# Supplementary material for: Adult sex change leads to extensive forebrain reorganization in clownfish
Source: Biol Sex Differ. 2024 Jul 23;15:58. doi: 10.1186/s13293-024-00632-0 (PMC11267845; doi:10.1186/s13293-024-00632-0)
Supplement: Supplementary file 14 — Supplementary Material 14 [file 13293_2024_632_MOESM14_ESM.xlsx]

## Sheet: genes_interest
geneID	gene_name	cell_type	notes
SLC17A6	vesicular glutamate transporter 2a	glutamate	https://pubmed.ncbi.nlm.nih.gov/30385464/
slc17a6b	vesicular glutamate transporter 2b	glutamate	https://pubmed.ncbi.nlm.nih.gov/30385464/
slc17a7a	vesicular glutamate transporter 1a	glutamate
slc17a7b	vesicular gluatamate transporter 1b	glutamate
slc17a8	vesicular glutamate transporter 3	glutamate
gad1a	glutamate decarboxylase 1a	GABA
gad1b	glutamate decarboxylase 1b	GABA
gad2	glutamate decarboxylase 2	GABA
slc6a1a	GABA transporter 1a	GABA
slc6a1b	GABA transporter 1b	GABA
SLC6A13	GABA transporter 2	GABA
slc6a11a	GABA transporter 3a	GABA
slc32a1	vesicular inhibitory amino acid transporter copy 2	GABA	https://pubmed.ncbi.nlm.nih.gov/30385464/
SLC32A1	vesicular inhibitory amino acid transporter copy 1	GABA	https://pubmed.ncbi.nlm.nih.gov/30385464/
CYP19A1	aromatase brain	radial glia	https://pubmed.ncbi.nlm.nih.gov/11698605/
gfap	glial fibrillary acidic protein GFAP	radial glia	https://pubmed.ncbi.nlm.nih.gov/20853506/
s100b	s100b	astrocyte
slc1a2b	glutamate transporter	astrocyte	https://pubmed.ncbi.nlm.nih.gov/32895565/
slc6a11b	GABA transporter	astrocyte	https://pubmed.ncbi.nlm.nih.gov/32895565/
slc1a3b	glutamate aspartate transporter GLAST	astrocyte	https://pubmed.ncbi.nlm.nih.gov/32895565/
kcnj10a	potassium inwardly rectifying channel subfamily J member 10a	astrocyte	https://pubmed.ncbi.nlm.nih.gov/32895565/
glula	glutamate-ammonia ligase (glutamine synthase) a	astrocyte	https://pubmed.ncbi.nlm.nih.gov/32895565/
crocc2	ciliary rootlet coiled-coil protein 2	ependymal cells	https://pubmed.ncbi.nlm.nih.gov/34335193/
mbpa	myelin basic protein a	oligodendrocyte
mbpb	myelin basic protein b	oligodendrocyte
myrf	myelin regulatory factor	oligodendrocyte
olig1	oligodendrocyte transcription factor 1	oligodendrocyte
olig2	oligodendrocyte transcription factor 2	oligodendrocyte
olig3	oligodendrocyte transcription factor 3	oligodendrocyte
olig4	oligodendrocyte transcription factor 4	oligodendrocyte
	SRY box 10	oligodendrocyte	https://pubmed.ncbi.nlm.nih.gov/29074959/
cspg4	chondroitin sulfate proteoglycan 4	oligodendrocyte precursor	https://pubmed.ncbi.nlm.nih.gov/29074959/
pcdh15a	protocadherin-related 15a	oligodendrocyte precursor	https://pubmed.ncbi.nlm.nih.gov/35069117/
pcdh15b	protocadherin-related 15b	oligodendrocyte precursor	https://pubmed.ncbi.nlm.nih.gov/35069117/
itgam	integrin alpha M CD11B	immune cells
itgb2	CD18	microglia
AIF1	allograft inflammatory factor 1 IBA1	immune cells
p2ry12	P2Y purinoreceptor 12	microglia
cd74a	CD74a	immune cells
ptprc	CD45	immune cells
vegfd	VEGF-D	endothelial cells
angptl4	angiopoietin-like 4	endothelial cells
lamc3	laminin	endothelial cells
colec12	collectin sub-family member 12	endothelial cells
