# Supplementary material for: Adult sex change leads to extensive forebrain reorganization in clownfish
Source: Biol Sex Differ. 2024 Jul 23;15:58. doi: 10.1186/s13293-024-00632-0 (PMC11267845; doi:10.1186/s13293-024-00632-0)
Supplement: Supplementary file 19 — Supplementary Material 19 [file 13293_2024_632_MOESM19_ESM.xlsx]

## Sheet: S3_neuronchat_weights_122623
	sender	receiver	weight
1366	3	16	0.79224
7256	3	ghrhrb	0.704131
3361	3	3	0.703131
8206	3	pdyn	0.692349
3456	3	4	0.661432
131	3	11	0.660624
321	3	13a	0.660409
2221	3	1f	0.657581
8776	3	tacr2	0.648925
7161	3	ghrhra	0.647231
7351	3	gnrhr4	0.641838
6211	3	avpr2l	0.641047
5356	3	ENSAPEG00000019191	0.64028
6686	3	esr1	0.635554
4691	3	AVPR1A	0.634909
6971	3	galn	0.634775
416	3	13b	0.631986
6781	3	esr2a	0.631324
6021	3	ar	0.627765
4501	3	9f	0.620698
1936	3	1c	0.619633
4786	3	CCKAR	0.618839
7446	3	npffr1l2	0.612178
8301	3	pgr	0.606667
2031	3	1d	0.606443
4406	3	9e	0.606417
3266	3	2i	0.603901
8111	3	oxtr	0.603521
2411	3	2a.immature	0.600562
5641	3	NR3C1	0.596443
8681	3	tac3a	0.595325
5926	3	adcyap1r1a	0.594888
5166	3	ENSAPEG00000001314	0.586427
5071	3	ENSAPEG00000000902	0.585759
7921	3	nr3c1	0.585161
8396	3	scg2b	0.584576
5261	3	ENSAPEG00000010255	0.583586
2791	3	2d	0.582003
5451	3	GHRHR	0.58039
5546	3	NPFFR2	0.577911
2506	3	2a.mature	0.575985
7636	3	npy	0.575439
8966	3	vipr1b	0.570994
4976	3	ENSAPEG00000000774	0.566195
7826	3	npy8ar	0.563612
1841	3	1b	0.562129
6876	3	esr2b	0.558817
8586	3	tac1	0.557836
4311	3	9d	0.556008
6401	3	cckb	0.553806
2696	3	2c	0.553142
4596	3	ADCYAP1	0.544526
511	3	13c	0.540657
2886	3	2e	0.538962
1746	3	1a	0.538757
701	3	13f	0.530158
4216	3	9c	0.527778
5831	3	adcyap1b	0.518491
6306	3	ccka	0.506818
5736	3	TACR3	0.504746
3836	3	7	0.502902
3741	3	6b	0.498689
3551	3	5	0.492141
4121	3	9b	0.49061
1271	3	15b	0.486348
7066	3	galr1a	0.485319
2126	3	1e	0.480151
7731	3	npy7r	0.470107
4881	3	CYP19A1	0.467369
4026	3	9a	0.467202
3931	3	8	0.437102
606	3	13e	0.436015
3646	3	6a	0.421932
2601	3	2b	0.408928
3076	3	2g	0.387445
6496	3	cyp11c1	0.352492
2981	3	2f	0.345801
6116	3	avp	0.332343
8491	3	si:dkey-1h24.2	0.323648
8871	3	vipr1a	0.31744
8016	3	oxt	0.315662
3171	3	2h	0.310378
2316	3	1g	0.292955
226	3	12	0.25104
36	3	10	0.192427
6591	3	cyp19a1a	0.177547
986	3	14c	0.128168
7541	3	npffr2b	0.0500288
1651	3	19	0.0103919
796	3	14a	0
891	3	14b	0
1081	3	14d	0
1176	3	15a	0
1461	3	17	0
1556	3	18	0
1367	4	16	0.584302
2222	4	1f	0.492243
1937	4	1c	0.388616
7257	4	ghrhrb	0.3749
3837	4	7	0.367909
1842	4	1b	0.363936
3362	4	3	0.358676
4122	4	9b	0.352611
132	4	11	0.346886
1747	4	1a	0.345301
322	4	13a	0.336373
2792	4	2d	0.331819
5357	4	ENSAPEG00000019191	0.325803
3457	4	4	0.322922
3932	4	8	0.322377
417	4	13b	0.317066
6782	4	esr2a	0.316692
3552	4	5	0.311507
4502	4	9f	0.310179
2032	4	1d	0.304468
5642	4	NR3C1	0.303844
8397	4	scg2b	0.296219
7922	4	nr3c1	0.29352
7162	4	ghrhra	0.267173
2887	4	2e	0.264851
6972	4	galn	0.254869
6022	4	ar	0.243813
6117	4	avp	0.243284
8302	4	pgr	0.23963
3267	4	2i	0.239263
4407	4	9e	0.236085
2412	4	2a.immature	0.234231
5167	4	ENSAPEG00000001314	0.232619
5927	4	adcyap1r1a	0.226376
702	4	13f	0.225472
6877	4	esr2b	0.219913
2127	4	1e	0.215724
1272	4	15b	0.214881
512	4	13c	0.205826
8207	4	pdyn	0.191195
2697	4	2c	0.185209
4027	4	9a	0.18467
227	4	12	0.180657
6687	4	esr1	0.172585
7447	4	npffr1l2	0.168503
5262	4	ENSAPEG00000010255	0.162668
5072	4	ENSAPEG00000000902	0.161336
4597	4	ADCYAP1	0.156195
2507	4	2a.mature	0.155323
2317	4	1g	0.154837
5547	4	NPFFR2	0.152916
7827	4	npy8ar	0.151715
5832	4	adcyap1b	0.145151
4217	4	9c	0.14168
37	4	10	0.13798
5737	4	TACR3	0.135448
8112	4	oxtr	0.135073
7067	4	galr1a	0.130277
7732	4	npy7r	0.129133
607	4	13e	0.127945
4312	4	9d	0.126777
8682	4	tac3a	0.125374
8967	4	vipr1b	0.122358
3647	4	6a	0.114065
3742	4	6b	0.108313
6212	4	avpr2l	0.096244
6497	4	cyp11c1	0.0952978
987	4	14c	0.0945276
8777	4	tacr2	0.0925266
7352	4	gnrhr4	0.0912468
4787	4	CCKAR	0.0902625
4692	4	AVPR1A	0.088846
2602	4	2b	0.0853253
8872	4	vipr1a	0.0849312
8017	4	oxt	0.0848921
3172	4	2h	0.0847763
5452	4	GHRHR	0.0805599
7637	4	npy	0.0798193
4977	4	ENSAPEG00000000774	0.0776062
6402	4	cckb	0.0755703
6592	4	cyp19a1a	0.0491138
8587	4	tac1	0.042588
3077	4	2g	0.0369423
2982	4	2f	0.00449795
1652	4	19	0.00438828
6307	4	ccka	0.0012342
8492	4	si:dkey-1h24.2	0.00105184
4882	4	CYP19A1	0.000597584
797	4	14a	0
892	4	14b	0
1082	4	14d	0
1177	4	15a	0
1462	4	17	0
1557	4	18	0
7542	4	npffr2b	0
1368	5	16	0.72606
8208	5	pdyn	0.652082
3363	5	3	0.647899
3458	5	4	0.629981
2223	5	1f	0.621647
323	5	13a	0.615224
133	5	11	0.612682
6688	5	esr1	0.608359
7163	5	ghrhra	0.604897
6783	5	esr2a	0.603076
6023	5	ar	0.597598
6973	5	galn	0.597188
5358	5	ENSAPEG00000019191	0.596371
418	5	13b	0.590072
3268	5	2i	0.57761
4503	5	9f	0.57434
2413	5	2a.immature	0.572548
4408	5	9e	0.559565
5643	5	NR3C1	0.553549
5168	5	ENSAPEG00000001314	0.54614
5453	5	GHRHR	0.54536
5548	5	NPFFR2	0.545008
7923	5	nr3c1	0.543122
8398	5	scg2b	0.542706
2793	5	2d	0.541976
2508	5	2a.mature	0.53612
1843	5	1b	0.535231
7828	5	npy8ar	0.531661
1938	5	1c	0.530853
2033	5	1d	0.517958
1748	5	1a	0.507761
513	5	13c	0.501529
4788	5	CCKAR	0.49869
4218	5	9c	0.48957
5738	5	TACR3	0.486576
703	5	13f	0.476357
3838	5	7	0.469814
3553	5	5	0.46637
5073	5	ENSAPEG00000000902	0.465649
7258	5	ghrhrb	0.459261
2698	5	2c	0.455922
4123	5	9b	0.453232
2128	5	1e	0.451371
7068	5	galr1a	0.451063
1273	5	15b	0.450161
4313	5	9d	0.439705
7733	5	npy7r	0.434171
4028	5	9a	0.429372
7353	5	gnrhr4	0.425316
6213	5	avpr2l	0.417997
5928	5	adcyap1r1a	0.417686
8303	5	pgr	0.406486
4693	5	AVPR1A	0.406143
8683	5	tac3a	0.400609
3933	5	8	0.400589
5263	5	ENSAPEG00000010255	0.396637
7448	5	npffr1l2	0.395483
3648	5	6a	0.390994
2603	5	2b	0.390142
2888	5	2e	0.377221
7638	5	npy	0.366482
6878	5	esr2b	0.360875
4978	5	ENSAPEG00000000774	0.356419
6403	5	cckb	0.351643
8968	5	vipr1b	0.348098
6498	5	cyp11c1	0.332129
8778	5	tacr2	0.322159
6118	5	avp	0.314436
8113	5	oxtr	0.313378
8873	5	vipr1a	0.309685
3173	5	2h	0.306358
8018	5	oxt	0.302206
8588	5	tac1	0.282198
4598	5	ADCYAP1	0.27932
5833	5	adcyap1b	0.252387
228	5	12	0.238833
608	5	13e	0.238685
6308	5	ccka	0.230639
2318	5	1g	0.227575
3078	5	2g	0.21747
3743	5	6b	0.217008
38	5	10	0.185859
6593	5	cyp19a1a	0.173356
4883	5	CYP19A1	0.152345
8493	5	si:dkey-1h24.2	0.133005
988	5	14c	0.117461
7543	5	npffr2b	0.0675372
2983	5	2f	0.027377
1653	5	19	0.0267095
1083	5	14d	0.00481701
798	5	14a	0
893	5	14b	0
1178	5	15a	0
1463	5	17	0
1558	5	18	0
1371	7	16	0.896975
7261	7	ghrhrb	0.797218
3366	7	3	0.790178
8211	7	pdyn	0.783879
136	7	11	0.740971
326	7	13a	0.73923
2226	7	1f	0.729486
3461	7	4	0.728622
7166	7	ghrhra	0.728471
8781	7	tacr2	0.723456
5361	7	ENSAPEG00000019191	0.722264
7356	7	gnrhr4	0.714965
4696	7	AVPR1A	0.711945
6976	7	galn	0.70998
421	7	13b	0.706173
6691	7	esr1	0.700373
6786	7	esr2a	0.696376
4506	7	9f	0.694584
6026	7	ar	0.694069
4791	7	CCKAR	0.692556
7451	7	npffr1l2	0.687065
8116	7	oxtr	0.676395
4411	7	9e	0.673377
5646	7	NR3C1	0.67055
3271	7	2i	0.664742
5076	7	ENSAPEG00000000902	0.663197
1941	7	1c	0.662026
5171	7	ENSAPEG00000001314	0.661703
2416	7	2a.immature	0.660733
7926	7	nr3c1	0.657835
8401	7	scg2b	0.65709
2796	7	2d	0.653063
7641	7	npy	0.651513
5551	7	NPFFR2	0.649254
5456	7	GHRHR	0.648461
2511	7	2a.mature	0.646483
2036	7	1d	0.643891
6216	7	avpr2l	0.637317
4981	7	ENSAPEG00000000774	0.636308
7071	7	galr1a	0.635424
706	7	13f	0.634775
7831	7	npy8ar	0.631466
7736	7	npy7r	0.628997
1846	7	1b	0.62118
6406	7	cckb	0.620905
3556	7	5	0.613087
516	7	13c	0.607999
6501	7	cyp11c1	0.605743
4126	7	9b	0.604047
1751	7	1a	0.600391
4316	7	9d	0.59689
2131	7	1e	0.595964
2701	7	2c	0.594624
8306	7	pgr	0.594059
4221	7	9c	0.5897
8686	7	tac3a	0.582912
5266	7	ENSAPEG00000010255	0.567283
8876	7	vipr1a	0.565629
3841	7	7	0.563279
5931	7	adcyap1r1a	0.561085
5741	7	TACR3	0.55413
6881	7	esr2b	0.552531
1276	7	15b	0.547603
2891	7	2e	0.547186
4601	7	ADCYAP1	0.540189
231	7	12	0.539782
8591	7	tac1	0.537871
4031	7	9a	0.523551
6596	7	cyp19a1a	0.519891
8971	7	vipr1b	0.516869
5836	7	adcyap1b	0.509192
3936	7	8	0.494888
8496	7	si:dkey-1h24.2	0.490976
3651	7	6a	0.474762
6311	7	ccka	0.458981
3746	7	6b	0.458336
2606	7	2b	0.452464
4886	7	CYP19A1	0.45019
611	7	13e	0.414988
3176	7	2h	0.394103
6121	7	avp	0.372476
8021	7	oxt	0.353337
3081	7	2g	0.350365
2986	7	2f	0.345164
2321	7	1g	0.317422
41	7	10	0.27705
7546	7	npffr2b	0.257366
896	7	14b	0.182159
991	7	14c	0.145111
801	7	14a	0
1086	7	14d	0
1181	7	15a	0
1466	7	17	0
1561	7	18	0
1656	7	19	0
3842	8	7	0.0517427
3937	8	8	0.0495112
1847	8	1b	0.0465061
1372	8	16	0.0445444
1752	8	1a	0.0439366
2037	8	1d	0.0424212
137	8	11	0.0387218
327	8	13a	0.0365524
5362	8	ENSAPEG00000019191	0.0359739
422	8	13b	0.0335733
232	8	12	0.0253381
7262	8	ghrhrb	0.0245765
3367	8	3	0.0223237
7167	8	ghrhra	0.0219821
42	8	10	0.0216459
2322	8	1g	0.0215926
707	8	13f	0.0206007
4507	8	9f	0.0189734
1277	8	15b	0.0186141
5647	8	NR3C1	0.0184858
2132	8	1e	0.0183906
8402	8	scg2b	0.018249
3272	8	2i	0.0181574
5837	8	adcyap1b	0.0180813
612	8	13e	0.0180423
5552	8	NPFFR2	0.0180401
5172	8	ENSAPEG00000001314	0.0179543
3462	8	4	0.0179297
6027	8	ar	0.0176456
6122	8	avp	0.0176209
7927	8	nr3c1	0.0173237
5457	8	GHRHR	0.0170773
4602	8	ADCYAP1	0.0166414
4412	8	9e	0.0166001
2227	8	1f	0.0165005
6787	8	esr2a	0.0159725
2417	8	2a.immature	0.0156394
1942	8	1c	0.0150985
4887	8	CYP19A1	0.00918671
6502	8	cyp11c1	0.00299564
7642	8	npy	0.00275587
8687	8	tac3a	0.00263042
6217	8	avpr2l	0.00226981
8117	8	oxtr	0.00220521
6977	8	galn	0.00207898
8972	8	vipr1b	0.00198429
8497	8	si:dkey-1h24.2	0.00198159
7737	8	npy7r	0.00196379
6882	8	esr2b	0.00192708
8877	8	vipr1a	0.0010697
5267	8	ENSAPEG00000010255	0.000977633
5742	8	TACR3	0.000952347
7832	8	npy8ar	0.000952347
4697	8	AVPR1A	0.000534848
8212	8	pdyn	0.000395768
517	8	13c	0
802	8	14a	0
897	8	14b	0
992	8	14c	0
1087	8	14d	0
1182	8	15a	0
1467	8	17	0
1562	8	18	0
1657	8	19	0
2512	8	2a.mature	0
2607	8	2b	0
2702	8	2c	0
2797	8	2d	0
2892	8	2e	0
2987	8	2f	0
3082	8	2g	0
3177	8	2h	0
3557	8	5	0
3652	8	6a	0
3747	8	6b	0
4032	8	9a	0
4127	8	9b	0
4222	8	9c	0
4317	8	9d	0
4792	8	CCKAR	0
4982	8	ENSAPEG00000000774	0
5077	8	ENSAPEG00000000902	0
5932	8	adcyap1r1a	0
6312	8	ccka	0
6407	8	cckb	0
6597	8	cyp19a1a	0
6692	8	esr1	0
7072	8	galr1a	0
7357	8	gnrhr4	0
7452	8	npffr1l2	0
7547	8	npffr2b	0
8022	8	oxt	0
8307	8	pgr	0
8592	8	tac1	0
8782	8	tacr2	0
4276	10	9d	1.88459
3326	10	3	1.82845
1996	10	1d	1.81832
1901	10	1c	1.79833
1806	10	1b	1.79781
4086	10	9b	1.79346
2376	10	2a.immature	1.78034
2186	10	1f	1.77936
3421	10	4	1.77135
3516	10	5	1.76601
4371	10	9e	1.75961
7221	10	ghrhrb	1.75796
8741	10	tacr2	1.75749
286	10	13a	1.75218
2471	10	2a.mature	1.75074
6176	10	avpr2l	1.75068
1711	10	1a	1.73668
7316	10	gnrhr4	1.72835
7411	10	npffr1l2	1.72597
4751	10	CCKAR	1.72017
381	10	13b	1.70597
5986	10	ar	1.70146
4466	10	9f	1.69701
3231	10	2i	1.69592
8171	10	pdyn	1.68403
96	10	11	1.68061
4656	10	AVPR1A	1.67691
6746	10	esr2a	1.66192
7126	10	ghrhra	1.65843
6936	10	galn	1.65452
3991	10	9a	1.64769
7696	10	npy7r	1.6426
8646	10	tac3a	1.64078
1331	10	16	1.63789
5226	10	ENSAPEG00000010255	1.63258
6651	10	esr1	1.62755
5321	10	ENSAPEG00000019191	1.6187
8076	10	oxtr	1.61612
191	10	12	1.61174
6556	10	cyp19a1a	1.59633
2756	10	2d	1.59508
5606	10	NR3C1	1.59339
5891	10	adcyap1r1a	1.58078
4181	10	9c	1.57669
2851	10	2e	1.57508
4941	10	ENSAPEG00000000774	1.57202
5701	10	TACR3	1.56861
2091	10	1e	1.56775
6841	10	esr2b	1.56162
8266	10	pgr	1.55841
5511	10	NPFFR2	1.55692
7791	10	npy8ar	1.54956
8361	10	scg2b	1.54613
7886	10	nr3c1	1.54612
6366	10	cckb	1.54594
5131	10	ENSAPEG00000001314	1.54322
3706	10	6b	1.53729
7601	10	npy	1.53586
2661	10	2c	1.52727
666	10	13f	1.51754
8551	10	tac1	1.51275
4561	10	ADCYAP1	1.50747
5036	10	ENSAPEG00000000902	1.49873
8931	10	vipr1b	1.49563
5796	10	adcyap1b	1.4826
476	10	13c	1.45636
7031	10	galr1a	1.44122
5416	10	GHRHR	1.43798
8836	10	vipr1a	1.42083
8456	10	si:dkey-1h24.2	1.41618
1236	10	15b	1.39135
2566	10	2b	1.36493
6271	10	ccka	1.36233
4846	10	CYP19A1	1.33801
6461	10	cyp11c1	1.32728
3136	10	2h	1.32081
3611	10	6a	1.31183
2946	10	2f	1.31075
3896	10	8	1.30366
1	10	10	1.3033
3041	10	2g	1.29483
2281	10	1g	1.20593
571	10	13e	1.18793
3801	10	7	1.18612
6081	10	avp	1.12782
7506	10	npffr2b	1.0919
7981	10	oxt	1.07044
856	10	14b	0.333278
951	10	14c	0.319745
1046	10	14d	0.0958702
761	10	14a	0.0274889
1141	10	15a	0.020147
1426	10	17	0
1521	10	18	0
1616	10	19	0
3327	11	3	1.63306
3422	11	4	1.59725
2187	11	1f	1.59225
4277	11	9d	1.58873
1997	11	1d	1.58687
1902	11	1c	1.58042
7222	11	ghrhrb	1.57439
2377	11	2a.immature	1.56448
1807	11	1b	1.5614
287	11	13a	1.56092
8742	11	tacr2	1.55826
8172	11	pdyn	1.5536
1332	11	16	1.55222
6177	11	avpr2l	1.54626
7317	11	gnrhr4	1.54615
4752	11	CCKAR	1.53649
4372	11	9e	1.53208
7412	11	npffr1l2	1.52128
2472	11	2a.mature	1.51514
382	11	13b	1.51367
3232	11	2i	1.51343
5987	11	ar	1.50964
97	11	11	1.50657
1712	11	1a	1.50458
4467	11	9f	1.50137
3517	11	5	1.50028
4087	11	9b	1.49597
4657	11	AVPR1A	1.49559
7127	11	ghrhra	1.49232
6937	11	galn	1.48659
6747	11	esr2a	1.48492
6652	11	esr1	1.46791
8647	11	tac3a	1.46783
5322	11	ENSAPEG00000019191	1.46632
8077	11	oxtr	1.45472
5607	11	NR3C1	1.42104
2757	11	2d	1.41636
8267	11	pgr	1.41144
4942	11	ENSAPEG00000000774	1.39502
5702	11	TACR3	1.38742
7792	11	npy8ar	1.3859
5892	11	adcyap1r1a	1.38403
7887	11	nr3c1	1.38302
8362	11	scg2b	1.38295
5132	11	ENSAPEG00000001314	1.38281
3992	11	9a	1.38262
5512	11	NPFFR2	1.38005
6842	11	esr2b	1.37073
4182	11	9c	1.36747
7697	11	npy7r	1.36541
7602	11	npy	1.36484
8552	11	tac1	1.36325
6367	11	cckb	1.35548
2662	11	2c	1.34881
5037	11	ENSAPEG00000000902	1.3407
2852	11	2e	1.33476
2092	11	1e	1.32725
667	11	13f	1.32462
5417	11	GHRHR	1.2956
477	11	13c	1.29514
3707	11	6b	1.27801
8932	11	vipr1b	1.26268
5227	11	ENSAPEG00000010255	1.26186
6462	11	cyp11c1	1.25991
1237	11	15b	1.23401
192	11	12	1.23141
7032	11	galr1a	1.21758
6557	11	cyp19a1a	1.20663
2567	11	2b	1.1866
4562	11	ADCYAP1	1.16492
3802	11	7	1.14282
3137	11	2h	1.13853
3612	11	6a	1.13567
5797	11	adcyap1b	1.13183
3042	11	2g	1.13165
3897	11	8	1.12233
8837	11	vipr1a	1.12083
8457	11	si:dkey-1h24.2	1.09889
2282	11	1g	1.08606
4847	11	CYP19A1	1.07363
2	11	10	1.04459
6272	11	ccka	1.03671
6082	11	avp	0.994789
572	11	13e	0.948667
7982	11	oxt	0.946771
7507	11	npffr2b	0.903992
2947	11	2f	0.874742
952	11	14c	0.347128
857	11	14b	0.18545
1047	11	14d	0.124931
762	11	14a	0.0794345
1617	11	19	0.0396758
1142	11	15a	0.0247505
1427	11	17	0
1522	11	18	0
4278	12	9d	0.87446
4088	12	9b	0.831535
2188	12	1f	0.83002
1808	12	1b	0.820062
3518	12	5	0.80988
1998	12	1d	0.809558
1713	12	1a	0.807204
1903	12	1c	0.798603
2378	12	2a.immature	0.791147
3993	12	9a	0.781555
2473	12	2a.mature	0.779535
3328	12	3	0.775817
4373	12	9e	0.773024
3423	12	4	0.765197
193	12	12	0.764613
7413	12	npffr1l2	0.757181
288	12	13a	0.749944
8743	12	tacr2	0.748152
6558	12	cyp19a1a	0.745757
6178	12	avpr2l	0.744569
4753	12	CCKAR	0.743218
3233	12	2i	0.736383
7318	12	gnrhr4	0.733445
383	12	13b	0.732683
5703	12	TACR3	0.730815
5988	12	ar	0.730305
98	12	11	0.728768
4468	12	9f	0.723662
8648	12	tac3a	0.717164
7698	12	npy7r	0.71054
5228	12	ENSAPEG00000010255	0.710042
3708	12	6b	0.708963
3	12	10	0.708768
2093	12	1e	0.708531
7223	12	ghrhrb	0.700515
6748	12	esr2a	0.699747
4183	12	9c	0.699262
4658	12	AVPR1A	0.693893
2853	12	2e	0.692882
6938	12	galn	0.689211
8173	12	pdyn	0.688475
3138	12	2h	0.686663
6653	12	esr1	0.684639
4943	12	ENSAPEG00000000774	0.683736
2758	12	2d	0.679901
7128	12	ghrhra	0.676435
6843	12	esr2b	0.675622
8078	12	oxtr	0.67351
5608	12	NR3C1	0.670133
6463	12	cyp11c1	0.66661
5893	12	adcyap1r1a	0.664925
5513	12	NPFFR2	0.662884
5323	12	ENSAPEG00000019191	0.661149
7888	12	nr3c1	0.654754
8363	12	scg2b	0.654047
8553	12	tac1	0.653474
4563	12	ADCYAP1	0.652928
2663	12	2c	0.652389
5798	12	adcyap1b	0.650591
6368	12	cckb	0.650505
8268	12	pgr	0.646335
7793	12	npy8ar	0.645289
8933	12	vipr1b	0.644398
5133	12	ENSAPEG00000001314	0.643316
2568	12	2b	0.638454
7603	12	npy	0.633303
668	12	13f	0.626831
8458	12	si:dkey-1h24.2	0.620797
2283	12	1g	0.617822
5038	12	ENSAPEG00000000902	0.615384
478	12	13c	0.615216
3043	12	2g	0.606882
2948	12	2f	0.606862
1238	12	15b	0.603501
3613	12	6a	0.593948
7508	12	npffr2b	0.590939
6273	12	ccka	0.579853
1333	12	16	0.579164
5418	12	GHRHR	0.575084
3898	12	8	0.572885
4848	12	CYP19A1	0.570366
8838	12	vipr1a	0.566396
7033	12	galr1a	0.557771
6083	12	avp	0.54069
7983	12	oxt	0.510871
573	12	13e	0.492247
3803	12	7	0.487389
953	12	14c	0.16196
858	12	14b	0.132257
1048	12	14d	0.0888949
763	12	14a	0.0254889
1143	12	15a	0.0186812
1428	12	17	0
1523	12	18	0
1618	12	19	0
1345	16	16	0.850192
3340	16	3	0.736118
7235	16	ghrhrb	0.725573
8185	16	pdyn	0.713432
300	16	13a	0.686477
110	16	11	0.674381
2200	16	1f	0.663928
3435	16	4	0.663141
7140	16	ghrhra	0.663004
6190	16	avpr2l	0.660568
8755	16	tacr2	0.658439
5335	16	ENSAPEG00000019191	0.657355
395	16	13b	0.655861
7330	16	gnrhr4	0.650712
4670	16	AVPR1A	0.647963
4480	16	9f	0.646571
6950	16	galn	0.646175
6665	16	esr1	0.637432
6760	16	esr2a	0.633794
6000	16	ar	0.631694
4765	16	CCKAR	0.630316
1915	16	1c	0.626511
7425	16	npffr1l2	0.62532
8090	16	oxtr	0.615608
8280	16	pgr	0.615187
4385	16	9e	0.612861
2010	16	1d	0.611235
5620	16	NR3C1	0.610288
3245	16	2i	0.605003
5050	16	ENSAPEG00000000902	0.603596
5145	16	ENSAPEG00000001314	0.602236
2390	16	2a.immature	0.601354
7900	16	nr3c1	0.598716
8375	16	scg2b	0.598039
2770	16	2d	0.594373
7615	16	npy	0.592962
5525	16	NPFFR2	0.590907
5430	16	GHRHR	0.590185
2485	16	2a.mature	0.588385
4955	16	ENSAPEG00000000774	0.579123
7805	16	npy8ar	0.574717
2675	16	2c	0.566427
1820	16	1b	0.565355
490	16	13c	0.553359
3815	16	7	0.55195
1725	16	1a	0.546434
680	16	13f	0.541619
5715	16	TACR3	0.538323
4195	16	9c	0.536705
7045	16	galr1a	0.53631
7710	16	npy7r	0.528858
3530	16	5	0.528062
4100	16	9b	0.521475
2105	16	1e	0.515316
4290	16	9d	0.512044
1250	16	15b	0.498391
3910	16	8	0.484935
4005	16	9a	0.476501
6475	16	cyp11c1	0.457043
2865	16	2e	0.432551
3625	16	6a	0.432096
8660	16	tac3a	0.430575
8850	16	vipr1a	0.419166
5240	16	ENSAPEG00000010255	0.416987
2580	16	2b	0.411801
5905	16	adcyap1r1a	0.410908
6855	16	esr2b	0.405168
4575	16	ADCYAP1	0.398299
2295	16	1g	0.394293
205	16	12	0.391523
6380	16	cckb	0.388159
3055	16	2g	0.388082
5810	16	adcyap1b	0.368804
8470	16	si:dkey-1h24.2	0.367205
6285	16	ccka	0.353267
6095	16	avp	0.339002
3150	16	2h	0.330676
6570	16	cyp19a1a	0.329418
7995	16	oxt	0.321583
8565	16	tac1	0.305686
8945	16	vipr1b	0.301252
4860	16	CYP19A1	0.299762
3720	16	6b	0.284024
585	16	13e	0.279157
15	16	10	0.236853
2960	16	2f	0.158541
965	16	14c	0.132071
7520	16	npffr2b	0.0988999
870	16	14b	0.0836692
775	16	14a	0
1060	16	14d	0
1155	16	15a	0
1440	16	17	0
1535	16	18	0
1630	16	19	0
16	17	10	0
111	17	11	0
206	17	12	0
301	17	13a	0
396	17	13b	0
491	17	13c	0
586	17	13e	0
681	17	13f	0
776	17	14a	0
871	17	14b	0
966	17	14c	0
1061	17	14d	0
1156	17	15a	0
1251	17	15b	0
1346	17	16	0
1441	17	17	0
1536	17	18	0
1631	17	19	0
1726	17	1a	0
1821	17	1b	0
1916	17	1c	0
2011	17	1d	0
2106	17	1e	0
2201	17	1f	0
2296	17	1g	0
2391	17	2a.immature	0
2486	17	2a.mature	0
2581	17	2b	0
2676	17	2c	0
2771	17	2d	0
2866	17	2e	0
2961	17	2f	0
3056	17	2g	0
3151	17	2h	0
3246	17	2i	0
3341	17	3	0
3436	17	4	0
3531	17	5	0
3626	17	6a	0
3721	17	6b	0
3816	17	7	0
3911	17	8	0
4006	17	9a	0
4101	17	9b	0
4196	17	9c	0
4291	17	9d	0
4386	17	9e	0
4481	17	9f	0
4576	17	ADCYAP1	0
4671	17	AVPR1A	0
4766	17	CCKAR	0
4861	17	CYP19A1	0
4956	17	ENSAPEG00000000774	0
5051	17	ENSAPEG00000000902	0
5146	17	ENSAPEG00000001314	0
5241	17	ENSAPEG00000010255	0
5336	17	ENSAPEG00000019191	0
5431	17	GHRHR	0
5526	17	NPFFR2	0
5621	17	NR3C1	0
5716	17	TACR3	0
5811	17	adcyap1b	0
5906	17	adcyap1r1a	0
6001	17	ar	0
6096	17	avp	0
6191	17	avpr2l	0
6286	17	ccka	0
6381	17	cckb	0
6476	17	cyp11c1	0
6571	17	cyp19a1a	0
6666	17	esr1	0
6761	17	esr2a	0
6856	17	esr2b	0
6951	17	galn	0
7046	17	galr1a	0
7141	17	ghrhra	0
7236	17	ghrhrb	0
7331	17	gnrhr4	0
7426	17	npffr1l2	0
7521	17	npffr2b	0
7616	17	npy	0
7711	17	npy7r	0
7806	17	npy8ar	0
7901	17	nr3c1	0
7996	17	oxt	0
8091	17	oxtr	0
8186	17	pdyn	0
8281	17	pgr	0
8376	17	scg2b	0
8471	17	si:dkey-1h24.2	0
8566	17	tac1	0
8661	17	tac3a	0
8756	17	tacr2	0
8851	17	vipr1a	0
8946	17	vipr1b	0
17	18	10	0
112	18	11	0
207	18	12	0
302	18	13a	0
397	18	13b	0
492	18	13c	0
587	18	13e	0
682	18	13f	0
777	18	14a	0
872	18	14b	0
967	18	14c	0
1062	18	14d	0
1157	18	15a	0
1252	18	15b	0
1347	18	16	0
1442	18	17	0
1537	18	18	0
1632	18	19	0
1727	18	1a	0
1822	18	1b	0
1917	18	1c	0
2012	18	1d	0
2107	18	1e	0
2202	18	1f	0
2297	18	1g	0
2392	18	2a.immature	0
2487	18	2a.mature	0
2582	18	2b	0
2677	18	2c	0
2772	18	2d	0
2867	18	2e	0
2962	18	2f	0
3057	18	2g	0
3152	18	2h	0
3247	18	2i	0
3342	18	3	0
3437	18	4	0
3532	18	5	0
3627	18	6a	0
3722	18	6b	0
3817	18	7	0
3912	18	8	0
4007	18	9a	0
4102	18	9b	0
4197	18	9c	0
4292	18	9d	0
4387	18	9e	0
4482	18	9f	0
4577	18	ADCYAP1	0
4672	18	AVPR1A	0
4767	18	CCKAR	0
4862	18	CYP19A1	0
4957	18	ENSAPEG00000000774	0
5052	18	ENSAPEG00000000902	0
5147	18	ENSAPEG00000001314	0
5242	18	ENSAPEG00000010255	0
5337	18	ENSAPEG00000019191	0
5432	18	GHRHR	0
5527	18	NPFFR2	0
5622	18	NR3C1	0
5717	18	TACR3	0
5812	18	adcyap1b	0
5907	18	adcyap1r1a	0
6002	18	ar	0
6097	18	avp	0
6192	18	avpr2l	0
6287	18	ccka	0
6382	18	cckb	0
6477	18	cyp11c1	0
6572	18	cyp19a1a	0
6667	18	esr1	0
6762	18	esr2a	0
6857	18	esr2b	0
6952	18	galn	0
7047	18	galr1a	0
7142	18	ghrhra	0
7237	18	ghrhrb	0
7332	18	gnrhr4	0
7427	18	npffr1l2	0
7522	18	npffr2b	0
7617	18	npy	0
7712	18	npy7r	0
7807	18	npy8ar	0
7902	18	nr3c1	0
7997	18	oxt	0
8092	18	oxtr	0
8187	18	pdyn	0
8282	18	pgr	0
8377	18	scg2b	0
8472	18	si:dkey-1h24.2	0
8567	18	tac1	0
8662	18	tac3a	0
8757	18	tacr2	0
8852	18	vipr1a	0
8947	18	vipr1b	0
18	19	10	0
113	19	11	0
208	19	12	0
303	19	13a	0
398	19	13b	0
493	19	13c	0
588	19	13e	0
683	19	13f	0
778	19	14a	0
873	19	14b	0
968	19	14c	0
1063	19	14d	0
1158	19	15a	0
1253	19	15b	0
1348	19	16	0
1443	19	17	0
1538	19	18	0
1633	19	19	0
1728	19	1a	0
1823	19	1b	0
1918	19	1c	0
2013	19	1d	0
2108	19	1e	0
2203	19	1f	0
2298	19	1g	0
2393	19	2a.immature	0
2488	19	2a.mature	0
2583	19	2b	0
2678	19	2c	0
2773	19	2d	0
2868	19	2e	0
2963	19	2f	0
3058	19	2g	0
3153	19	2h	0
3248	19	2i	0
3343	19	3	0
3438	19	4	0
3533	19	5	0
3628	19	6a	0
3723	19	6b	0
3818	19	7	0
3913	19	8	0
4008	19	9a	0
4103	19	9b	0
4198	19	9c	0
4293	19	9d	0
4388	19	9e	0
4483	19	9f	0
4578	19	ADCYAP1	0
4673	19	AVPR1A	0
4768	19	CCKAR	0
4863	19	CYP19A1	0
4958	19	ENSAPEG00000000774	0
5053	19	ENSAPEG00000000902	0
5148	19	ENSAPEG00000001314	0
5243	19	ENSAPEG00000010255	0
5338	19	ENSAPEG00000019191	0
5433	19	GHRHR	0
5528	19	NPFFR2	0
5623	19	NR3C1	0
5718	19	TACR3	0
5813	19	adcyap1b	0
5908	19	adcyap1r1a	0
6003	19	ar	0
6098	19	avp	0
6193	19	avpr2l	0
6288	19	ccka	0
6383	19	cckb	0
6478	19	cyp11c1	0
6573	19	cyp19a1a	0
6668	19	esr1	0
6763	19	esr2a	0
6858	19	esr2b	0
6953	19	galn	0
7048	19	galr1a	0
7143	19	ghrhra	0
7238	19	ghrhrb	0
7333	19	gnrhr4	0
7428	19	npffr1l2	0
7523	19	npffr2b	0
7618	19	npy	0
7713	19	npy7r	0
7808	19	npy8ar	0
7903	19	nr3c1	0
7998	19	oxt	0
8093	19	oxtr	0
8188	19	pdyn	0
8283	19	pgr	0
8378	19	scg2b	0
8473	19	si:dkey-1h24.2	0
8568	19	tac1	0
8663	19	tac3a	0
8758	19	tacr2	0
8853	19	vipr1a	0
8948	19	vipr1b	0
2189	13a	1f	1.34192
4089	13a	9b	1.30255
1904	13a	1c	1.30236
4279	13a	9d	1.28941
1809	13a	1b	1.28543
1334	13a	16	1.28515
1999	13a	1d	1.26624
3519	13a	5	1.2429
1714	13a	1a	1.23683
3329	13a	3	1.22504
3424	13a	4	1.17927
289	13a	13a	1.17459
384	13a	13b	1.13943
5989	13a	ar	1.13557
4469	13a	9f	1.13384
99	13a	11	1.13174
7129	13a	ghrhra	1.12727
2379	13a	2a.immature	1.12546
194	13a	12	1.12292
6939	13a	galn	1.11869
4374	13a	9e	1.10889
2759	13a	2d	1.10697
6749	13a	esr2a	1.10548
7224	13a	ghrhrb	1.09727
2854	13a	2e	1.0965
5324	13a	ENSAPEG00000019191	1.08641
7414	13a	npffr1l2	1.0858
3234	13a	2i	1.07552
5609	13a	NR3C1	1.07025
5894	13a	adcyap1r1a	1.05661
8269	13a	pgr	1.05543
3994	13a	9a	1.05018
6844	13a	esr2b	1.04955
8364	13a	scg2b	1.03618
2474	13a	2a.mature	1.03386
5229	13a	ENSAPEG00000010255	1.03137
7889	13a	nr3c1	1.03126
8079	13a	oxtr	1.02718
2094	13a	1e	1.01928
6179	13a	avpr2l	1.01725
6654	13a	esr1	1.01473
8744	13a	tacr2	1.01295
7319	13a	gnrhr4	1.00921
4754	13a	CCKAR	1.00386
3709	13a	6b	0.99086
6559	13a	cyp19a1a	0.985953
5704	13a	TACR3	0.981385
4944	13a	ENSAPEG00000000774	0.9809
669	13a	13f	0.974692
4659	13a	AVPR1A	0.972092
5514	13a	NPFFR2	0.969928
5134	13a	ENSAPEG00000001314	0.968355
3899	13a	8	0.968201
8174	13a	pdyn	0.964707
7699	13a	npy7r	0.957174
8649	13a	tac3a	0.956735
7604	13a	npy	0.953183
2664	13a	2c	0.952632
4564	13a	ADCYAP1	0.951813
8934	13a	vipr1b	0.949766
5799	13a	adcyap1b	0.939484
3804	13a	7	0.933041
4184	13a	9c	0.929678
4	13a	10	0.929462
6464	13a	cyp11c1	0.926569
1239	13a	15b	0.911918
479	13a	13c	0.908089
7794	13a	npy8ar	0.898681
5419	13a	GHRHR	0.898137
6369	13a	cckb	0.895413
3139	13a	2h	0.894066
8554	13a	tac1	0.886218
2284	13a	1g	0.866756
5039	13a	ENSAPEG00000000902	0.852797
6084	13a	avp	0.849701
3044	13a	2g	0.842034
8459	13a	si:dkey-1h24.2	0.828089
2569	13a	2b	0.825314
4849	13a	CYP19A1	0.815032
7034	13a	galr1a	0.814587
8839	13a	vipr1a	0.810375
2949	13a	2f	0.799075
6274	13a	ccka	0.790016
574	13a	13e	0.785371
3614	13a	6a	0.780825
7509	13a	npffr2b	0.719926
7984	13a	oxt	0.662714
954	13a	14c	0.277397
859	13a	14b	0.230939
1049	13a	14d	0.0929883
764	13a	14a	0.0266626
1144	13a	15a	0.0195414
1619	13a	19	0.00853585
1429	13a	17	0
1524	13a	18	0
3330	13b	3	1.23591
2190	13b	1f	1.1881
3425	13b	4	1.18379
290	13b	13a	1.17795
1335	13b	16	1.1708
4375	13b	9e	1.15562
4280	13b	9d	1.15526
100	13b	11	1.14239
385	13b	13b	1.14172
2475	13b	2a.mature	1.14067
1905	13b	1c	1.13525
4470	13b	9f	1.13202
4090	13b	9b	1.1276
2380	13b	2a.immature	1.10805
1715	13b	1a	1.10712
5325	13b	ENSAPEG00000019191	1.10297
1810	13b	1b	1.09401
2000	13b	1d	1.08769
3235	13b	2i	1.0653
3520	13b	5	1.06217
5705	13b	TACR3	1.05616
3995	13b	9a	1.04456
7225	13b	ghrhrb	1.02985
6180	13b	avpr2l	1.00872
8175	13b	pdyn	0.980189
7130	13b	ghrhra	0.970116
2665	13b	2c	0.968877
5990	13b	ar	0.96764
6940	13b	galn	0.967582
2760	13b	2d	0.957991
195	13b	12	0.952338
6750	13b	esr2a	0.941779
2855	13b	2e	0.941092
6655	13b	esr1	0.922249
8745	13b	tacr2	0.920534
5610	13b	NR3C1	0.919298
7415	13b	npffr1l2	0.912689
8270	13b	pgr	0.91082
1240	13b	15b	0.906993
5895	13b	adcyap1r1a	0.90597
6845	13b	esr2b	0.8953
4945	13b	ENSAPEG00000000774	0.890128
8365	13b	scg2b	0.889886
5135	13b	ENSAPEG00000001314	0.889052
5515	13b	NPFFR2	0.882029
4660	13b	AVPR1A	0.881144
7890	13b	nr3c1	0.880543
4185	13b	9c	0.876612
4565	13b	ADCYAP1	0.873436
6370	13b	cckb	0.871497
5230	13b	ENSAPEG00000010255	0.859835
3900	13b	8	0.854652
2095	13b	1e	0.854038
8080	13b	oxtr	0.842789
3805	13b	7	0.82889
3710	13b	6b	0.822697
7320	13b	gnrhr4	0.822578
4755	13b	CCKAR	0.820174
480	13b	13c	0.818572
5420	13b	GHRHR	0.816763
670	13b	13f	0.814095
7605	13b	npy	0.804813
8935	13b	vipr1b	0.79982
2285	13b	1g	0.79521
6560	13b	cyp19a1a	0.794231
7795	13b	npy8ar	0.791876
5800	13b	adcyap1b	0.789089
7700	13b	npy7r	0.783011
8555	13b	tac1	0.782603
8650	13b	tac3a	0.782175
5	13b	10	0.766565
6465	13b	cyp11c1	0.758333
7035	13b	galr1a	0.752145
8840	13b	vipr1a	0.748911
6085	13b	avp	0.721034
5040	13b	ENSAPEG00000000902	0.701096
3140	13b	2h	0.688713
3615	13b	6a	0.684476
3045	13b	2g	0.679946
8460	13b	si:dkey-1h24.2	0.67647
2570	13b	2b	0.66193
4850	13b	CYP19A1	0.660467
575	13b	13e	0.648021
6275	13b	ccka	0.647574
2950	13b	2f	0.642899
7985	13b	oxt	0.609493
7510	13b	npffr2b	0.567797
955	13b	14c	0.313878
860	13b	14b	0.183234
1050	13b	14d	0.0652913
765	13b	14a	0.018721
1145	13b	15a	0.0137209
1430	13b	17	0
1525	13b	18	0
1620	13b	19	0
1336	13c	16	0.702377
3331	13c	3	0.619923
3426	13c	4	0.582296
291	13c	13a	0.582253
2191	13c	1f	0.579129
4376	13c	9e	0.530835
2476	13c	2a.mature	0.507511
1906	13c	1c	0.499762
2381	13c	2a.immature	0.475009
1716	13c	1a	0.473591
7226	13c	ghrhrb	0.461753
4091	13c	9b	0.455117
4281	13c	9d	0.44448
3806	13c	7	0.444043
1811	13c	1b	0.441984
2666	13c	2c	0.440755
2001	13c	1d	0.436832
8176	13c	pdyn	0.435285
7131	13c	ghrhra	0.423011
101	13c	11	0.422699
6941	13c	galn	0.413073
3996	13c	9a	0.411504
3521	13c	5	0.40861
2761	13c	2d	0.407758
5326	13c	ENSAPEG00000019191	0.402755
6656	13c	esr1	0.399249
6751	13c	esr2a	0.39747
5991	13c	ar	0.39425
386	13c	13b	0.393204
8271	13c	pgr	0.390385
5896	13c	adcyap1r1a	0.387856
3901	13c	8	0.387522
4471	13c	9f	0.386495
2856	13c	2e	0.381938
5611	13c	NR3C1	0.375458
5136	13c	ENSAPEG00000001314	0.367229
8366	13c	scg2b	0.364747
5421	13c	GHRHR	0.364699
5516	13c	NPFFR2	0.364145
5706	13c	TACR3	0.361633
7891	13c	nr3c1	0.361531
6846	13c	esr2b	0.357377
4946	13c	ENSAPEG00000000774	0.352029
4566	13c	ADCYAP1	0.351075
6371	13c	cckb	0.346543
196	13c	12	0.335922
8746	13c	tacr2	0.325883
7321	13c	gnrhr4	0.324992
6181	13c	avpr2l	0.3247
671	13c	13f	0.321857
4661	13c	AVPR1A	0.319348
8081	13c	oxtr	0.311469
8936	13c	vipr1b	0.310919
4186	13c	9c	0.31063
7416	13c	npffr1l2	0.3086
3236	13c	2i	0.30841
5231	13c	ENSAPEG00000010255	0.304544
6086	13c	avp	0.293348
2096	13c	1e	0.293232
7606	13c	npy	0.291107
1241	13c	15b	0.269199
7796	13c	npy8ar	0.268942
5801	13c	adcyap1b	0.267956
481	13c	13c	0.262032
3711	13c	6b	0.256331
576	13c	13e	0.249035
2286	13c	1g	0.230099
4756	13c	CCKAR	0.222709
7036	13c	galr1a	0.220377
3616	13c	6a	0.216613
8651	13c	tac3a	0.215958
7701	13c	npy7r	0.212681
5041	13c	ENSAPEG00000000902	0.212482
3046	13c	2g	0.206928
8841	13c	vipr1a	0.205684
7986	13c	oxt	0.205586
4851	13c	CYP19A1	0.204117
6561	13c	cyp19a1a	0.203338
8556	13c	tac1	0.200305
6	13c	10	0.198055
6276	13c	ccka	0.183847
8461	13c	si:dkey-1h24.2	0.183805
2951	13c	2f	0.156247
2571	13c	2b	0.150078
6466	13c	cyp11c1	0.12827
3141	13c	2h	0.116431
956	13c	14c	0.11363
7511	13c	npffr2b	0.0938148
861	13c	14b	0.0793672
1621	13c	19	0.00571479
766	13c	14a	0
1051	13c	14d	0
1146	13c	15a	0
1431	13c	17	0
1526	13c	18	0
1337	13e	16	0.721626
2192	13e	1f	0.645669
7227	13e	ghrhrb	0.565964
3332	13e	3	0.56426
8177	13e	pdyn	0.558907
102	13e	11	0.555556
292	13e	13a	0.532886
3427	13e	4	0.51915
6657	13e	esr1	0.515376
6752	13e	esr2a	0.512208
5992	13e	ar	0.509923
387	13e	13b	0.50558
5327	13e	ENSAPEG00000019191	0.505521
1812	13e	1b	0.486669
1907	13e	1c	0.486054
4472	13e	9f	0.484509
2762	13e	2d	0.476527
5612	13e	NR3C1	0.47004
8367	13e	scg2b	0.464158
7892	13e	nr3c1	0.46374
1717	13e	1a	0.463578
5137	13e	ENSAPEG00000001314	0.462319
3807	13e	7	0.453163
4947	13e	ENSAPEG00000000774	0.45022
2002	13e	1d	0.440887
3237	13e	2i	0.439581
4377	13e	9e	0.435974
2382	13e	2a.immature	0.433987
4662	13e	AVPR1A	0.419928
3522	13e	5	0.414997
4757	13e	CCKAR	0.411553
8652	13e	tac3a	0.407233
5042	13e	ENSAPEG00000000902	0.398929
2667	13e	2c	0.398862
3902	13e	8	0.398142
5707	13e	TACR3	0.390358
482	13e	13c	0.389814
2477	13e	2a.mature	0.381316
4187	13e	9c	0.377689
672	13e	13f	0.37531
7037	13e	galr1a	0.370388
2097	13e	1e	0.368997
1242	13e	15b	0.366495
3997	13e	9a	0.339552
7132	13e	ghrhra	0.330638
6182	13e	avpr2l	0.323441
6942	13e	galn	0.321642
4092	13e	9b	0.319276
7702	13e	npy7r	0.318808
5897	13e	adcyap1r1a	0.315872
7322	13e	gnrhr4	0.312578
4282	13e	9d	0.311238
6087	13e	avp	0.304993
7417	13e	npffr1l2	0.302147
8272	13e	pgr	0.30199
3617	13e	6a	0.280029
5422	13e	GHRHR	0.279962
5517	13e	NPFFR2	0.279234
6847	13e	esr2b	0.274699
4567	13e	ADCYAP1	0.274497
2572	13e	2b	0.266877
5232	13e	ENSAPEG00000010255	0.264586
2287	13e	1g	0.261544
8082	13e	oxtr	0.257212
6372	13e	cckb	0.256465
7987	13e	oxt	0.255379
8842	13e	vipr1a	0.25161
2857	13e	2e	0.237102
7607	13e	npy	0.234175
6467	13e	cyp11c1	0.233955
197	13e	12	0.230168
5802	13e	adcyap1b	0.220177
3142	13e	2h	0.201733
8937	13e	vipr1b	0.199832
7	13e	10	0.176439
7797	13e	npy8ar	0.174594
6277	13e	ccka	0.169109
6562	13e	cyp19a1a	0.164895
577	13e	13e	0.158014
8557	13e	tac1	0.141343
3712	13e	6b	0.13934
8747	13e	tacr2	0.127938
957	13e	14c	0.116744
4852	13e	CYP19A1	0.109168
3047	13e	2g	0.0820458
7512	13e	npffr2b	0.00716607
8462	13e	si:dkey-1h24.2	0.00408271
767	13e	14a	0
862	13e	14b	0
1052	13e	14d	0
1147	13e	15a	0
1432	13e	17	0
1527	13e	18	0
1622	13e	19	0
2952	13e	2f	0
1813	13f	1b	1.31312
2003	13f	1d	1.30032
1718	13f	1a	1.26109
293	13f	13a	1.18272
3333	13f	3	1.16665
2383	13f	2a.immature	1.16466
4283	13f	9d	1.1602
388	13f	13b	1.1516
4378	13f	9e	1.14038
3428	13f	4	1.1398
2193	13f	1f	1.13649
103	13f	11	1.12765
4093	13f	9b	1.10985
3238	13f	2i	1.10272
4473	13f	9f	1.09341
7228	13f	ghrhrb	1.09034
3523	13f	5	1.08948
5993	13f	ar	1.08461
5328	13f	ENSAPEG00000019191	1.08272
5613	13f	NR3C1	1.07819
2478	13f	2a.mature	1.0754
1908	13f	1c	1.06839
1338	13f	16	1.06677
5233	13f	ENSAPEG00000010255	1.05343
198	13f	12	1.05331
7133	13f	ghrhra	1.04853
6943	13f	galn	1.04768
3998	13f	9a	1.04695
7418	13f	npffr1l2	1.0397
6183	13f	avpr2l	1.03559
4758	13f	CCKAR	1.03489
8748	13f	tacr2	1.03225
7323	13f	gnrhr4	1.0304
2098	13f	1e	1.02155
5898	13f	adcyap1r1a	1.00637
3713	13f	6b	0.997306
8653	13f	tac3a	0.984369
5518	13f	NPFFR2	0.982871
3903	13f	8	0.98196
5708	13f	TACR3	0.981461
4663	13f	AVPR1A	0.981449
8368	13f	scg2b	0.980877
7703	13f	npy7r	0.978966
5138	13f	ENSAPEG00000001314	0.975717
8938	13f	vipr1b	0.969505
6753	13f	esr2a	0.968714
4188	13f	9c	0.965065
8178	13f	pdyn	0.960853
8083	13f	oxtr	0.95983
2763	13f	2d	0.95351
6658	13f	esr1	0.951903
673	13f	13f	0.95032
4948	13f	ENSAPEG00000000774	0.941798
6848	13f	esr2b	0.935112
7798	13f	npy8ar	0.928029
6373	13f	cckb	0.918762
1243	13f	15b	0.917898
8273	13f	pgr	0.915764
2668	13f	2c	0.912575
7893	13f	nr3c1	0.911964
2858	13f	2e	0.907458
8558	13f	tac1	0.906365
3143	13f	2h	0.894446
6563	13f	cyp19a1a	0.893624
7608	13f	npy	0.890047
4568	13f	ADCYAP1	0.887122
8	13f	10	0.881208
5803	13f	adcyap1b	0.875787
6468	13f	cyp11c1	0.866368
483	13f	13c	0.864466
5043	13f	ENSAPEG00000000902	0.856479
8463	13f	si:dkey-1h24.2	0.851372
2573	13f	2b	0.850222
5423	13f	GHRHR	0.817044
3808	13f	7	0.808005
6278	13f	ccka	0.802839
2288	13f	1g	0.797445
3618	13f	6a	0.795483
6088	13f	avp	0.780219
7038	13f	galr1a	0.772686
3048	13f	2g	0.725907
8843	13f	vipr1a	0.720853
4853	13f	CYP19A1	0.718456
2953	13f	2f	0.701176
578	13f	13e	0.678943
7513	13f	npffr2b	0.641396
7988	13f	oxt	0.583579
958	13f	14c	0.103182
768	13f	14a	0.0240695
1623	13f	19	0.0111881
1053	13f	14d	0.00201775
863	13f	14b	0
1148	13f	15a	0
1433	13f	17	0
1528	13f	18	0
9	14a	10	0
104	14a	11	0
199	14a	12	0
294	14a	13a	0
389	14a	13b	0
484	14a	13c	0
579	14a	13e	0
674	14a	13f	0
769	14a	14a	0
864	14a	14b	0
959	14a	14c	0
1054	14a	14d	0
1149	14a	15a	0
1244	14a	15b	0
1339	14a	16	0
1434	14a	17	0
1529	14a	18	0
1624	14a	19	0
1719	14a	1a	0
1814	14a	1b	0
1909	14a	1c	0
2004	14a	1d	0
2099	14a	1e	0
2194	14a	1f	0
2289	14a	1g	0
2384	14a	2a.immature	0
2479	14a	2a.mature	0
2574	14a	2b	0
2669	14a	2c	0
2764	14a	2d	0
2859	14a	2e	0
2954	14a	2f	0
3049	14a	2g	0
3144	14a	2h	0
3239	14a	2i	0
3334	14a	3	0
3429	14a	4	0
3524	14a	5	0
3619	14a	6a	0
3714	14a	6b	0
3809	14a	7	0
3904	14a	8	0
3999	14a	9a	0
4094	14a	9b	0
4189	14a	9c	0
4284	14a	9d	0
4379	14a	9e	0
4474	14a	9f	0
4569	14a	ADCYAP1	0
4664	14a	AVPR1A	0
4759	14a	CCKAR	0
4854	14a	CYP19A1	0
4949	14a	ENSAPEG00000000774	0
5044	14a	ENSAPEG00000000902	0
5139	14a	ENSAPEG00000001314	0
5234	14a	ENSAPEG00000010255	0
5329	14a	ENSAPEG00000019191	0
5424	14a	GHRHR	0
5519	14a	NPFFR2	0
5614	14a	NR3C1	0
5709	14a	TACR3	0
5804	14a	adcyap1b	0
5899	14a	adcyap1r1a	0
5994	14a	ar	0
6089	14a	avp	0
6184	14a	avpr2l	0
6279	14a	ccka	0
6374	14a	cckb	0
6469	14a	cyp11c1	0
6564	14a	cyp19a1a	0
6659	14a	esr1	0
6754	14a	esr2a	0
6849	14a	esr2b	0
6944	14a	galn	0
7039	14a	galr1a	0
7134	14a	ghrhra	0
7229	14a	ghrhrb	0
7324	14a	gnrhr4	0
7419	14a	npffr1l2	0
7514	14a	npffr2b	0
7609	14a	npy	0
7704	14a	npy7r	0
7799	14a	npy8ar	0
7894	14a	nr3c1	0
7989	14a	oxt	0
8084	14a	oxtr	0
8179	14a	pdyn	0
8274	14a	pgr	0
8369	14a	scg2b	0
8464	14a	si:dkey-1h24.2	0
8559	14a	tac1	0
8654	14a	tac3a	0
8749	14a	tacr2	0
8844	14a	vipr1a	0
8939	14a	vipr1b	0
10	14b	10	0
105	14b	11	0
200	14b	12	0
295	14b	13a	0
390	14b	13b	0
485	14b	13c	0
580	14b	13e	0
675	14b	13f	0
770	14b	14a	0
865	14b	14b	0
960	14b	14c	0
1055	14b	14d	0
1150	14b	15a	0
1245	14b	15b	0
1340	14b	16	0
1435	14b	17	0
1530	14b	18	0
1625	14b	19	0
1720	14b	1a	0
1815	14b	1b	0
1910	14b	1c	0
2005	14b	1d	0
2100	14b	1e	0
2195	14b	1f	0
2290	14b	1g	0
2385	14b	2a.immature	0
2480	14b	2a.mature	0
2575	14b	2b	0
2670	14b	2c	0
2765	14b	2d	0
2860	14b	2e	0
2955	14b	2f	0
3050	14b	2g	0
3145	14b	2h	0
3240	14b	2i	0
3335	14b	3	0
3430	14b	4	0
3525	14b	5	0
3620	14b	6a	0
3715	14b	6b	0
3810	14b	7	0
3905	14b	8	0
4000	14b	9a	0
4095	14b	9b	0
4190	14b	9c	0
4285	14b	9d	0
4380	14b	9e	0
4475	14b	9f	0
4570	14b	ADCYAP1	0
4665	14b	AVPR1A	0
4760	14b	CCKAR	0
4855	14b	CYP19A1	0
4950	14b	ENSAPEG00000000774	0
5045	14b	ENSAPEG00000000902	0
5140	14b	ENSAPEG00000001314	0
5235	14b	ENSAPEG00000010255	0
5330	14b	ENSAPEG00000019191	0
5425	14b	GHRHR	0
5520	14b	NPFFR2	0
5615	14b	NR3C1	0
5710	14b	TACR3	0
5805	14b	adcyap1b	0
5900	14b	adcyap1r1a	0
5995	14b	ar	0
6090	14b	avp	0
6185	14b	avpr2l	0
6280	14b	ccka	0
6375	14b	cckb	0
6470	14b	cyp11c1	0
6565	14b	cyp19a1a	0
6660	14b	esr1	0
6755	14b	esr2a	0
6850	14b	esr2b	0
6945	14b	galn	0
7040	14b	galr1a	0
7135	14b	ghrhra	0
7230	14b	ghrhrb	0
7325	14b	gnrhr4	0
7420	14b	npffr1l2	0
7515	14b	npffr2b	0
7610	14b	npy	0
7705	14b	npy7r	0
7800	14b	npy8ar	0
7895	14b	nr3c1	0
7990	14b	oxt	0
8085	14b	oxtr	0
8180	14b	pdyn	0
8275	14b	pgr	0
8370	14b	scg2b	0
8465	14b	si:dkey-1h24.2	0
8560	14b	tac1	0
8655	14b	tac3a	0
8750	14b	tacr2	0
8845	14b	vipr1a	0
8940	14b	vipr1b	0
8466	14c	si:dkey-1h24.2	0.0291774
4096	14c	9b	0.0186305
4381	14c	9e	0.0168874
4001	14c	9a	0.00731602
4476	14c	9f	0.00702475
4191	14c	9c	0.00609115
3336	14c	3	0.00558673
676	14c	13f	0.00553638
4286	14c	9d	0.00536789
2291	14c	1g	0.00370516
3146	14c	2h	0.00350249
7706	14c	npy7r	0.00333277
2386	14c	2a.immature	0.00289762
3431	14c	4	0.00260906
11	14c	10	0
106	14c	11	0
201	14c	12	0
296	14c	13a	0
391	14c	13b	0
486	14c	13c	0
581	14c	13e	0
771	14c	14a	0
866	14c	14b	0
961	14c	14c	0
1056	14c	14d	0
1151	14c	15a	0
1246	14c	15b	0
1341	14c	16	0
1436	14c	17	0
1531	14c	18	0
1626	14c	19	0
1721	14c	1a	0
1816	14c	1b	0
1911	14c	1c	0
2006	14c	1d	0
2101	14c	1e	0
2196	14c	1f	0
2481	14c	2a.mature	0
2576	14c	2b	0
2671	14c	2c	0
2766	14c	2d	0
2861	14c	2e	0
2956	14c	2f	0
3051	14c	2g	0
3241	14c	2i	0
3526	14c	5	0
3621	14c	6a	0
3716	14c	6b	0
3811	14c	7	0
3906	14c	8	0
4571	14c	ADCYAP1	0
4666	14c	AVPR1A	0
4761	14c	CCKAR	0
4856	14c	CYP19A1	0
4951	14c	ENSAPEG00000000774	0
5046	14c	ENSAPEG00000000902	0
5141	14c	ENSAPEG00000001314	0
5236	14c	ENSAPEG00000010255	0
5331	14c	ENSAPEG00000019191	0
5426	14c	GHRHR	0
5521	14c	NPFFR2	0
5616	14c	NR3C1	0
5711	14c	TACR3	0
5806	14c	adcyap1b	0
5901	14c	adcyap1r1a	0
5996	14c	ar	0
6091	14c	avp	0
6186	14c	avpr2l	0
6281	14c	ccka	0
6376	14c	cckb	0
6471	14c	cyp11c1	0
6566	14c	cyp19a1a	0
6661	14c	esr1	0
6756	14c	esr2a	0
6851	14c	esr2b	0
6946	14c	galn	0
7041	14c	galr1a	0
7136	14c	ghrhra	0
7231	14c	ghrhrb	0
7326	14c	gnrhr4	0
7421	14c	npffr1l2	0
7516	14c	npffr2b	0
7611	14c	npy	0
7801	14c	npy8ar	0
7896	14c	nr3c1	0
7991	14c	oxt	0
8086	14c	oxtr	0
8181	14c	pdyn	0
8276	14c	pgr	0
8371	14c	scg2b	0
8561	14c	tac1	0
8656	14c	tac3a	0
8751	14c	tacr2	0
8846	14c	vipr1a	0
8941	14c	vipr1b	0
12	14d	10	0
107	14d	11	0
202	14d	12	0
297	14d	13a	0
392	14d	13b	0
487	14d	13c	0
582	14d	13e	0
677	14d	13f	0
772	14d	14a	0
867	14d	14b	0
962	14d	14c	0
1057	14d	14d	0
1152	14d	15a	0
1247	14d	15b	0
1342	14d	16	0
1437	14d	17	0
1532	14d	18	0
1627	14d	19	0
1722	14d	1a	0
1817	14d	1b	0
1912	14d	1c	0
2007	14d	1d	0
2102	14d	1e	0
2197	14d	1f	0
2292	14d	1g	0
2387	14d	2a.immature	0
2482	14d	2a.mature	0
2577	14d	2b	0
2672	14d	2c	0
2767	14d	2d	0
2862	14d	2e	0
2957	14d	2f	0
3052	14d	2g	0
3147	14d	2h	0
3242	14d	2i	0
3337	14d	3	0
3432	14d	4	0
3527	14d	5	0
3622	14d	6a	0
3717	14d	6b	0
3812	14d	7	0
3907	14d	8	0
4002	14d	9a	0
4097	14d	9b	0
4192	14d	9c	0
4287	14d	9d	0
4382	14d	9e	0
4477	14d	9f	0
4572	14d	ADCYAP1	0
4667	14d	AVPR1A	0
4762	14d	CCKAR	0
4857	14d	CYP19A1	0
4952	14d	ENSAPEG00000000774	0
5047	14d	ENSAPEG00000000902	0
5142	14d	ENSAPEG00000001314	0
5237	14d	ENSAPEG00000010255	0
5332	14d	ENSAPEG00000019191	0
5427	14d	GHRHR	0
5522	14d	NPFFR2	0
5617	14d	NR3C1	0
5712	14d	TACR3	0
5807	14d	adcyap1b	0
5902	14d	adcyap1r1a	0
5997	14d	ar	0
6092	14d	avp	0
6187	14d	avpr2l	0
6282	14d	ccka	0
6377	14d	cckb	0
6472	14d	cyp11c1	0
6567	14d	cyp19a1a	0
6662	14d	esr1	0
6757	14d	esr2a	0
6852	14d	esr2b	0
6947	14d	galn	0
7042	14d	galr1a	0
7137	14d	ghrhra	0
7232	14d	ghrhrb	0
7327	14d	gnrhr4	0
7422	14d	npffr1l2	0
7517	14d	npffr2b	0
7612	14d	npy	0
7707	14d	npy7r	0
7802	14d	npy8ar	0
7897	14d	nr3c1	0
7992	14d	oxt	0
8087	14d	oxtr	0
8182	14d	pdyn	0
8277	14d	pgr	0
8372	14d	scg2b	0
8467	14d	si:dkey-1h24.2	0
8562	14d	tac1	0
8657	14d	tac3a	0
8752	14d	tacr2	0
8847	14d	vipr1a	0
8942	14d	vipr1b	0
13	15a	10	0
108	15a	11	0
203	15a	12	0
298	15a	13a	0
[truncated: 7,026 more rows]
