# Supplementary material for: Adult sex change leads to extensive forebrain reorganization in clownfish
Source: Biol Sex Differ. 2024 Jul 23;15:58. doi: 10.1186/s13293-024-00632-0 (PMC11267845; doi:10.1186/s13293-024-00632-0)
Supplement: Supplementary file 20 — Supplementary Material 20 [file 13293_2024_632_MOESM20_ESM.xlsx]

## Sheet: parent_full_deg_results_by_clus
	gene	singular	p.value_sex	estimate_sex	stderr_sex	cluster	warning	singularity	q_sex
1	emilin1b	4e-12	0.729442	-0.0610807	0.176601	1	NA	1	0.679095
2	ENSAPEG00000000004	0	0.329633	0.0645597	0.066225	1	NA	1	0.531858
3	ENSAPEG00000000005	0.0522219	0.717036	0.11758	0.324429	1	NA	0	0.676749
4	zdhhc1	0.00505817	0.0173896	-0.225533	0.0948271	1	NA	0	0.154536
5	ENSAPEG00000000013	0	0.0395702	0.360541	0.175172	1	NA	1	0.227479
6	IDH3A	0.00428366	0.679444	-0.0410437	0.099326	1	NA	0	0.667703
7	ENSAPEG00000000016	0.087378	0.52354	0.176341	0.276441	1	NA	0	0.616359
8	ENSAPEG00000000017	0	0.508295	0.244746	0.369989	1	NA	1	0.611644
9	slc9a5	0.0174592	0.611387	0.0565928	0.111382	1	NA	0	0.645714
10	fhod1	0.0150723	0.409533	-0.0923753	0.112009	1	NA	0	0.56988
11	gpatch1	0	0.9964	-0.000442104	0.097993	1	NA	1	0.742801
12	wdr59	0	0.904824	-0.0156528	0.130909	1	NA	1	0.724498
13	katnb1	1e-14	0.700675	0.0554186	0.144165	1	NA	1	0.672774
14	nob1.1	0	0.84033	0.0586271	0.290994	1	NA	1	0.706858
15	cog8.1	1.9726e-14	0.571669	0.151576	0.267993	1	NA	1	0.632148
16	katnb1.1	0.00885622	0.455167	0.187603	0.2512	1	NA	0	0.591809
17	kifc3	0	0.0228038	-0.452336	0.19868	1	NA	1	0.176987
18	ENSAPEG00000000036	0	0.379952	0.152743	0.17397	1	NA	1	0.556195
19	kifc3.1	4e-14	0.711508	0.0576527	0.155889	1	NA	1	0.675349
20	cngb1a.1	0.0979406	0.00969189	-0.564592	0.218273	1	NA	0	0.120921
21	gtf2a2	0.00383126	0.00388389	-0.251304	0.0870334	1	NA	0	0.0754501
22	znf395a	0.0749741	0.839184	0.0423563	0.208717	1	NA	0	0.706692
23	STMN4	0.00997582	0.195894	0.108114	0.0835931	1	NA	0	0.439752
24	gpn1	0	0.986535	0.0026219	0.155362	1	NA	1	0.740336
25	GABARAPL2	0	0.507665	0.0463467	0.0699596	1	NA	1	0.611578
26	kcng4b	0.0516976	0.2234	-0.191524	0.157305	1	NA	0	0.460163
27	rpl12	0.0255374	0.234352	-0.126539	0.106405	1	NA	0	0.467752
28	pole3	0.0296429	0.23285	-0.253514	0.212493	1	NA	0	0.46645
29	kmt5b	1.66377e-14	0.456673	0.0496341	0.0666824	1	NA	1	0.59238
30	cd82a	0.0656643	0.41596	0.186054	0.228721	1	NA	0	0.573024
31	tspan18a	0	0.0337184	0.12439	0.05858	1	NA	1	0.210462
32	STMN4.1	0.0719906	0.114864	-0.476358	0.302123	1	NA	0	0.359966
33	tipin	0.0137665	0.447086	0.166618	0.219153	1	NA	0	0.587415
34	dis3l	0	0.186955	0.135451	0.102643	1	NA	1	0.432859
35	MEGF11	0	0.339805	0.173497	0.181757	1	NA	1	0.536049
36	rab11a	0.0247425	0.330427	-0.105268	0.108161	1	NA	0	0.532009
37	ENSAPEG00000000080	0.0744791	0.337584	0.267477	0.278927	1	NA	0	0.534697
38	ENSAPEG00000000081	0.0164557	0.0867013	-0.422298	0.246517	1	NA	0	0.322175
39	ENSAPEG00000000083	0	0.313648	-0.276021	0.27394	1	NA	1	0.522803
40	ENSAPEG00000000084	4.61193e-14	0.880433	-0.0242126	0.160966	1	NA	1	0.718688
41	ENSAPEG00000000085	4e-14	0.506184	0.111776	0.168137	1	NA	1	0.611062
42	ENSAPEG00000000086	3.71815e-16	0.0825372	0.205792	0.118534	1	NA	1	0.315795
43	taldo1	0	0.323557	-0.116955	0.118474	1	NA	1	0.528543
44	tspan4a	1.1908e-14	0.0288557	0.127698	0.058431	1	NA	1	0.196935
45	ddb1	0	0.25519	0.0483849	0.0425238	1	NA	1	0.484413
46	cfap70	0.0722835	0.152926	-0.386135	0.270162	1	NA	0	0.402143
47	CD151	0.00562124	0.0945645	0.125969	0.0753497	1	NA	0	0.334006
48	ENSAPEG00000000096	0.012899	0.115263	0.217622	0.138175	1	NA	0	0.360701
49	kcna4	0	0.0752154	0.0991388	0.0557226	1	NA	1	0.302928
50	arl14ep	0.00195693	0.021521	0.190723	0.0829691	1	NA	0	0.172635
51	nr1h3	0.0355576	0.241931	-0.15003	0.128211	1	NA	0	0.472508
52	madd	0.00814291	0.463405	0.0447789	0.0610689	1	NA	0	0.595415
53	bbox1	0.0516997	0.111515	-0.266314	0.167344	1	NA	0	0.355279
54	luzp2	4e-14	2.93529e-05	0.178863	0.0428062	1	NA	1	0.00372116
55	lingo1b	0.0195504	0.659131	-0.0409329	0.0927946	1	NA	0	0.660523
56	kcnq1.1	0.322349	0.112972	-0.54145	0.341613	1	NA	0	0.357249
57	trpm5	4e-14	0.80623	0.078116	0.31846	1	NA	1	0.699676
58	traf6	0.0353059	0.525931	0.13566	0.213897	1	NA	0	0.617209
59	ttc17	0.00438505	0.12452	0.113032	0.0735848	1	NA	0	0.371431
60	hsd17b12b	0.00109415	0.644288	-0.02599	0.0562905	1	NA	0	0.656394
61	lrrc4cb	0.0196049	0.464479	0.107408	0.146834	1	NA	0	0.596175
62	apip	0.211752	0.299418	0.330834	0.31882	1	NA	0	0.513647
63	slc1a2a	0.136709	0.327895	0.244681	0.250092	1	NA	0	0.531167
64	ENSAPEG00000000120	0.097602	0.349938	0.234396	0.250769	1	NA	0	0.541331
65	slc35c1	0.0276059	0.959072	-0.00707774	0.137917	1	NA	0	0.735169
66	chst1	0	0.565066	0.157054	0.272979	1	NA	1	0.629195
67	ENSAPEG00000000124	0.185004	0.743548	-0.133353	0.407609	1	NA	0	0.683814
68	MAPK8IP1	0	0.12631	-0.0619131	0.0404974	1	NA	1	0.371924
69	A3GALT2	0.0130059	0.62333	-0.146279	0.297838	1	NA	0	0.649118
70	lrp4	0.000411987	0.0110269	0.115451	0.0454202	1	NA	0	0.126655
71	NELL1	0.0195182	0.0189293	0.220959	0.0941482	1	NA	0	0.161681
72	ENSAPEG00000000134	0	0.271432	0.381265	0.346677	1	NA	1	0.494254
73	ENSAPEG00000000136	0	0.12582	0.517576	0.338109	1	NA	1	0.371689
74	ENSAPEG00000000137	0	0.451121	0.313112	0.415518	1	NA	1	0.590327
75	slc6a5	0.0327783	0.947683	-0.0127109	0.193713	1	NA	0	0.73339
76	prmt3	0	0.366652	-0.0848651	0.0940059	1	NA	1	0.550059
77	htatip2	0.0870238	0.00967528	-0.551716	0.213246	1	NA	0	0.120921
78	nav2a	0.0050471	0.436648	0.0574981	0.0739177	1	NA	0	0.582996
79	zdhhc13	9.63139e-16	0.778551	0.0232365	0.0826311	1	NA	1	0.692033
80	mpped2a	0.0153384	0.201313	0.132162	0.103428	1	NA	0	0.442756
81	ENSAPEG00000000149	0.0191547	0.00442306	-0.333356	0.117119	1	NA	0	0.0818292
82	ENSAPEG00000000151	0.106598	0.174927	0.377676	0.278411	1	NA	0	0.423023
83	slc22a18	0.0758322	0.36391	-0.205564	0.226407	1	NA	0	0.548795
84	HACD3	0	0.11095	-0.108165	0.0678604	1	NA	1	0.354655
85	SLC24A1	0.120071	0.838816	-0.0492481	0.242114	1	NA	0	0.706692
86	DENND4A	0.00586992	0.977356	-0.00224096	0.0789527	1	NA	0	0.738435
87	samd4a	0	0.214876	-0.223074	0.17986	1	NA	1	0.453358
88	ero1a	0.040449	0.44902	-0.18113	0.239257	1	NA	0	0.58897
89	pacsin3	0.019435	0.0737032	-0.255714	0.142981	1	NA	0	0.300929
90	ENSAPEG00000000162	0.0457285	0.615208	0.146659	0.29177	1	NA	0	0.646588
91	glg1b	0.00395172	0.0280449	0.158228	0.0720312	1	NA	0	0.194408
92	atp6v0d1	0.0125384	0.0167004	-0.205989	0.0860712	1	NA	0	0.15257
93	aph1b	0	0.106259	0.118463	0.0733408	1	NA	1	0.349045
94	c1qtnf4	0.0203202	0.147051	0.212707	0.146692	1	NA	0	0.396515
95	ndufs3	0.0070418	0.0199561	-0.210851	0.090604	1	NA	0	0.165364
96	ptpmt1	0	0.00233799	-0.355896	0.116934	1	NA	1	0.0575937
97	vps33b	1.51392e-14	0.900418	0.0124916	0.0998264	1	NA	1	0.724038
98	mfap1	0.049705	0.0284041	-0.362187	0.165257	1	NA	0	0.195512
99	hypk	0.0283321	0.00144151	-0.409438	0.128503	1	NA	0	0.0450204
100	serinc4	0.324944	0.670659	-0.201073	0.472842	1	NA	0	0.664956
101	adamtsl5	0.106605	0.154408	0.311241	0.218548	1	NA	0	0.403763
102	crtc3	0	0.884851	-0.0104672	0.0722763	1	NA	1	0.720207
103	ENSAPEG00000000189	0	0.941989	-0.0105833	0.145434	1	NA	1	0.732664
104	iqgap1	0.135882	0.37296	0.306502	0.34402	1	NA	0	0.551519
105	ENSAPEG00000000192	0.0815419	0.149879	0.432998	0.300701	1	NA	0	0.399949
106	cdkn2aip	1e-14	0.00343161	-0.437803	0.149616	1	NA	1	0.0701407
107	tubgcp4	0.039889	0.00748898	0.529132	0.19786	1	NA	0	0.10519
108	tp53bp1	0.00859673	0.704652	0.0298539	0.0787601	1	NA	0	0.674003
109	map1aa	0.03526	0.0573205	-0.217751	0.114554	1	NA	0	0.267983
110	ppip5k1a	0	0.0352703	0.113583	0.0539523	1	NA	1	0.214988
111	ENSAPEG00000000200	0.0142249	0.224868	-0.134853	0.111111	1	NA	0	0.460615
112	ENSAPEG00000000201	5.15969e-15	0.404809	-0.21495	0.258023	1	NA	1	0.567964
113	ctsd	0	0.283431	0.0681439	0.0635289	1	NA	1	0.50256
114	sirt3	0.0372586	0.4462	-0.104673	0.137408	1	NA	0	0.586966
115	psmd13	0	0.864226	-0.0135564	0.0792784	1	NA	1	0.713986
116	si.ch211.146m13.3	0.00782796	0.848251	0.0152595	0.0797463	1	NA	0	0.708589
117	csnk2a2a	0.000360272	0.431856	0.0653811	0.0831799	1	NA	0	0.580418
118	KIAA0895L	0.034408	0.994907	-0.00143393	0.224638	1	NA	0	0.742568
119	ENSAPEG00000000213	0.00967704	0.0328155	-0.292366	0.136982	1	NA	0	0.208152
120	large2	0.00208052	0.198591	0.0597032	0.0464408	1	NA	0	0.440997
121	si.ch211.288d18.1	4e-14	0.213335	0.0893976	0.0718372	1	NA	1	0.451882
122	ENSAPEG00000000222	0.00311813	0.0101263	0.119409	0.0464358	1	NA	0	0.122082
123	ENSAPEG00000000223	0	0.92922	-0.0208573	0.23481	1	NA	1	0.730792
124	ENSAPEG00000000232	1.6137e-15	0.739297	0.131402	0.394857	1	NA	1	0.682636
125	ENSAPEG00000000234	0	0.337212	-0.0477599	0.0497661	1	NA	1	0.534677
126	ENSAPEG00000000235	0	0.0869695	0.199313	0.116448	1	NA	1	0.322461
127	ENSAPEG00000000236	0.000220327	0.000587026	0.130466	0.0379534	1	NA	0	0.027768
128	ENSAPEG00000000237	0.0122253	0.317972	0.117827	0.117988	1	NA	0	0.525103
129	cttn	0	0.973947	0.0019134	0.0585883	1	NA	1	0.737578
130	ppfia1	0	0.354897	-0.0602529	0.0651289	1	NA	1	0.544312
131	ENSAPEG00000000244	4.57612e-15	0.954955	-0.00799328	0.141509	1	NA	1	0.73493
132	PDCD7	0	0.549628	-0.0862667	0.144182	1	NA	1	0.624572
133	C16orf87	0.0142375	0.726192	0.0373208	0.106571	1	NA	0	0.678302
134	vps35	0	0.584712	-0.0317692	0.0581305	1	NA	1	0.636489
135	tollip	0.00129083	0.00143114	-0.272651	0.0855163	1	NA	0	0.0450204
136	snrpa1	0.0216818	0.659175	0.0508621	0.11532	1	NA	0	0.660523
137	selenos	0.00646742	0.175632	-0.119612	0.0883186	1	NA	0	0.423659
138	ENSAPEG00000000259	0.00386835	0.170141	-0.123305	0.0898889	1	NA	0	0.418519
139	ENSAPEG00000000260	0.0135267	0.194381	-0.113366	0.0873574	1	NA	0	0.439752
140	EFL1	0.00907965	0.342769	-0.0992924	0.104661	1	NA	0	0.53697
141	mex3b	0.0487103	0.846533	-0.0268582	0.138771	1	NA	0	0.708199
142	stard5	4e-14	0.556126	0.051933	0.0882306	1	NA	1	0.626776
143	mesd	0	0.514701	0.0824635	0.126568	1	NA	1	0.613902
144	cemip	0.0990549	0.0619698	0.395433	0.211857	1	NA	0	0.276981
145	abhd17c	0.0120803	0.929308	0.00873146	0.0984209	1	NA	0	0.730792
146	arnt2	0	0.0794533	0.0703244	0.0400968	1	NA	1	0.31122
147	fah	0.34646	0.891137	-0.0531287	0.388182	1	NA	0	0.722141
148	mthfs	0	0.893698	0.0517214	0.387059	1	NA	1	0.722566
149	MINAR1	0.0208415	0.422173	0.0840765	0.104748	1	NA	0	0.575771
150	adamts17	0.302878	0.809923	0.0900954	0.374577	1	NA	0	0.701264
151	lins1	0.0102832	0.322649	-0.195363	0.197531	1	NA	0	0.528128
152	asb7	0	0.902801	0.0121053	0.0991232	1	NA	1	0.724315
153	dtwd1	0.0559096	0.759752	-0.0563658	0.184318	1	NA	0	0.687785
154	aldh1a3	0.101548	0.86679	-0.0416869	0.248526	1	NA	0	0.714625
155	lrrk1	0.00761138	0.131192	-0.121495	0.0804911	1	NA	0	0.377285
156	spata5l1	0	0.27746	-0.196983	0.181377	1	NA	1	0.498477
157	C15orf48	0	0.667369	-0.157947	0.367523	1	NA	1	0.663449
158	pepd	0.00385936	0.392262	0.106641	0.12465	1	NA	0	0.562506
159	slc30a4	4e-14	0.2189	0.122799	0.0998801	1	NA	1	0.457142
160	bloc1s6	0	0.740733	0.0237033	0.0716365	1	NA	1	0.682971
161	UNC13C	0.00329991	0.396458	0.0584369	0.0689144	1	NA	0	0.563483
162	chsy1	0.00254621	0.324456	-0.0671394	0.0681381	1	NA	0	0.528673
163	DNAJA2	0.0132476	0.637364	-0.043729	0.0927664	1	NA	0	0.653899
164	mfge8a	0	0.657237	-0.175328	0.395122	1	NA	1	0.659491
165	abhd2a	0	0.27783	0.0602569	0.0555257	1	NA	1	0.498653
166	slc39a1	2.3391e-16	0.495365	0.114771	0.168335	1	NA	1	0.60603
167	lrp3	0	0.561196	0.0688651	0.118515	1	NA	1	0.62805
168	tmem208	0.0199889	0.217811	-0.162807	0.132109	1	NA	0	0.456237
169	slc7a10a	0.0352033	0.458806	-0.0914245	0.123411	1	NA	0	0.593337
170	fam214a	0.00370877	0.872066	-0.00928421	0.0576537	1	NA	0	0.716602
171	arpp19a	0.0148756	0.0165782	-0.2534	0.105763	1	NA	0	0.152218
172	myo5aa	0	0.612751	-0.0244336	0.0482733	1	NA	1	0.645775
173	SMAD3	0.0127986	0.533385	0.0563149	0.0904153	1	NA	0	0.620403
174	map2k5	0.0112788	0.802182	0.0200207	0.0799153	1	NA	0	0.698592
175	rhpn2	0.157701	0.0238381	-0.759701	0.336191	1	NA	0	0.179862
176	gnb5b	0.037659	0.0981446	0.247379	0.149571	1	NA	0	0.338802
177	cep89	0.0249862	0.504538	0.0856587	0.128353	1	NA	0	0.610329
178	bcl2l10	0.0296061	0.489656	0.113906	0.164876	1	NA	0	0.604466
179	abcc12.1	0	0.794933	0.0872269	0.335605	1	NA	1	0.696841
180	trpm7	0	0.105994	0.0977018	0.0604417	1	NA	1	0.348697
181	PIAS1	0.00968994	0.688965	0.0310563	0.0775904	1	NA	0	0.66978
182	ENSAPEG00000000820	0	0.0472884	0.0793891	0.0400205	1	NA	1	0.246698
183	SPPL2A	0	0.214118	0.123991	0.0998061	1	NA	1	0.452814
184	ENSAPEG00000000863	0.0251809	0.0706328	0.317491	0.17562	1	NA	0	0.295335
185	mctp2b	0.00412098	0.80415	0.0472601	0.19058	1	NA	0	0.699367
186	uacab	0.720817	0.301125	0.580391	0.561294	1	NA	0	0.515153
187	si.ch211.39k3.2	0.0392888	0.0125857	-0.325423	0.130415	1	NA	0	0.135332
188	SEMA4B	0.0330781	0.00118181	0.613989	0.189314	1	NA	0	0.0402139
189	nr2f2	0.00481523	0.236309	-0.0783722	0.066178	1	NA	0	0.469172
190	znf710b	0.0891748	0.0128961	0.776198	0.312149	1	NA	0	0.136035
191	TLE3	0.00554908	0.138846	0.104995	0.070938	1	NA	0	0.386343
192	SLCO3A1	0	0.00994876	0.122778	0.0476327	1	NA	1	0.121544
193	kif23	0.0212927	0.59085	-0.143665	0.267231	1	NA	0	0.639272
194	si.ch211.107o10.3.1	0	0.480459	0.0723075	0.102482	1	NA	1	0.601133
195	RASGRF1	0.00440014	0.275571	0.0699221	0.0641298	1	NA	0	0.497304
196	paqr5a	0.0166005	0.0437179	-0.397089	0.196892	1	NA	0	0.237031
197	glceb	0.00555791	0.966271	-0.0028012	0.0662453	1	NA	0	0.736231
198	arfgap2	0	0.627052	-0.0246723	0.0507785	1	NA	1	0.650136
199	ctsh	0	0.678935	-0.0331965	0.0802008	1	NA	1	0.667515
200	pex16	0.0013673	0.407361	0.0874539	0.105551	1	NA	0	0.568478
201	cars1	0	0.993064	0.000596566	0.0686228	1	NA	1	0.742197
202	ccnb2	0	0.24024	0.435002	0.370407	1	NA	1	0.471046
203	sin3ab	0.0070857	0.849354	-0.0150704	0.0793415	1	NA	0	0.708913
204	glo1	0.000589648	0.604863	0.0512729	0.0990933	1	NA	0	0.643594
205	eprs1	0.00204326	0.186386	-0.123893	0.0937626	1	NA	0	0.4323
206	cmc1	0.0100076	0.00931664	-0.328285	0.126253	1	NA	0	0.118406
207	frmd5	0.006433	0.185739	0.103986	0.0785817	1	NA	0	0.431567
208	slc25a44b	0.0848725	0.76729	-0.0685422	0.231623	1	NA	0	0.689456
209	PSMA4	0	0.896387	-0.0124303	0.0954511	1	NA	1	0.723075
210	rbpms2b	0	0.695558	-0.0749587	0.191552	1	NA	1	0.671283
211	sec11a	1.40966e-14	0.721154	0.0316861	0.0887774	1	NA	1	0.678106
212	cpeb1a	0.00761865	0.351824	-0.0888509	0.0954302	1	NA	0	0.542578
213	tdp1	0	0.637321	0.0596241	0.12647	1	NA	1	0.653899
214	tspan3b	0	0.352801	-0.0374574	0.0403127	1	NA	1	0.5435
215	hmbox1a	0.0480356	0.10593	0.297788	0.184188	1	NA	0	0.348697
216	pstpip1b	0.0291414	0.75848	0.0510955	0.166177	1	NA	0	0.687544
217	TMEM266	0.00441261	0.220107	0.0793198	0.0646852	1	NA	0	0.457869
218	kif13ba	0	0.0158382	0.125045	0.0518294	1	NA	1	0.148749
219	fbxo22	4e-14	0.571617	-0.0592149	0.104681	1	NA	1	0.632148
220	ENSAPEG00000001937	0.020176	0.192264	-0.148617	0.113978	1	NA	0	0.438623
221	polr3a	0	0.428455	-0.0678693	0.0857112	1	NA	1	0.578414
222	tln2a	0.00136547	0.792459	-0.0130815	0.0497169	1	NA	0	0.695983
223	ddx28	0.0768705	0.67209	0.129448	0.305821	1	NA	0	0.665562
224	nfatc3a	0.0887305	0.843908	-0.0468635	0.23801	1	NA	0	0.707604
225	itga11a	0.208137	0.0160139	0.751564	0.312034	1	NA	0	0.148882
226	AP2A2	0.0371124	0.0158377	-0.532457	0.220695	1	NA	0	0.148749
227	amfra	0.000495849	0.063903	-0.137322	0.0741136	1	NA	0	0.281219
228	cd81a	0.00233394	0.957473	0.00293309	0.0550035	1	NA	0	0.735169
229	celf1	0.0048167	0.0887154	0.10495	0.0616548	1	NA	0	0.325128
230	gnpnat1	0.000814675	0.455463	-0.0985875	0.132095	1	NA	0	0.591884
231	mtfmt	0.00593814	0.381515	0.108525	0.124013	1	NA	0	0.557035
232	uqcrfs1	0.0141142	0.0159229	-0.265794	0.110257	1	NA	0	0.148749
233	styx	0.0296173	0.43016	0.152989	0.193923	1	NA	0	0.579556
234	VSTM2B	0.078376	0.00525154	0.522449	0.187178	1	NA	0	0.0880261
235	ccnd1	0.0302559	0.0167532	0.347303	0.145189	1	NA	0	0.152609
236	lto1	0.00503442	0.862469	0.0212955	0.12293	1	NA	0	0.713285
237	mdga1	0.0174688	0.170771	0.131212	0.0957939	1	NA	0	0.419511
238	coro2ba	0	0.0153412	0.116192	0.0479296	1	NA	1	0.147116
239	zgc.153993	0	0.305295	0.236493	0.230692	1	NA	1	0.518846
240	ano1	0	0.0266492	0.159296	0.0718643	1	NA	1	0.189755
241	zfand3	0.00496716	0.640247	-0.0385329	0.0824491	1	NA	0	0.654996
242	ano1.1	0.0035395	0.0738008	0.160407	0.0897208	1	NA	0	0.300929
243	anp32a	0.0117323	0.66559	0.0482666	0.111674	1	NA	0	0.662621
244	ankdd1a	0.00260414	0.164445	0.0894188	0.0643173	1	NA	0	0.411543
245	gramd2aa	0	0.435853	-0.0738101	0.0947237	1	NA	1	0.582493
246	MYO9A	0.0082639	0.137462	-0.117999	0.0794444	1	NA	0	0.384973
247	ENSAPEG00000002669	0.0150465	0.335306	-0.125074	0.129815	1	NA	0	0.534361
248	pcsk6	2.77778e-16	0.686626	0.0975113	0.241701	1	NA	1	0.669197
249	nudt19	0	0.652656	-0.0843462	0.187404	1	NA	1	0.657696
250	zdhhc7	0.00113375	0.998438	0.000144533	0.0738165	1	NA	0	0.743086
251	ENSAPEG00000002763	0.0403532	0.151162	-0.275519	0.19194	1	NA	0	0.40041
252	nip7	0	0.765566	-0.0617487	0.207086	1	NA	1	0.689247
253	pop4	0	0.438683	-0.112566	0.145355	1	NA	1	0.583538
254	cdc42se2	0.00655719	0.272711	-0.101657	0.0926814	1	NA	0	0.495216
255	tpcn2	0.344672	0.469611	-0.316355	0.437491	1	NA	0	0.598346
256	SCAMP2	0	0.108194	-0.113851	0.0708749	1	NA	1	0.350722
257	bbs4	4e-14	0.357949	0.0501793	0.0545854	1	NA	1	0.546208
258	ENSAPEG00000002987	0	0.92054	0.0147623	0.147988	1	NA	1	0.728568
259	ENSAPEG00000003000	0	0.918746	-0.0211029	0.206864	1	NA	1	0.727913
260	lpin1	0.017773	0.261502	-0.119387	0.106325	1	NA	0	0.489003
261	neo1a	0.024983	0.655557	0.0484597	0.108641	1	NA	0	0.658713
262	nadsyn1	0	0.702767	0.0215622	0.0565064	1	NA	1	0.673464
263	snx1b	0	0.202743	-0.0927877	0.0728446	1	NA	1	0.443706
264	csnk1g1	3.71802e-15	0.423713	0.0321779	0.0402226	1	NA	1	0.576122
265	dok4	0.00369385	5.72485e-05	0.243656	0.0605526	1	NA	0	0.00606988
266	spata17	0.0809025	0.173888	-0.386986	0.284587	1	NA	0	0.42177
267	ENSAPEG00000003241	0.0278807	0.166	-0.201101	0.145181	1	NA	0	0.4137
268	ENSAPEG00000003284	0	0.959798	-0.00816924	0.162067	1	NA	1	0.735169
269	ccdc102a	0.00127377	0.912975	-0.00778666	0.0712498	1	NA	0	0.726257
270	ADAMTS7	3.03018e-14	0.285723	0.130566	0.122305	1	NA	1	0.503835
271	ush2a	0.105139	0.517562	0.136837	0.211458	1	NA	0	0.614845
272	txlng	0.0208586	0.804961	-0.0263396	0.106667	1	NA	0	0.699372
273	ENSAPEG00000003388	0.00574799	0.645876	0.0294679	0.0641306	1	NA	0	0.65644
274	HDGFL3	0	0.233244	0.0616521	0.0517196	1	NA	1	0.466639
275	calml4a	0.0753113	0.487407	-0.193855	0.279153	1	NA	0	0.603734
276	cln6a	0.00660814	0.937148	0.00625176	0.0792821	1	NA	0	0.731927
277	ENSAPEG00000003548	0.0320724	0.699398	0.0488559	0.126526	1	NA	0	0.67233
278	chrna7	0.0400679	0.652232	0.0924933	0.205238	1	NA	0	0.657502
279	trip4	0.000240451	0.0278855	0.0967824	0.0440141	1	NA	0	0.193903
280	ENSAPEG00000003655	6.62989e-15	0.978359	0.00395237	0.145706	1	NA	1	0.738639
281	kctd3	0	0.741481	0.0474927	0.143964	1	NA	1	0.683044
282	znf609b	0.00284691	0.107067	0.0664917	0.0412603	1	NA	0	0.350093
283	si.rp71.84d9.1	0	0.389174	-0.357736	0.415433	1	NA	1	0.561129
284	fzd3b	0.00473403	0.055117	0.115458	0.0601985	1	NA	0	0.263198
285	NRBP1	4e-14	0.896174	0.017061	0.13074	1	NA	1	0.723075
286	ahctf1	0	0.0219107	-0.167674	0.0731592	1	NA	1	0.173814
287	si.dkey.57k2.7	0	0.747354	0.0224798	0.0697849	1	NA	1	0.684824
288	ENSAPEG00000004036	0.0125095	0.194281	0.114607	0.088294	1	NA	0	0.439752
289	ENSAPEG00000004047	0.0177493	0.602326	-0.077174	0.14811	1	NA	0	0.643332
290	znf414	2.34029e-14	0.626154	0.0630539	0.129435	1	NA	1	0.649747
291	mtch2	0.0044314	0.998831	0.000156322	0.106719	1	NA	0	0.743086
292	kif26ba	0.01193	0.817702	0.0193248	0.0838376	1	NA	0	0.703151
293	ENSAPEG00000004188	0.023533	0.364953	0.100612	0.111055	1	NA	0	0.549803
294	spg21	0	0.399261	-0.0531422	0.0630438	1	NA	1	0.564863
295	ENSAPEG00000004244	0	0.556229	-0.037569	0.0638437	1	NA	1	0.626776
296	tfb2m	0.00953717	0.891266	-0.0149398	0.109287	1	NA	0	0.722141
297	sccpdha.1	0.0364137	0.575247	-0.0789139	0.140832	1	NA	0	0.633725
298	ENSAPEG00000004323	0	0.433867	0.11119	0.142079	1	NA	1	0.581745
299	neto2b	0	3.11951e-06	0.188008	0.0403209	1	NA	1	0.000777961
300	gcfc2	0	0.133512	-0.18273	0.121788	1	NA	1	0.379826
301	ENSAPEG00000004439	0	0.566607	0.0615777	0.107455	1	NA	1	0.630161
302	itfg1	0.00228696	0.0160617	0.103434	0.0429631	1	NA	0	0.148882
303	itsn2b	0.108193	0.488134	-0.184679	0.266384	1	NA	0	0.603839
304	phkb	0.00191765	0.100466	0.0745273	0.0453716	1	NA	0	0.340342
305	ENSAPEG00000004668	0.0294221	0.683933	0.0624566	0.153417	1	NA	0	0.66865
306	ENSAPEG00000004676	0	0.722695	0.0458936	0.129329	1	NA	1	0.678227
307	ctsba	0.00413538	0.745023	-0.0280314	0.0861953	1	NA	0	0.68418
308	adamts18	0.214444	0.399251	0.296224	0.351409	1	NA	0	0.564863
309	adpgk2	0.0120362	0.635342	0.0455951	0.0961472	1	NA	0	0.653528
310	cgref1	4.17156e-16	0.348241	-0.205753	0.219352	1	NA	1	0.540309
311	CDH8	0.00207892	0.0985883	0.0840665	0.0508958	1	NA	0	0.338802
312	smyd2a	0	0.475365	-0.0792418	0.111018	1	NA	1	0.599513
313	galnt2	0.0279062	0.512769	0.0743168	0.113542	1	NA	0	0.6134
314	phospho2	0.0099517	0.421327	0.119106	0.148119	1	NA	0	0.575429
315	SYAP1	0.0154945	0.0350726	-0.26931	0.127785	1	NA	0	0.214407
316	urb2	0.023004	0.692174	-0.0829996	0.209644	1	NA	0	0.670209
317	adgrg1	0.0524016	0.0388547	0.294872	0.142745	1	NA	0	0.224828
318	abcb10	0	0.25677	-0.203389	0.179346	1	NA	1	0.486015
319	slc7a6	2.5156e-15	0.373811	0.201272	0.226312	1	NA	1	0.551858
320	slc7a6os	0	0.133118	-0.10368	0.069032	1	NA	1	0.379656
321	ccsapb	0.0499157	0.957943	-0.00853158	0.161784	1	NA	0	0.735169
322	phf10	0	0.258261	0.240828	0.213026	1	NA	1	0.487056
323	mmp15b	0.051982	0.21467	0.382081	0.307925	1	NA	0	0.453282
324	dhcr7	0.0164954	0.0798163	0.237286	0.135456	1	NA	0	0.311832
325	psmc3	0.0120861	0.407171	-0.0942995	0.113767	1	NA	0	0.568478
326	tbp	0	0.902699	-0.0215223	0.176047	1	NA	1	0.724315
327	mtss1lb	0.00231889	0.0094195	0.112323	0.0432603	1	NA	0	0.11942
328	pdcd2	0	0.884989	0.0581135	0.40176	1	NA	1	0.720219
329	ENSAPEG00000005633	0.0696696	0.716318	-0.0945424	0.260172	1	NA	0	0.676464
330	si.ch211.186j3.6	4e-14	0.000483633	0.147448	0.0422528	1	NA	1	0.0244499
331	ppm1g	0.00184902	0.979686	-0.00278334	0.109311	1	NA	0	0.739058
332	dpy19l3	0	0.353717	0.0414187	0.0446609	1	NA	1	0.543895
333	mis12	0	0.331813	-0.248539	0.256103	1	NA	1	0.532665
334	fam120b	0	0.861772	0.0200324	0.11505	1	NA	1	0.713185
335	znf507	0	0.229766	0.0824657	0.0686664	1	NA	1	0.463865
336	tshz3b	0	0.679718	0.133358	0.32302	1	NA	1	0.667703
337	znf536	0.0165691	0.0450787	0.25506	0.127281	1	NA	0	0.240523
338	rufy2.1	1.07729e-13	0.778596	-0.0300231	0.106787	1	NA	1	0.692033
339	ENSAPEG00000006201	0.0104997	0.0492571	-0.200964	0.102201	1	NA	0	0.251131
340	dna2	0.106666	0.605172	-0.148314	0.286887	1	NA	0	0.643599
341	si.ch211.260e23.9	0.0473853	0.791867	-0.0489205	0.185384	1	NA	0	0.695802
342	PDPR	2.22734e-15	0.674721	-0.0477233	0.113714	1	NA	1	0.666478
343	tspan15	0.058959	0.302531	-0.182427	0.176938	1	NA	0	0.51672
344	mrps11	0.0134476	0.299336	-0.136592	0.13161	1	NA	0	0.513628
345	mrpl46	0	0.313623	-0.18053	0.17916	1	NA	1	0.522803
346	tacr2	0.248664	0.0399451	-0.732242	0.356441	1	NA	0	0.228569
347	ntrk3b	0	2.48587e-06	0.133447	0.028337	1	NA	1	0.000653335
348	si.dkey.172h23.2	0.11243	0.589841	-0.155163	0.287836	1	NA	0	0.63892
349	supv3l1	0	0.352806	-0.105092	0.113104	1	NA	1	0.5435
350	vps26a	0	0.756389	-0.0296277	0.0955037	1	NA	1	0.687236
351	kifbp	1.35289e-15	0.235289	-0.107505	0.0905809	1	NA	1	0.468642
352	mpc1	0	0.436695	-0.0477376	0.0613762	1	NA	1	0.582996
353	ddx21	0	0.0286834	-0.231788	0.105945	1	NA	1	0.1966
354	CSMD1	0.00317791	0.000738783	0.131789	0.0390513	1	NA	0	0.0314035
355	ap3s2	0.0184962	0.0839515	-0.180909	0.10468	1	NA	0	0.317521
356	igf1rb	4e-14	0.110998	0.0902127	0.0566049	1	NA	1	0.3547
357	rnaset2	0	0.560408	0.137349	0.235899	1	NA	1	0.627704
358	lrrc28	0.0215899	0.730044	-0.0434684	0.125971	1	NA	0	0.679281
359	rps6ka2	0.0144028	0.937325	0.00659608	0.0838846	1	NA	0	0.731927
360	SNAP25	0.0389007	0.369846	0.125119	0.139523	1	NA	0	0.551031
361	immp1l	0.0293431	0.0683162	0.254802	0.139777	1	NA	0	0.290543
362	ENSAPEG00000007680	0.024719	0.0601901	-0.220349	0.117245	1	NA	0	0.273553
363	fam219b	0.0211524	0.250024	0.187916	0.163364	1	NA	0	0.480177
364	elp4	0	5.56641e-05	0.302368	0.0750204	1	NA	1	0.00603147
365	ENSAPEG00000007734	0	0.73948	0.0412609	0.124077	1	NA	1	0.682654
366	rcn1	6.12476e-15	0.981378	-0.00223277	0.095655	1	NA	1	0.739456
367	wt1b	0.185466	0.0477645	0.750683	0.379237	1	NA	0	0.248078
368	eif3m	0	0.194566	-0.148452	0.114441	1	NA	1	0.439752
369	edc3	0.000932571	0.446635	0.0528679	0.0694683	1	NA	0	0.587166
370	CSK	0	0.169195	0.0699272	0.0508637	1	NA	1	0.417683
371	qser1	0	0.52285	-0.0639481	0.100082	1	NA	1	0.616359
372	cplx3b	0.0511737	0.554477	0.0869841	0.147165	1	NA	0	0.626267
373	cstf3	0	0.216321	0.0866893	0.070116	1	NA	1	0.454344
374	ulk3	0	0.356335	-0.0797517	0.0864638	1	NA	1	0.545442
375	tars3	0	0.117106	-0.166099	0.105996	1	NA	1	0.363859
376	hipk3b	0.00010601	0.724884	0.0136109	0.0386741	1	NA	0	0.678227
377	tm2d3	0.00777339	0.0265383	-0.213755	0.0963623	1	NA	0	0.189755
378	ENSAPEG00000008076	0.0259867	0.376705	-0.111573	0.126216	1	NA	0	0.553747
379	larp6a	4e-14	0.313156	-0.0988067	0.0979621	1	NA	1	0.522803
380	LRRC49	0.0279109	0.682647	-0.0489927	0.11983	1	NA	0	0.668424
381	spon1a	0.0312833	0.393483	0.0994606	0.116557	1	NA	0	0.562576
382	syt9a	0.0100248	0.89785	-0.0111028	0.0864849	1	NA	0	0.723222
383	igdcc4	0.0735856	0.035854	0.431283	0.205512	1	NA	0	0.216801
384	CDYL2	0.0192044	0.369442	0.104	0.115875	1	NA	0	0.55072
385	scamp5b	0.0449327	0.157118	-0.23688	0.167426	1	NA	0	0.406317
386	cmc2	0.0104346	0.100574	-0.168026	0.102325	1	NA	0	0.340342
387	insyn1	0.00195619	0.0346192	0.112866	0.0534204	1	NA	0	0.212697
388	atmin	0.00146992	0.179372	0.123171	0.0917345	1	NA	0	0.426688
389	cd276	0.0256751	0.627393	-0.102894	0.211978	1	NA	0	0.650299
390	ENSAPEG00000008412	1e-12	0.267402	0.191711	0.172858	1	NA	1	0.491571
391	ubl7b	0.0559266	0.918206	0.0195612	0.190482	1	NA	0	0.72791
392	gse1	0.0103995	0.0452113	0.169581	0.084677	1	NA	0	0.241109
393	SHF	0.0206947	0.753417	0.0313865	0.0999134	1	NA	0	0.686605
394	ube2q1	0	0.0231747	-0.153188	0.0674678	1	NA	1	0.17753
395	caprin1a	0	0.755688	-0.0269891	0.0867405	1	NA	1	0.687203
396	nucb2a	0	0.954108	0.00371206	0.0645031	1	NA	1	0.734738
397	plekha7b	0.0596269	0.317303	0.167094	0.167092	1	NA	0	0.52495
398	chrna5	0.024956	0.978086	-0.00447085	0.162759	1	NA	0	0.738634
399	sox6	0.829367	0.54163	-0.367491	0.602099	1	NA	0	0.622784
400	pde3b	0	0.0436701	0.107386	0.0532339	1	NA	1	0.237031
401	nptnb	4e-14	0.0362945	0.0895625	0.042779	1	NA	1	0.217506
402	copb1	0	0.345923	-0.076214	0.0808614	1	NA	1	0.539551
403	hcn4	0	0.190581	0.0870225	0.0664871	1	NA	1	0.436137
404	rras2	0.000995119	0.0222705	0.15942	0.0697462	1	NA	0	0.175314
405	tub	0.00400204	0.902025	0.00685723	0.0557028	1	NA	0	0.724315
406	ENSAPEG00000009013	0.0603842	0.452877	-0.152441	0.203085	1	NA	0	0.591027
407	DHDH	0	0.663576	-0.0341177	0.078435	1	NA	1	0.661979
408	lmo1	0.0125302	0.6522	-0.0400692	0.0889028	1	NA	0	0.657502
409	stk33	0.105008	0.0154592	-0.583889	0.241133	1	NA	0	0.147443
410	pkma	0.0135715	0.0915653	-0.132396	0.078471	1	NA	0	0.330103
411	parp6a	0.00606235	0.443239	-0.0419916	0.0547668	1	NA	0	0.585979
412	ENSAPEG00000009169	0.000872645	0.908367	-0.00952192	0.0827285	1	NA	0	0.725099
413	dennd2b	0.00956714	0.472647	0.0655812	0.091316	1	NA	0	0.599262
414	tmem9b	0.00408252	0.716262	0.0219776	0.0604679	1	NA	0	0.676464
415	ENSAPEG00000009237	0.000469216	2.37738e-07	0.191008	0.0369662	1	NA	0	0.000125389
416	slc12a4	0.0565122	0.0989757	-0.452419	0.27422	1	NA	0	0.338802
417	lpcat2	0.00243599	0.560111	0.0306189	0.0525487	1	NA	0	0.62768
418	dennd5a	0	0.609921	0.0224974	0.0440965	1	NA	1	0.645169
419	fto	0	0.130548	0.0607882	0.0402053	1	NA	1	0.376461
420	ENSAPEG00000009763	0.0994598	0.990632	-0.00400436	0.341059	1	NA	0	0.741483
421	aktip	0.0257967	0.257497	-0.146156	0.129076	1	NA	0	0.486429
422	tmem41b	0.0260671	0.242544	-0.162005	0.138626	1	NA	0	0.473055
423	ipo7	0.00585384	0.828633	-0.0170243	0.0786504	1	NA	0	0.706053
424	chd9	0	0.361013	-0.0356849	0.0390667	1	NA	1	0.547533
425	swap70a	0.110992	0.921075	-0.0314668	0.31759	1	NA	0	0.728726
426	sbf2	0	0.0462938	0.0822391	0.0412701	1	NA	1	0.244166
427	tox3	4e-14	0.056215	0.191988	0.100551	1	NA	1	0.265675
428	cylda	0	0.145645	0.0720851	0.0495401	1	NA	1	0.39522
429	mrvi1	0.05317	0.0087311	-0.562209	0.214387	1	NA	0	0.113473
430	ctr9	0.034674	0.651775	-0.0598198	0.132551	1	NA	0	0.657502
431	nkd1	0.0492487	0.0168223	-0.495617	0.207322	1	NA	0	0.152621
432	eif4g2a	0.0469546	0.628605	0.12453	0.257457	1	NA	0	0.6507
433	galnt18b	0.0014061	0.00296111	0.126749	0.0426513	1	NA	0	0.0656206
434	brd7	0.00519948	0.8934	-0.0111063	0.0828814	1	NA	0	0.722519
435	adcy7	0.0111294	0.68869	-0.0397347	0.0991798	1	NA	0	0.669741
436	tent4b	0	0.0801476	0.109059	0.0623253	1	NA	1	0.312332
437	btbd10b	0.0162011	0.214517	-0.14868	0.119784	1	NA	0	0.45327
438	heatr3	0.0247839	0.625874	-0.0904476	0.185518	1	NA	0	0.649617
439	cnep1r1	6.13789e-14	0.475032	-0.0735916	0.103024	1	NA	1	0.599513
440	tead1b	0.203683	0.149574	-0.559478	0.388247	1	NA	0	0.399338
441	wtip	0	0.594022	0.0736789	0.13823	1	NA	1	0.640374
442	usp47	0.0110708	0.897712	0.0132597	0.103146	1	NA	0	0.723222
443	GARRE1	0	0.0654647	-0.119923	0.0651023	1	NA	1	0.285229
444	ss18l2	0	0.377114	0.181888	0.205936	1	NA	1	0.553885
445	lsm14ab	1.39763e-14	0.352835	-0.0776958	0.0836244	1	NA	1	0.5435
446	vat1l	0.0124211	0.319479	0.184348	0.185176	1	NA	0	0.526244
447	ENSAPEG00000010971	0.00252995	0.276364	0.0660201	0.060651	1	NA	0	0.497764
448	KCTD15	0	0.02287	0.141984	0.0623939	1	NA	1	0.176987
449	bola3	0.0127139	0.0936728	-0.309541	0.184654	1	NA	0	0.333612
450	CHST8	0.00131834	0.0121723	0.105789	0.0421955	1	NA	0	0.13292
451	ENSAPEG00000011041	0	0.0372993	0.127834	0.0613858	1	NA	1	0.221069
452	nfat5b	0	0.459206	-0.265917	0.359272	1	NA	1	0.593484
453	kars1	1e-14	0.282538	-0.132373	0.123179	1	NA	1	0.501902
454	rpl13	0.0420524	0.0168673	-0.313572	0.131224	1	NA	0	0.152621
455	cpne7	0.092532	0.798543	0.0506069	0.198277	1	NA	0	0.69813
456	cyb5b	0	0.234981	-0.094422	0.0795049	1	NA	1	0.468387
457	dhx38	0.0090669	0.135555	-0.148691	0.0996218	1	NA	0	0.382687
458	zfhx3	0.0359491	0.0251351	-0.473638	0.21151	1	NA	0	0.184376
459	ENSAPEG00000011575	0	0.513619	-0.11948	0.182912	1	NA	1	0.613652
460	usp10	0	0.149648	-0.0695552	0.0482763	1	NA	1	0.399436
461	PHLPP2	0	0.0581612	0.110181	0.0581588	1	NA	1	0.268959
462	ap1g1	0	0.214549	-0.0673307	0.0542485	1	NA	1	0.45327
463	ZNF821	0	0.796424	-0.0159366	0.0617751	1	NA	1	0.697188
464	atxn1l	0.00193147	0.632134	0.0798172	0.166728	1	NA	0	0.652072
465	mtmr10	0	0.68472	-0.0798209	0.196588	1	NA	1	0.668684
466	myo1ea	0.357626	0.100423	0.764831	0.465563	1	NA	0	0.340342
467	rnf111	0	0.508245	0.0313511	0.0473888	1	NA	1	0.611644
468	sltm	0.00646589	0.112048	-0.115944	0.0729642	1	NA	0	0.35614
469	mindy2	0	0.317992	0.0710549	0.0711551	1	NA	1	0.525103
470	adam10a	0.0159034	0.963179	0.00509189	0.110298	1	NA	0	0.735603
471	aqp9b	0.107906	0.527937	0.147809	0.234187	1	NA	0	0.617877
472	aldh1a2	0.0134964	0.0819064	0.190056	0.109244	1	NA	0	0.314522
473	polr2m	0.106306	0.973343	0.00797091	0.23854	1	NA	0	0.73748
474	cgnl1	0	0.601763	0.202964	0.38892	1	NA	1	0.643082
475	tcf12	0.00452674	0.633662	0.0305334	0.0640679	1	NA	0	0.652755
476	ENSAPEG00000012748	0.00891224	0.851285	-0.0307661	0.164104	1	NA	0	0.709356
477	znf280d	0.000867056	0.280533	0.108091	0.100166	1	NA	0	0.500628
478	tex9	4e-14	0.311564	-0.272425	0.269209	1	NA	1	0.52208
479	rfx7a	0.00314469	0.204079	-0.120877	0.0951779	1	NA	0	0.443987
480	nedd4a	0	0.412068	-0.0865506	0.105516	1	NA	1	0.571327
481	ENSAPEG00000013209	0	0.539292	0.0859304	0.139978	1	NA	1	0.622469
482	cog4	0.0174163	0.126097	0.186386	0.121847	1	NA	0	0.371924
483	gnao1b	2.82227e-15	0.575235	-0.0639899	0.114194	1	NA	1	0.633725
484	ogfod1	0	0.276447	0.224854	0.206603	1	NA	1	0.497764
485	nudt21	0	0.947167	-0.00597585	0.0901805	1	NA	1	0.733171
486	ctcf	1.11686e-14	0.019017	-0.219195	0.0934656	1	NA	1	0.161775
487	ENSAPEG00000013511	0.00676779	0.00644875	-0.189669	0.0696277	1	NA	0	0.0978384
488	vrk3	1.7918e-16	0.495481	-0.0847589	0.12435	1	NA	1	0.60603
489	rab27a	0.093328	0.120865	-0.327005	0.210814	1	NA	0	0.366994
490	pigb	0	0.555746	-0.0713157	0.121044	1	NA	1	0.626702
491	ENSAPEG00000013683	0.00289191	0.138786	-0.0990277	0.0668959	1	NA	0	0.386343
492	gfod2	4e-14	0.0659168	0.286271	0.155668	1	NA	1	0.285628
493	thap11	0.032667	0.00193361	-0.616079	0.198719	1	NA	0	0.0515069
494	cmtr2	0	0.058343	0.264303	0.139613	1	NA	1	0.269222
495	got2b	0.0191554	0.00544388	-0.278075	0.100044	1	NA	0	0.0890897
496	slc38a7	0	0.0466074	0.229146	0.115157	1	NA	1	0.245085
497	si.ch211.122f10.4	0.0177177	0.889088	0.0214802	0.154026	1	NA	0	0.721677
498	furina	0.00272372	0.838706	0.0123647	0.0607455	1	NA	0	0.706692
499	emc8	0	0.0230003	-0.326869	0.143778	1	NA	1	0.176987
500	cox4i1	0.0147777	0.0136051	-0.221706	0.0898496	1	NA	0	0.139469
501	dusp22a	0.00177052	0.465452	-0.056777	0.0777875	1	NA	0	0.596415
502	mthfsd	0	0.453547	0.0776505	0.103601	1	NA	1	0.591365
503	si.ch1073.174d20.1	0.0246841	0.695155	0.0461907	0.117873	1	NA	0	0.671189
504	ENSAPEG00000014661	0.0253488	0.794672	0.0347648	0.133583	1	NA	0	0.696841
505	def8	0	0.0595692	-0.142341	0.0755537	1	NA	1	0.272021
506	tcf25	0.0318212	0.564908	-0.0664039	0.115371	1	NA	0	0.629155
507	mvda	0.0307962	0.225826	-0.275984	0.227864	1	NA	0	0.461003
508	pdcd5	0.00429889	0.925735	-0.0113216	0.121461	1	NA	0	0.730009
509	ENSAPEG00000014918	0.0960851	0.564946	0.124747	0.216759	1	NA	0	0.629155
510	alx4a	0.256904	0.143989	0.532968	0.364773	1	NA	0	0.392983
511	ext2	0	0.0109912	0.153183	0.0602375	1	NA	1	0.126435
512	dagla	0.000422977	0.790432	0.0104851	0.0394546	1	NA	0	0.695578
513	si.ch73.119p20.1	0.0164518	0.0659751	-0.401873	0.218577	1	NA	0	0.285628
514	polr2l	0.00269548	0.818655	0.052642	0.229602	1	NA	0	0.703311
515	CPSF7	1e-14	0.251397	-0.112928	0.0984587	1	NA	1	0.481772
516	sdhaf2	0.0522168	0.108702	-0.258526	0.161171	1	NA	0	0.351517
517	syt7b	0.0104048	0.0798005	0.139424	0.0795871	1	NA	0	0.311832
518	apba2b	0.00133581	0.231526	0.0478226	0.0399708	1	NA	0	0.465281
519	sord	0	0.495193	-0.106356	0.155931	1	NA	1	0.60603
520	tjp1a	0.0267943	0.913312	0.0127976	0.117559	1	NA	0	0.72628
521	FAM189A1	0.005357	0.0472441	0.118181	0.0595639	1	NA	0	0.246589
522	ENSAPEG00000015726	0	0.365435	-0.254496	0.281193	1	NA	1	0.549983
523	casc4	0.00165313	0.4264	0.0394915	0.0496518	1	NA	0	0.577258
524	ctdspl2b	0	0.119356	-0.140989	0.0905235	1	NA	1	0.366347
525	eif3jb	2.50438e-14	2.94196e-05	-0.281977	0.0674923	1	NA	1	0.00372116
526	igdcc3	0.0231899	0.326734	0.153213	0.156226	1	NA	0	0.53038
527	ano5b	0.0287441	0.347758	0.116562	0.124142	1	NA	0	0.540261
528	slc17a6b	0.0134448	0.989212	-0.00111888	0.0827537	1	NA	0	0.741036
529	si.ch211.150g13.3	7.55051e-05	0.000788132	0.255629	0.0761496	1	NA	0	0.0320702
530	slc39a13	0.00172987	0.706141	-0.0352506	0.0934922	1	NA	0	0.674401
531	lgr4	0.00174087	0.155865	-0.0855355	0.0602738	1	NA	0	0.404683
532	mettl15	0	0.0123645	0.138618	0.0554123	1	NA	1	0.134309
533	KIF18A	0.00612991	0.578833	-0.097405	0.175476	1	NA	0	0.63514
534	bdnf	0.00825522	0.0265875	0.183876	0.0829194	1	NA	0	0.189755
535	lin7c	0	0.022807	-0.252478	0.110899	1	NA	1	0.176987
536	rplp2l	0.0138454	0.00466151	-0.278189	0.0983159	1	NA	0	0.0837579
537	FTH1	0.0432757	0.0199105	-0.301543	0.129527	1	NA	0	0.165352
538	mcee	0.028147	0.183267	0.377251	0.283485	1	NA	0	0.429805
539	mphosph10	0.00221681	0.365304	-0.0860097	0.0950064	1	NA	0	0.549983
540	ist1	0	0.0921743	-0.167718	0.0995928	1	NA	1	0.331505
541	dhodh	5.99488e-15	0.1979	-0.174334	0.135399	1	NA	1	0.440947
542	dpep1.1	1.7271e-15	0.290174	0.183308	0.173301	1	NA	1	0.506706
543	ENSAPEG00000019272	0	0.544562	-0.0221367	0.0365335	1	NA	1	0.6233
544	spg7	0.000944336	0.265481	-0.129776	0.116545	1	NA	0	0.490684
545	ACSF3	2.20964e-14	0.108845	-0.209768	0.130827	1	NA	1	0.351656
546	cbfa2t3	0.052728	0.494793	-0.112894	0.165362	1	NA	0	0.60603
547	PABPN1L	0	0.0803287	-0.209417	0.11975	1	NA	1	0.312332
548	trappc2l	0.0118816	0.102909	-0.208418	0.127793	1	NA	0	0.343694
549	galns	0	0.367082	0.106051	0.11758	1	NA	1	0.550145
550	cmtm4	0.00184736	0.846738	0.0213101	0.110254	1	NA	0	0.708315
551	dync1li2	0.00495076	0.105121	-0.10419	0.064294	1	NA	0	0.347397
552	nae1	0.0041898	0.864375	0.0180551	0.105704	1	NA	0	0.713986
553	rrad	0.378059	0.0649491	0.715396	0.387621	1	NA	0	0.283891
554	atp5mc3b	0.047403	0.0423559	-0.402504	0.198277	1	NA	0	0.235237
555	nsun3	0.0168458	0.723387	0.049218	0.139059	1	NA	0	0.678227
556	epha6	0.0859649	0.0842416	0.31011	0.179609	1	NA	0	0.31815
557	arl6	0.0103943	0.637313	0.044902	0.0952405	1	NA	0	0.653899
558	gpc6a	0.0273539	0.0118114	0.274095	0.108866	1	NA	0	0.130756
559	gpc5a	0.121105	0.883177	-0.040038	0.272472	1	NA	0	0.719844
560	ENSAPEG00000020304	0	0.796874	0.0820825	0.318898	1	NA	1	0.697466
561	mrpl16	0	0.00492199	-0.362825	0.129023	1	NA	1	0.0849751
562	txnl4b	0	0.472716	0.127719	0.177864	1	NA	1	0.599262
563	blzf1	0	0.683391	-0.0767093	0.188087	1	NA	1	0.668594
564	trmt10c	0.008399	0.906176	-0.0277952	0.235826	1	NA	0	0.724605
565	ercc5	0	0.211911	-0.226879	0.181746	1	NA	1	0.450743
566	tpp2	0	0.0940177	-0.103496	0.0618043	1	NA	1	0.334006
567	rasa3	0.00831004	0.462871	0.062171	0.0846869	1	NA	0	0.595218
568	pros1	0.00617995	0.286733	0.167357	0.157096	1	NA	0	0.504105
569	ENSAPEG00000022301	0.00639683	0.122327	0.139158	0.0900651	1	NA	0	0.369709
570	ENSAPEG00000022312	0.0666925	0.483323	0.256355	0.365715	1	NA	0	0.601994
571	grk1a	0.081385	0.254261	-0.384707	0.337444	1	NA	0	0.483804
572	tmco3	0	0.308501	-0.0999051	0.0981026	1	NA	1	0.520761
573	lamp1a	0.00676871	0.839297	-0.0193023	0.0951826	1	NA	0	0.706692
574	cul4a	0.0688705	0.37663	-0.179671	0.203219	1	NA	0	0.553714
575	tgfbrap1	0.00150475	0.994158	-0.000622567	0.0850347	1	NA	0	0.74239
576	ENSAPEG00000022625	0	0.220127	0.0894347	0.0729369	1	NA	1	0.457869
577	lims2	0.00696697	0.610249	-0.0651835	0.127881	1	NA	0	0.645169
578	ENSAPEG00000022717	0.00996964	0.270369	0.140547	0.127513	1	NA	0	0.49342
579	pcdh17.1	0.0126171	0.00520526	0.249668	0.0893571	1	NA	0	0.0878802
580	tdrd3	0	0.325099	-0.100609	0.102241	1	NA	1	0.528827
581	pcdh9	0.0101982	0.197867	0.0931155	0.0723142	1	NA	0	0.440947
582	ENSAPEG00000023008	0	0.634608	-0.204174	0.429612	1	NA	1	0.653211
583	rbm26	0.00728064	0.848459	0.0190358	0.0996195	1	NA	0	0.708589
584	ercc3	1.25712e-14	0.00366816	-0.273722	0.0942123	1	NA	1	0.0728695
585	gpalpp1	0	0.544915	-0.0968275	0.159941	1	NA	1	0.62338
586	gtf2f2a	0.0238746	0.60969	-0.0609507	0.11939	1	NA	0	0.645069
587	tanc1a	0.000531272	0.243656	0.0514313	0.044113	1	NA	0	0.474209
588	wdsub1	0.0196996	0.734231	-0.0538297	0.158554	1	NA	0	0.681085
589	ENSAPEG00000023346	0	0.252196	0.321876	0.281106	1	NA	1	0.482112
590	ENSAPEG00000023366	0	0.346923	0.219003	0.23284	1	NA	1	0.539898
591	2023-03-07	1.91263e-14	0.819795	0.0184806	0.0811234	1	NA	1	0.703747
592	ly75	0.025364	0.433971	-0.0899288	0.114937	1	NA	0	0.581745
593	pla2r1	0.0947834	0.505614	0.161867	0.243159	1	NA	0	0.610657
594	itgb6	0.0712212	0.879142	-0.0338908	0.222883	1	NA	0	0.718117
595	rbms1a	0	0.00952638	-0.148127	0.0571354	1	NA	1	0.119826
596	psmd14	0.0102405	0.397788	-0.0945446	0.11181	1	NA	0	0.564103
597	fn1b	0.143071	0.0826335	-0.748948	0.43152	1	NA	0	0.315805
598	stk16	0.0278482	0.94317	0.0102133	0.143272	1	NA	0	0.732842
599	pcnp	0	0.265042	-0.0771518	0.0692223	1	NA	1	0.490684
600	ENSAPEG00000024527	0.00864216	0.640994	-0.0643772	0.138057	1	NA	0	0.655264
601	ENSAPEG00000024528	0.0186474	0.130518	-0.179751	0.118878	1	NA	0	0.376461
602	tmem39a	0.00995754	0.699129	0.063027	0.163073	1	NA	0	0.67233
603	ENSAPEG00000024561	0.00817275	0.210329	-0.251111	0.200462	1	NA	0	0.449357
604	grpr	0.0310325	0.88235	-0.030313	0.204831	1	NA	0	0.719393
605	vegfd	0	0.575318	0.109296	0.19509	1	NA	1	0.633725
606	pir	0.00424663	0.296507	0.169576	0.162437	1	NA	0	0.5114
607	nhsb	0.0173347	0.379313	-0.0804324	0.0914875	1	NA	0	0.555798
608	scml2	0	0.3328	-0.0882216	0.0910919	1	NA	1	0.533599
609	ENSAPEG00000024639	0	0.940473	0.00874284	0.117079	1	NA	1	0.732203
610	ENSAPEG00000024641	0	0.162141	0.476296	0.340721	1	NA	1	0.410333
611	RS1	0	0.268192	0.30494	0.275406	1	NA	1	0.4921
612	ppef1	0	0.55791	-0.0790354	0.134884	1	NA	1	0.62718
613	phka2	0.00189871	0.00598978	-0.198372	0.0721788	1	NA	0	0.093744
614	ENSAPEG00000024669	0.0194228	0.0866456	0.171341	0.100003	1	NA	0	0.322166
615	zrsr2	0.00681951	0.080795	-0.16229	0.0929448	1	NA	0	0.312874
616	TM6SF1	0.0333756	0.62305	0.0640941	0.130397	1	NA	0	0.649113
617	BTBD1	0.00597951	0.772969	-0.0232991	0.0807611	1	NA	0	0.691061
618	RAMAC	0	0.32143	-0.121158	0.122193	1	NA	1	0.527149
619	homer2	0.00496302	0.706115	0.022356	0.0592874	1	NA	0	0.674401
620	WHAMM	0.0151324	0.584631	0.0731901	0.133893	1	NA	0	0.636489
621	FSD2	0.028441	0.510132	0.111941	0.16996	1	NA	0	0.612426
622	ENSAPEG00000024734	0	0.698661	-0.0435545	0.112506	1	NA	1	0.67233
623	pde8a	0.0052112	0.657231	0.0275352	0.0620527	1	NA	0	0.659491
624	leo1	0.00780267	0.311245	-0.121455	0.119943	1	NA	0	0.52208
625	mapk6	0.00785387	0.000745858	-0.233887	0.0693584	1	NA	0	0.0314709
626	USP50	0	0.58979	0.217997	0.404342	1	NA	1	0.63892
627	usp8	3.6e-15	0.110394	-0.124801	0.0781754	1	NA	1	0.353736
628	ENSAPEG00000024794	1.8567e-15	0.832705	-0.0340059	0.160987	1	NA	1	0.706252
629	tmod2	0.00621286	0.710524	-0.0282	0.0759795	1	NA	0	0.675346
630	lysmd2	0	0.4222	0.0852215	0.10618	1	NA	1	0.575771
631	scg3	0.0195926	0.0353994	-0.200433	0.0952738	1	NA	0	0.215379
632	tnfaip8l3	0.00427015	0.917081	0.00666549	0.0640226	1	NA	0	0.727618
633	cyp19a1a	1.21681e-14	0.359524	-0.113607	0.123988	1	NA	1	0.546691
634	dmxl2	2.0229e-13	0.224432	-0.050378	0.0414693	1	NA	1	0.460589
635	sema6dl	0	0.334015	0.159305	0.164902	1	NA	1	0.534065
636	myef2	1.09156e-16	0.0415353	-0.125668	0.0616581	1	NA	1	0.232756
637	CTXN2	0	0.886012	0.0576074	0.401858	1	NA	1	0.720485
638	slc12a1	0	0.230145	0.135845	0.113206	1	NA	1	0.464097
639	dut	0	0.894296	0.018955	0.142658	1	NA	1	0.722709
640	FBN1	0.0327245	0.666424	0.10344	0.239965	1	NA	0	0.662935
641	SHC4	0.0264873	0.838169	0.0651462	0.318975	1	NA	0	0.706692
642	SECISBP2L	0.00613181	0.16045	0.106206	0.0756693	1	NA	0	0.409357
643	cops2	0.00269622	0.00434449	-0.255329	0.0895262	1	NA	0	0.0812553
644	kyat3	0	0.0404876	-0.318424	0.155424	1	NA	1	0.230111
645	lmo4b	0.00148068	0.00313001	0.17233	0.0583246	1	NA	0	0.0669644
646	hs2st1b	0	0.8313	0.0208631	0.0979328	1	NA	1	0.706252
647	hdlbpa	0.000923491	0.921437	0.00813134	0.0824477	1	NA	0	0.728904
648	lsm7	0	0.734051	0.0960525	0.282723	1	NA	1	0.681085
649	arhgef18b	0	0.433526	-0.226503	0.289212	1	NA	1	0.58168
650	ENSAPEG00000000778	0	0.823793	-0.0268128	0.120415	1	NA	1	0.704989
651	si.ch73.60h1.1	0.00591004	0.0266765	0.174144	0.0785771	1	NA	0	0.189755
652	arhgef18b.1	2.84444e-15	0.198424	-0.173891	0.135213	1	NA	1	0.440997
653	ENSAPEG00000000824	0.0268692	0.0919988	-0.428433	0.254271	1	NA	0	0.330987
654	gadd45bb	0.0111957	0.538698	0.0613803	0.0998405	1	NA	0	0.622328
655	DIRAS1	0	0.00626975	-0.12488	0.0456877	1	NA	1	0.0967283
656	apc2	0	0.766703	-0.0106134	0.0357725	1	NA	1	0.689362
657	insrb	0.00474566	0.0030773	0.171374	0.0578985	1	NA	0	0.0664938
658	use1	0	0.954717	-0.00727774	0.128164	1	NA	1	0.73493
659	si.ch73.238c9.1	0	0.146986	-0.340646	0.234886	1	NA	1	0.396472
660	MYO9B	0.0237283	0.0546558	0.268787	0.139877	1	NA	0	0.262182
661	SLC39A3	0	0.351567	-0.131627	0.141298	1	NA	1	0.542439
662	sgta	0.0182275	0.925554	0.0107721	0.115283	1	NA	0	0.730009
663	thop1	1.18517e-15	0.629811	0.0436204	0.0905001	1	NA	1	0.65114
664	ncln	0.00883078	0.339816	-0.0752823	0.0788685	1	NA	0	0.536049
665	cers1	0.00730587	0.216748	0.0848771	0.0687141	1	NA	0	0.45491
666	cope	0	0.791939	0.0219849	0.0833413	1	NA	1	0.695802
667	tnfaip8l1	0.0691117	0.800098	-0.0706776	0.279115	1	NA	0	0.698221
668	mydgf	0.00743786	0.419019	-0.0793654	0.0982094	1	NA	0	0.574201
669	loxl5a	0.0761505	0.348152	-0.225353	0.240203	1	NA	0	0.540309
670	atp13a3	0	0.79376	-0.0169944	0.065005	1	NA	1	0.696549
671	mibp	0.150881	0.0703626	-0.533848	0.295014	1	NA	0	0.295001
672	atcaya	0	0.514342	0.03211	0.0492415	1	NA	1	0.613728
673	opa1	0.00188462	0.118742	-0.0964788	0.0618424	1	NA	0	0.366192
674	zfr2	1.23156e-14	0.355491	0.0473364	0.0512304	1	NA	1	0.5446
675	her6	0.248383	0.618514	-0.175642	0.352726	1	NA	0	0.647714
676	matk	0.0214684	0.606817	-0.0530578	0.103101	1	NA	0	0.644023
677	psmd1	0	0.737657	0.0278719	0.0832103	1	NA	1	0.682005
678	fzr1a	0	0.93936	-0.0134494	0.176793	1	NA	1	0.731927
679	haus5	3.17285e-14	0.742767	-0.0782614	0.238462	1	NA	1	0.683572
680	acap2	0.00140581	0.0872865	-0.0885927	0.051812	1	NA	0	0.322816
681	sin3b	0.00274917	0.949092	-0.00473369	0.0741407	1	NA	0	0.733777
682	ppp1r2	0	0.0173192	-0.183949	0.0772939	1	NA	1	0.154301
683	ENSAPEG00000002076	0.0313741	0.0181272	0.298778	0.12644	1	NA	0	0.157937
684	rnf13	0	0.0134609	0.134761	0.0545298	1	NA	1	0.13853
685	acbd6	0.00399152	0.391647	0.0613282	0.0715921	1	NA	0	0.562389
686	pfn2l	0.00246145	0.0207111	-0.10788	0.0466365	1	NA	0	0.169414
687	TSC22D2	0.00101811	0.488561	-0.0442013	0.0638194	1	NA	0	0.603926
688	qsox1	0.0319458	0.953236	0.010565	0.180155	1	NA	0	0.734495
689	rubcn	0.00418556	0.0670077	0.141943	0.0774959	1	NA	0	0.288033
690	cep350	0.0157076	0.820231	-0.0250468	0.110218	1	NA	0	0.703839
691	cacna1ea	0.0450268	0.000521787	0.498476	0.143682	1	NA	0	0.0258157
692	ENSAPEG00000002301	0.137313	0.207999	0.485565	0.385649	1	NA	0	0.446953
693	tctex1d2	0	0.129483	-0.377446	0.248952	1	NA	1	0.375855
694	HYKK	0	0.29579	0.34238	0.327478	1	NA	1	0.510997
695	soat1	0	0.65075	0.0613824	0.135586	1	NA	1	0.657438
696	EPHB3	0.0317177	0.359632	0.125177	0.136646	1	NA	0	0.546691
697	abl2	0.00483171	0.263526	0.0693888	0.0620599	1	NA	0	0.490542
698	ENSAPEG00000002600	0.0230296	0.218999	0.232892	0.189467	1	NA	0	0.457142
699	polr2h	0	0.31332	0.229799	0.227912	1	NA	1	0.522803
700	osbpl9	0	0.74373	-0.0140855	0.0430858	1	NA	1	0.683862
701	armc9	4.65206e-16	0.519172	0.0501631	0.0778177	1	NA	1	0.615291
702	ncl	0.0176876	0.523395	-0.0594032	0.0930909	1	NA	0	0.616359
703	tor3a	0.0696854	0.195699	-0.252837	0.195407	1	NA	0	0.439752
704	calr	0	0.722841	0.0313856	0.0884941	1	NA	1	0.678227
705	ENSAPEG00000002820	0.00593064	0.0902945	-0.192944	0.113909	1	NA	0	0.327566
706	eps15	0	0.104055	-0.0847287	0.0521246	1	NA	1	0.345606
707	negr1	0.00357543	0.0476934	0.0951909	0.048074	1	NA	0	0.247957
708	zranb2	0.00450678	0.51702	0.0390167	0.060216	1	NA	0	0.614721
709	ptger3	2.54975e-15	0.266781	-0.208011	0.187312	1	NA	1	0.49143
710	cthl	0.263794	0.734823	-0.106939	0.315719	1	NA	0	0.681314
711	ankrd13c	0.01142	0.688687	0.0316464	0.07899	1	NA	0	0.669741
712	srsf11	0	0.735988	-0.0112209	0.0332795	1	NA	1	0.681593
713	xxylt1	0.0134668	0.292854	0.102378	0.097328	1	NA	0	0.509166
714	fam43a	0.0385548	0.933555	0.0130844	0.156939	1	NA	0	0.73167
715	lsg1	0.00279936	0.799744	-0.0329913	0.130052	1	NA	0	0.698163
716	patj	0.0445681	0.647019	0.0684398	0.149462	1	NA	0	0.656526
717	tm2d1	0.000886008	0.306731	0.0627139	0.0613576	1	NA	0	0.51977
718	ddx59	0	0.175054	-0.237514	0.17514	1	NA	1	0.423082
719	camsap2a	0	0.0977055	0.0780475	0.0471278	1	NA	1	0.338171
720	nfia	0.0527768	0.417235	0.121336	0.14957	1	NA	0	0.573897
721	wdr47b	0.0111678	0.176159	0.171054	0.126456	1	NA	0	0.42425
722	SAMD9	0.108425	0.0319968	-0.480077	0.223869	1	NA	0	0.206178
723	si.zfos.943e10.1	4e-14	0.926232	-0.00543052	0.0586534	1	NA	1	0.730223
724	nrd1b	4e-14	0.159764	-0.106534	0.0757781	1	NA	1	0.409104
725	rab3b	0	0.990458	-0.00112199	0.0938142	1	NA	1	0.741405
726	elavl1a	4.14629e-15	0.0445055	-0.140554	0.069952	1	NA	1	0.238308
727	ptprsa	0.000812761	0.178878	0.0423182	0.0314817	1	NA	0	0.426322
728	tmem47	0	0.0748144	0.594821	0.333869	1	NA	1	0.302445
729	tmem259	0	0.163508	0.114611	0.0822545	1	NA	1	0.410855
730	tab3	0	0.836735	0.016993	0.082462	1	NA	1	0.706522
731	si.dkey.30h22.11	0.00382325	0.363323	0.065537	0.0720939	1	NA	0	0.548622
732	plppr3b	2.37828e-14	0.366338	0.046822	0.0518312	1	NA	1	0.550055
733	ENSAPEG00000003831	1.09614	0.310488	0.660418	0.651172	1	NA	0	0.52161
734	med16	0.0200175	0.730875	0.0426517	0.124001	1	NA	0	0.679604
735	palm1a	0	0.151351	-0.246015	0.171466	1	NA	1	0.40041
736	ENSAPEG00000003928	0.0292819	0.384441	0.155568	0.178867	1	NA	0	0.558503
737	map1sa	0.0134834	0.297986	-0.110024	0.105715	1	NA	0	0.512454
738	obscna	0	0.0895789	0.222014	0.130779	1	NA	1	0.326287
739	kdm4b	0	0.735022	0.0158525	0.046838	1	NA	1	0.681378
740	trmt13	0.037217	0.274898	0.243821	0.223309	1	NA	0	0.496813
741	dbt	0	0.0312283	-0.199973	0.0928313	1	NA	1	0.204604
742	stx6	4e-14	0.521134	-0.0574288	0.0895089	1	NA	1	0.615864
743	wdr18	0.0042874	0.987923	0.0012181	0.0804709	1	NA	0	0.740611
744	grin3bb	0.0272658	0.390845	-0.225472	0.262762	1	NA	0	0.562113
745	dmap1	0	0.380135	-0.0823381	0.0938168	1	NA	1	0.556299
746	ftsj3	0	0.671615	0.0444665	0.10489	1	NA	1	0.665552
747	ccdc124	0.00572544	0.646892	-0.0519824	0.113478	1	NA	0	0.65651
748	hnrnpm	0	0.780742	-0.0156378	0.0561799	1	NA	1	0.692599
749	ENSAPEG00000004281	0	0.965717	0.00447802	0.104188	1	NA	1	0.736208
750	cluap1	0.0911137	0.841571	-0.0434735	0.217493	1	NA	0	0.707301
751	timm44	0.0039114	0.937372	-0.00796191	0.10133	1	NA	0	0.731927
752	uqcrh	0.024808	0.0262064	-0.236289	0.106286	1	NA	0	0.189305
753	faah	0.0459864	0.829766	-0.0409399	0.190417	1	NA	0	0.706252
754	ENSAPEG00000004435	0.0472738	0.751875	-0.0642465	0.203204	1	NA	0	0.685901
755	ndufa7	0	0.42287	-0.0735301	0.0917461	1	NA	1	0.575867
756	mast3b	3.91219e-14	0.427974	0.0340529	0.0429601	1	NA	1	0.578041
757	ssx2ipb	0	0.558889	-0.077133	0.131966	1	NA	1	0.627444
758	klhl26	0.0131535	0.0407496	-0.257934	0.126063	1	NA	0	0.230397
759	crtc1b	4e-14	0.535893	-0.0547568	0.088455	1	NA	1	0.621668
760	mknk1	0	0.667503	-0.0360667	0.0839587	1	NA	1	0.663449
761	tmem38a	0	0.386775	-0.0596761	0.0689515	1	NA	1	0.559704
762	smim7	0	0.00293612	-0.227282	0.0764141	1	NA	1	0.0653413
763	ctbs	0.0241436	0.20195	-0.178881	0.140187	1	NA	0	0.442857
764	ENSAPEG00000004847	0.0253865	0.628251	-0.0651747	0.134606	1	NA	0	0.650675
765	slc35e1	3.24e-14	0.257094	0.172167	0.151918	1	NA	1	0.486015
766	zfyve9b	0	0.43309	0.134435	0.171492	1	NA	1	0.581304
767	rpf1	4.73996e-15	0.530397	0.0561495	0.0894957	1	NA	1	0.618944
768	BTF3L4	0.00119021	0.897807	-0.0104469	0.0813421	1	NA	0	0.723222
769	st6galnac5b	0.0321792	0.00830371	0.465821	0.176483	1	NA	0	0.110687
770	pex11g	0.0122941	0.7035	-0.0727576	0.191165	1	NA	0	0.673704
771	slc44a5b	0.00264653	0.4772	0.0420534	0.0591623	1	NA	0	0.60033
772	APBA3	4e-14	0.675188	-0.0900595	0.21492	1	NA	1	0.66659
773	ABCA7	0	0.895914	-0.0118903	0.0908867	1	NA	1	0.723075
774	r3hdm4	0.00592085	0.150767	0.153039	0.106512	1	NA	0	0.40041
775	arid3a	0.00365292	0.00259318	0.32415	0.107611	1	NA	0	0.0606524
776	tnni3k	0	0.425873	0.141485	0.177684	1	NA	1	0.577034
777	ENSAPEG00000005131	1.3694e-14	0.0899876	0.124813	0.073616	1	NA	1	0.327098
778	ctdspl3	0.00833799	0.44259	-0.0937952	0.122157	1	NA	0	0.585855
779	ndufs7	0.0140394	0.00477128	-0.272878	0.0966939	1	NA	0	0.0843297
780	ttll7	5.02309e-15	0.00258266	0.121618	0.0403579	1	NA	1	0.0606201
781	fpgt	0	0.288865	0.141784	0.13368	1	NA	1	0.505771
782	acot11b	4e-14	0.293393	-0.154998	0.147518	1	NA	1	0.509527
783	dazap1	0.0128254	0.542833	-0.0543548	0.0893209	1	NA	0	0.622784
784	adgrl2a	0.00728531	0.927803	0.00579473	0.0639532	1	NA	0	0.730457
785	ssbp3b	0	0.431876	-0.0472472	0.060112	1	NA	1	0.580418
786	dpp9	0.00438727	0.775665	0.0288508	0.101241	1	NA	0	0.691515
787	ENSAPEG00000005396	0.215875	0.790948	0.0816594	0.308055	1	NA	0	0.695684
788	MUTYH	0.0256318	0.434139	0.124594	0.159301	1	NA	0	0.581893
789	adgrl4	0	0.0180597	-0.985754	0.416917	1	NA	1	0.157702
790	mpnd	0.0159864	0.0957184	-0.197848	0.118758	1	NA	0	0.335439
791	ENSAPEG00000005514	0.0113438	0.0162226	0.271098	0.112776	1	NA	0	0.149978
792	sh3gl1b	0	0.723816	0.0442216	0.125144	1	NA	1	0.678227
793	rorca	0.0224272	0.392184	-0.0841465	0.0983407	1	NA	0	0.562506
794	mfn1b	0	0.163494	0.0870227	0.0624528	1	NA	1	0.410855
795	si.dkey.197i20.6	0.0290864	0.714842	-0.0586031	0.160398	1	NA	0	0.676047
796	sema6bb	0.00285043	0.00251132	0.161476	0.0534338	1	NA	0	0.0593963
797	gnb4b	0	0.0495505	0.101507	0.0516886	1	NA	1	0.251963
798	actl6a	0	0.152888	-0.138183	0.0966716	1	NA	1	0.402143
799	ENSAPEG00000005774	0	0.43188	0.111129	0.141389	1	NA	1	0.580418
800	zgc.77486.1	0.00290377	0.0650298	-0.156014	0.0845579	1	NA	0	0.283891
801	ABHD17A	0.00670276	0.000805444	-0.379568	0.113273	1	NA	0	0.0323903
802	mrpl47	0.0304073	0.752889	0.0583831	0.185442	1	NA	0	0.68642
803	ndufb5	0.0234372	0.0650483	-0.211869	0.114838	1	NA	0	0.283891
804	rgl1	0.211606	0.867903	0.0513129	0.308514	1	NA	0	0.715187
805	usp13	0	0.109581	0.085999	0.0537467	1	NA	1	0.352845
806	colgalt2	0.219794	0.31828	0.409439	0.41026	1	NA	0	0.52533
807	pex5la	0.075265	0.794912	0.0508437	0.1956	1	NA	0	0.696841
808	ENSAPEG00000006031	0	0.944486	-0.0233292	0.335034	1	NA	1	0.733145
809	ENSAPEG00000006111	0.0735106	0.780506	0.0519894	0.18657	1	NA	0	0.692564
810	ccdc50	0	0.67057	0.0202096	0.0475111	1	NA	1	0.664956
811	ENSAPEG00000006163	0	0.0659231	-0.136047	0.0739811	1	NA	1	0.285628
812	p3h2	0.0296183	0.624802	-0.0804221	0.164444	1	NA	0	0.649355
813	mpv17l2	0	0.204032	-0.232209	0.182821	1	NA	1	0.443987
814	rab3ab	0.0184243	0.286222	-0.0961063	0.0901184	1	NA	0	0.503843
815	JUND	1.28992e-13	0.0509142	-0.554158	0.283863	1	NA	1	0.255185
816	edem3	0.0140678	0.201956	-0.145234	0.11382	1	NA	0	0.442857
817	cpox	0.0726037	0.651902	-0.0912365	0.202244	1	NA	0	0.657502
818	lsm4	0.00208775	0.271001	-0.121325	0.11022	1	NA	0	0.493729
819	PGPEP1	0	0.291943	-0.137272	0.130256	1	NA	1	0.508265
820	prrg1	0	0.058646	-0.122478	0.0647744	1	NA	1	0.269908
821	UPF1	0	0.344053	0.0691579	0.0730912	1	NA	1	0.538062
822	sec22bb	0.00404461	0.276798	-0.0977047	0.0898401	1	NA	0	0.497839
823	ddx49	0.00860679	0.614402	0.072039	0.142991	1	NA	0	0.646346
824	slc35a3a	0	0.05771	-0.19404	0.10224	1	NA	1	0.268455
825	rex1bd	0.00984882	0.421217	-0.0864272	0.107455	1	NA	0	0.575429
826	homer3b	0.04586	0.452544	0.104472	0.139077	1	NA	0	0.591027
827	fam78bb	0.0127029	0.780431	0.0385634	0.13834	1	NA	0	0.692555
828	uba52	0.030966	0.0113087	-0.309925	0.122354	1	NA	0	0.128173
829	arrdc2	0.361041	0.127259	0.611545	0.401012	1	NA	0	0.373012
830	tmem59l	0.00172812	0.926416	-0.00407479	0.0441211	1	NA	0	0.730223
831	si.ch211.197g15.10	0.0758364	0.849875	0.0516479	0.272868	1	NA	0	0.708971
832	ssbp4	0	1.05332e-05	0.205447	0.0466297	1	NA	1	0.00187532
833	sass6	0	0.0196568	0.783567	0.335886	1	NA	1	0.164438
834	fkbp8	4e-14	0.248493	-0.0943443	0.081753	1	NA	1	0.478568
835	RABGAP1L	0	0.200061	0.0481099	0.0375454	1	NA	1	0.44168
836	ell	0.00641656	0.569159	-0.0463942	0.0814947	1	NA	0	0.631181
837	dot1l	0.0139703	0.646645	0.0437276	0.0953859	1	NA	0	0.65644
838	amh	0.0796766	0.239765	0.424736	0.361301	1	NA	0	0.470568
839	oaz1a	0.0391325	0.0201916	-0.285853	0.123066	1	NA	0	0.166791
840	axdnd1	0.0952031	0.34291	-0.23571	0.248527	1	NA	0	0.537075
841	lingo3a	1e-14	0.09982	0.181566	0.110325	1	NA	1	0.339762
842	b4galt6	0.000249544	0.475163	0.034797	0.0487282	1	NA	0	0.599513
843	orc1	0.0937117	0.85923	0.0511863	0.288611	1	NA	0	0.711989
844	rtca	0	0.135911	0.135313	0.0907415	1	NA	1	0.382933
845	pias4a	8.36556e-15	0.0163299	-0.212389	0.0884416	1	NA	1	0.150574
846	map2k2a	0.00981145	0.251875	-0.10206	0.0890726	1	NA	0	0.481994
847	dennd1b	0.000803095	0.162747	0.0523541	0.0375059	1	NA	0	0.410436
848	pomgnt1	0.0118341	0.400048	0.0892532	0.10606	1	NA	0	0.565294
849	zbtb7a	0.0467506	0.37117	-0.139416	0.155896	1	NA	0	0.551445
850	tcf3b	0.00285258	0.943966	-0.00486002	0.0691467	1	NA	0	0.732921
851	ENSAPEG00000007075	0.00615708	0.123578	0.151424	0.098332	1	NA	0	0.37055
852	C1orf53	0	0.148773	-0.411184	0.284777	1	NA	1	0.398107
853	lhx9	1.39669e-14	0.771955	0.0740615	0.255544	1	NA	1	0.690711
854	ENSAPEG00000007122	0.0612783	0.327945	-0.255432	0.261108	1	NA	0	0.531167
855	nek7	0.0187354	0.882294	-0.0185361	0.125192	1	NA	0	0.719393
856	mbd3a	0.00183938	0.00271203	-0.162588	0.0542208	1	NA	0	0.0620563
857	DDA1	0	0.775435	-0.0472695	0.165699	1	NA	1	0.691515
858	ENSAPEG00000007320	0.00416102	0.00273101	0.173291	0.0578312	1	NA	0	0.0623553
859	ano8b	0.0019616	0.0382397	0.133487	0.0644157	1	NA	0	0.223825
860	hmg20b	0.0025349	0.466422	0.0537923	0.0738588	1	NA	0	0.596586
861	gtpbp3	0.0368354	0.343448	-0.149863	0.158188	1	NA	0	0.537598
862	eef2b	0.0341994	0.0218668	-0.267624	0.11673	1	NA	0	0.173814
863	babam1	0.0500264	0.760687	-0.0693534	0.227702	1	NA	0	0.687933
864	MFSD12	0	0.708823	-0.110992	0.297216	1	NA	1	0.674995
865	celf5a	0.00520543	0.00233411	0.158381	0.0520297	1	NA	0	0.0575937
866	csnk1g2b	0	0.728948	0.0171629	0.0495287	1	NA	1	0.679095
867	rexo1	0	0.273014	-0.068654	0.062632	1	NA	1	0.495222
868	micos13	0	0.405237	-0.128905	0.154877	1	NA	1	0.568019
869	mknk2b	0.00958033	0.344141	-0.0768382	0.081223	1	NA	0	0.538062
870	ENSAPEG00000007747	0.0126229	0.453677	-0.0766089	0.102241	1	NA	0	0.591365
871	mob3a	0.0300758	0.407312	-0.211705	0.255487	1	NA	0	0.568478
872	fgf22	0.0511789	0.1361	0.371333	0.249138	1	NA	0	0.383251
873	polrmt	0	0.979609	0.00200262	0.0783537	1	NA	1	0.739054
874	myo1f	0.0214936	0.0351212	-0.678286	0.321927	1	NA	0	0.214407
875	hcn2b	0	0.591441	-0.0474578	0.0884171	1	NA	1	0.639518
876	bsg	0.00145625	0.451263	-0.0332503	0.0441389	1	NA	0	0.590327
877	RNF126	0	0.228879	-0.0932281	0.0774802	1	NA	1	0.4631
878	mllt1a	0.0193587	0.729479	0.0426073	0.123207	1	NA	0	0.679095
879	cbarpb	0.0420007	0.294653	-0.153904	0.146859	1	NA	0	0.510376
880	acsbg2	0.00289712	0.171924	-0.113272	0.0829197	1	NA	0	0.420387
881	atp5f1d	0.0127488	0.151357	-0.135561	0.0944837	1	NA	0	0.40041
882	midn	0.0122165	0.593242	0.0431472	0.0807784	1	NA	0	0.640254
883	rfx2	0	0.169473	-0.195533	0.14232	1	NA	1	0.418008
884	si.ch211.212d10.2	6.92396e-15	0.085716	-0.545282	0.317312	1	NA	1	0.320517
885	fcho1	0.0186451	0.420046	-0.160666	0.199253	1	NA	0	0.574692
886	yjefn3	0.0451536	0.173866	0.189377	0.139259	1	NA	0	0.42177
887	gatad2ab	0	0.779528	0.0186607	0.0666609	1	NA	1	0.692366
888	mau2	0.000556023	0.820503	0.0177725	0.078328	1	NA	0	0.703839
889	slc25a42	0.00589628	0.107332	0.158187	0.0982343	1	NA	0	0.350093
890	tmem161a	0.0187512	0.163951	-0.185827	0.133506	1	NA	0	0.410964
891	tprb	0.0214744	0.525785	-0.0844034	0.133033	1	NA	0	0.617209
892	si.ch211.125m10.6	0	0.0950959	0.252236	0.15112	1	NA	1	0.334709
893	borcs8	0	0.153401	-0.362412	0.253858	1	NA	1	0.402728
894	rfxank	0.0144987	0.530914	-0.114733	0.183101	1	NA	0	0.619071
895	nr2c2ap	0	0.851413	0.0370944	0.198031	1	NA	1	0.709356
896	ENSAPEG00000008642	0.018546	0.565564	0.0711387	0.123806	1	NA	0	0.629511
897	ENSAPEG00000008664	0.00901444	0.861044	0.0192245	0.109826	1	NA	0	0.712732
898	SBNO2	4e-14	0.380615	0.0498311	0.0568352	1	NA	1	0.556589
899	POLR2E	0	0.00945052	-0.333056	0.12833	1	NA	1	0.119531
900	arpc5b	0.0341741	0.359939	-0.119859	0.130925	1	NA	0	0.546808
901	ENSAPEG00000009041	0.0257548	0.705371	0.103346	0.273344	1	NA	0	0.674242
902	pip5k1ca	0.0042115	0.308625	0.0785466	0.0771493	1	NA	0	0.520761
903	rab11ba	9.92682e-16	0.493274	0.0840681	0.122707	1	NA	1	0.605814
904	2023-03-02	0	0.0544123	-0.168089	0.0873854	1	NA	1	0.26149
905	RAB11B	4e-14	0.0223721	-0.243949	0.106808	1	NA	1	0.175737
906	ENSAPEG00000009260	0	0.92968	-0.0222537	0.252175	1	NA	1	0.73088
907	ENSAPEG00000009271	0.0563624	0.426435	-0.122385	0.153885	1	NA	0	0.577258
908	fsd1	0.000778781	0.113029	-0.106206	0.0670188	1	NA	0	0.357249
909	scamp4	1.00743e-10	0.00173723	0.371069	0.118483	1	NA	1	0.0488512
910	chaf1a	0	0.367184	0.135988	0.150803	1	NA	1	0.550174
911	ubxn6	0	0.590731	-0.126482	0.235194	1	NA	1	0.639272
912	uap1	0	0.0507447	0.32358	0.16563	1	NA	1	0.254781
913	ivns1abpa	0.0341971	0.294417	-0.126122	0.12029	1	NA	0	0.510376
914	serbp1a	0.0334821	0.892405	-0.0161153	0.119142	1	NA	0	0.722388
915	ENSAPEG00000009613	0	0.232007	0.122751	0.102703	1	NA	1	0.465993
916	anos1b	0.0739652	0.0646935	0.553902	0.299833	1	NA	0	0.283669
917	senp5	0.0636065	0.942064	-0.0186667	0.256849	1	NA	0	0.732664
918	pde4ba	0.00239778	0.000430886	0.180758	0.0513458	1	NA	0	0.0229158
919	sgip1a	0.00235605	0.0150519	0.11146	0.0458469	1	NA	0	0.146472
920	ENSAPEG00000009862	0	0.654538	0.0867951	0.19397	1	NA	1	0.658306
921	pars2	0	0.154261	0.500854	0.351565	1	NA	1	0.40349
922	ttc4	0.00998661	0.0972865	0.294494	0.177603	1	NA	0	0.337576
923	ENSAPEG00000010040	1e-14	0.52423	0.158841	0.249422	1	NA	1	0.616736
924	lurap1	4e-14	0.49234	0.0639625	0.0931594	1	NA	1	0.605428
925	dnajc6	0.000829819	0.665767	0.0202726	0.046931	1	NA	0	0.662621
926	ak4	0.00427159	0.778496	0.0404103	0.143666	1	NA	0	0.692033
927	jak1	0.00763871	0.748443	0.0252646	0.078781	1	NA	0	0.685039
928	ENSAPEG00000010823	0.00869606	0.031783	0.147827	0.0688486	1	NA	0	0.206178
929	ENSAPEG00000010843	3.31251e-14	2.17915e-07	0.150723	0.0290782	1	NA	1	0.000120983
930	cachd1	0.0407517	0.338831	0.144187	0.150748	1	NA	0	0.535245
931	ror1	0.0496253	0.336868	-0.182624	0.19016	1	NA	0	0.534677
932	hook1	0.056612	0.625304	-0.0726897	0.148849	1	NA	0	0.649355
933	pgm1	0.0492309	0.235353	-0.188338	0.158709	1	NA	0	0.468642
934	efcab7	0.0123032	0.120841	0.214582	0.138328	1	NA	0	0.366994
935	alg6	0.0174417	0.342781	0.140751	0.148364	1	NA	0	0.53697
936	atg4c	0.136774	0.518991	0.194282	0.301258	1	NA	0	0.615263
937	ipo13	0	0.876556	0.00669288	0.0430865	1	NA	1	0.717971
938	dock7	1.10862e-14	0.949714	-0.00324978	0.0515297	1	NA	1	0.734031
939	ENSAPEG00000011384	0.0108461	0.338551	-0.114591	0.119735	1	NA	0	0.535245
940	ENSAPEG00000011389	8.16327e-16	0.0994087	-0.157542	0.0956117	1	NA	1	0.33905
941	si.dkey.52j6.3	0.0202073	0.079942	0.332913	0.190125	1	NA	0	0.312091
942	echdc2	0.0990543	0.273217	-0.373603	0.340977	1	NA	0	0.495222
943	zyg11	0.0103808	0.900296	-0.0222252	0.177394	1	NA	0	0.724038
944	usp1	0.0111193	0.140418	-0.167976	0.113941	1	NA	0	0.388157
945	kank4	0.00952881	0.837744	0.0163653	0.0799164	1	NA	0	0.706692
946	lrp8	0.00229001	1.65309e-05	0.206518	0.0479468	1	NA	0	0.0024911
947	coa7	0	0.624822	-0.0956596	0.195612	1	NA	1	0.649355
948	ralgps2	0.00205423	0.0982334	0.0871949	0.0527342	1	NA	0	0.338802
949	fam20b	4e-14	0.857218	0.0107677	0.0598483	1	NA	1	0.71131
950	faslg	0	0.907101	0.0421255	0.360986	1	NA	1	0.724749
951	si.dkey.86e18.1	0	0.230742	-0.212545	0.17735	1	NA	1	0.464325
952	ebna1bp2	0.0156884	0.0433817	-0.304497	0.15074	1	NA	0	0.237031
953	jun	0.172721	0.436818	0.243139	0.312688	1	NA	0	0.582996
954	ap1m3	0.0945869	0.0894246	0.393521	0.231696	1	NA	0	0.32603
955	prdx6	0	0.118414	-0.134219	0.0859572	1	NA	1	0.36598
956	plpp6	7.54905e-15	0.545757	-0.0459473	0.0760554	1	NA	1	0.623786
957	DDAH1	4e-14	0.334699	0.0687615	0.0712781	1	NA	1	0.534138
958	ZNHIT6	0.00599042	0.755693	-0.0305085	0.0980536	1	NA	0	0.687203
959	C1orf52	0.020867	0.71098	-0.0443867	0.119789	1	NA	0	0.675349
960	SYDE2	0.019942	0.00043434	0.468169	0.133067	1	NA	0	0.0229158
961	prrc2c	0	0.40751	0.0809488	0.0977308	1	NA	1	0.568602
962	ENSAPEG00000012364	0.0257523	0.0128687	0.315325	0.12677	1	NA	0	0.136035
963	EPHB1	0.00113918	0.0276957	0.214484	0.0974231	1	NA	0	0.193596
964	vamp4	0	0.790382	-0.0182311	0.0685858	1	NA	1	0.695578
965	rangrf	0.00479702	0.296237	0.276047	0.264277	1	NA	0	0.51119
966	itpa	0	0.825657	-0.0463125	0.210248	1	NA	1	0.705413
967	mettl13	0	0.560551	0.0933157	0.16033	1	NA	1	0.627773
968	pigc	0	0.559941	-0.106199	0.182181	1	NA	1	0.62768
969	tmed5	0.0258588	0.504181	0.11806	0.176757	1	NA	0	0.610329
970	gpc1a	0.0109955	0.196598	0.180072	0.13945	1	NA	0	0.439814
971	suco	0.00435757	0.906	0.00661469	0.0560162	1	NA	0	0.724605
972	nasp	3.21981e-16	0.836264	0.0305655	0.147892	1	NA	1	0.706387
973	mysm1	0.0383944	0.180859	0.262138	0.195901	1	NA	0	0.427565
974	lrrc7	0.0042744	0.296899	0.058183	0.0557786	1	NA	0	0.51174
975	oma1	0.00804868	0.930842	-0.0238814	0.275176	1	NA	0	0.730994
976	dab1a	0.00300554	0.281592	-0.0855717	0.0794721	1	NA	0	0.501584
977	prkaa2	0.0111693	0.13582	0.288354	0.193326	1	NA	0	0.382872
978	plpp3	0.0402498	0.172545	-0.39407	0.288892	1	NA	0	0.420821
979	ENSAPEG00000013101	0.00019856	0.227423	0.0637316	0.0528007	1	NA	0	0.462085
980	bloc1s2	0	0.239778	-0.198646	0.168982	1	NA	1	0.470568
981	usp24	0.00464997	0.994452	-0.000627133	0.0901878	1	NA	0	0.742498
982	ENSAPEG00000013198	0.00477892	0.468178	0.037291	0.0514042	1	NA	0	0.597127
983	meltf	0.0377267	0.930132	-0.0125562	0.143207	1	NA	0	0.73089
984	fkbp2	0.00170511	0.389333	0.162424	0.188684	1	NA	0	0.561282
985	ncbp2	0	0.128405	-0.209011	0.137469	1	NA	1	0.373933
986	slc35d1a	0.0279513	0.220665	-0.405523	0.331103	1	NA	0	0.458297
987	cntnap3	2.24377e-15	0.810101	-0.0578962	0.240938	1	NA	1	0.70128
988	slc35d1a.1	0	0.0286026	-0.505892	0.231115	1	NA	1	0.196421
989	ENSAPEG00000013689	0.00233025	0.0861195	-0.191283	0.111455	1	NA	0	0.321229
990	pak2b	1.58238e-14	0.77564	0.0412153	0.144612	1	NA	1	0.691515
991	pigx	0.0364568	0.358391	-0.152894	0.166472	1	NA	0	0.546315
992	cep19	0	0.378929	-0.140169	0.159306	1	NA	1	0.555749
993	ing5a	0.0335576	0.90499	0.0216263	0.181186	1	NA	0	0.724498
994	plekhb2	0.0462066	0.410549	-0.119188	0.144834	1	NA	0	0.570428
995	ankrd29	0.00979494	0.497672	0.0877381	0.129377	1	NA	0	0.606844
996	ENSAPEG00000014015	0.247873	0.863385	0.0761953	0.442825	1	NA	0	0.713694
997	tmem69	0.019995	0.830091	-0.0489116	0.227935	1	NA	0	0.706252
998	ENSAPEG00000014091	0.115358	0.0603885	-0.489432	0.260621	1	NA	0	0.273865
999	osbpl1a	4e-14	0.21936	0.0733278	0.0597019	1	NA	1	0.457142
1000	fam102bb	0.0113985	0.465983	0.0609542	0.08361	1	NA	0	0.596447
1001	impact	2.08861e-15	0.0594859	0.216455	0.114856	1	NA	1	0.271876
1002	ENSAPEG00000014307	0.0727041	0.439727	0.144762	0.187356	1	NA	0	0.584338
1003	stxbp3	0	0.0551918	0.481105	0.25092	1	NA	1	0.263305
1004	rabggta	0.011476	0.203705	0.154812	0.121797	1	NA	0	0.443983
1005	ENSAPEG00000014423	0.00915527	0.411911	-0.0631002	0.0769012	1	NA	0	0.571192
1006	ENSAPEG00000014504	0.125213	0.144949	-0.466851	0.320286	1	NA	0	0.394207
1007	zmat3	0	0.0268056	0.396037	0.178851	1	NA	1	0.190027
1008	nrl	0.00518648	0.499992	0.210401	0.311935	1	NA	0	0.608186
1009	ENSAPEG00000014573	0.0330379	0.386373	0.11979	0.138292	1	NA	0	0.559703
1010	ENSAPEG00000014580	0.0203726	0.294659	0.158237	0.150996	1	NA	0	0.510376
1011	ENSAPEG00000014586	0.00120612	0.0102962	-0.122305	0.0476688	1	NA	0	0.122585
1012	pik3ca	0.0209157	0.575518	-0.0816948	0.145898	1	NA	0	0.633725
1013	paics	5.57763e-15	0.160978	-0.112936	0.0805653	1	NA	1	0.409374
1014	ppat	0	0.665714	0.110957	0.256823	1	NA	1	0.662621
1015	aasdh	0.0408672	0.406137	0.109944	0.13235	1	NA	0	0.568115
1016	mccc1	5.32544e-16	0.47522	0.0604307	0.0846355	1	NA	1	0.599513
1017	CRACD	0.0024738	0.0418369	-0.140065	0.0688233	1	NA	0	0.233378
1018	ATP11B	0.00383899	0.364036	0.0701967	0.0773346	1	NA	0	0.548795
1019	cep135	0	0.327492	-0.254938	0.260358	1	NA	1	0.53098
1020	exoc1	0	0.0364368	-0.188878	0.0902851	1	NA	1	0.217765
1021	dnajc19	0	0.829809	-0.0233626	0.108691	1	NA	1	0.706252
1022	fxr1	0.0212041	0.845023	-0.0286498	0.146567	1	NA	0	0.707669
1023	clocka	0.0157595	0.191127	0.113413	0.086757	1	NA	0	0.436954
1024	ttc14	0.00168378	0.869476	-0.00866846	0.0527524	1	NA	0	0.715757
1025	tmem165	0	0.806365	-0.0257678	0.105124	1	NA	1	0.699734
1026	srd5a3	0.0194447	0.959532	-0.0092221	0.181749	1	NA	0	0.735169
1027	kita	0.0193543	0.668449	0.0519109	0.121209	1	NA	0	0.663638
1028	pdgfra	0.0913271	0.456509	0.203172	0.272857	1	NA	0	0.592313
1029	lnx1	0.0151556	0.217294	0.11045	0.0895232	1	NA	0	0.455601
1030	scfd2	0.00650456	0.122933	0.1096	0.0710496	1	NA	0	0.370178
1031	usp46	0.00399324	0.79801	0.0199091	0.0777931	1	NA	0	0.697997
1032	bcar3	0.0877773	0.110298	0.44556	0.279023	1	NA	0	0.353736
1033	fnbp1l	0.02891	0.977762	-0.00433925	0.155671	1	NA	0	0.738558
1034	sgcb	4e-14	0.00534262	-0.170823	0.0613232	1	NA	1	0.0886114
1035	si.ch211.198n5.11	0.000206129	0.472924	-0.151891	0.211627	1	NA	0	0.59931
1036	dcun1d4	0	0.785189	0.0233494	0.0856658	1	NA	1	0.694101
1037	fryl	4.44444e-15	0.364076	-0.0660761	0.072801	1	NA	1	0.548795
1038	ENSAPEG00000015838	0.000553984	0.361059	0.0615219	0.0673586	1	NA	0	0.547533
1039	slain2	0	0.739569	-0.0262723	0.0790324	1	NA	1	0.682654
1040	anapc4	1.79014e-14	0.0961443	-0.264867	0.15919	1	NA	1	0.335884
1041	ENSAPEG00000016082	0.0278769	0.0816965	0.347953	0.199866	1	NA	0	0.314288
1042	b3galt2	0	0.284283	0.234215	0.218739	1	NA	1	0.502715
1043	glrx2	0.00414504	0.466421	0.083959	0.115279	1	NA	0	0.596586
1044	uchl5	0	0.418576	-0.0665844	0.0823153	1	NA	1	0.574201
1045	cbr4	0.0239619	0.286267	-0.161917	0.151843	1	NA	0	0.503843
1046	RGS13	0.011876	0.709027	0.0400998	0.107459	1	NA	0	0.674995
1047	sh3rf1	0.000185916	0.369961	-0.0716289	0.0798942	1	NA	0	0.551031
1048	brinp3a.2	0.0205483	0.00582902	0.299411	0.108591	1	NA	0	0.0930425
1049	ENSAPEG00000016430	0.0827843	0.709861	0.110343	0.296589	1	NA	0	0.675325
1050	brinp3a.1	0.00217566	0.0128371	0.195137	0.0784233	1	NA	0	0.136035
1051	fbxl5	0	0.863216	-0.0094753	0.0549989	1	NA	1	0.71361
1052	cc2d2a	0.0847281	0.934058	0.0175454	0.212053	1	NA	0	0.731854
1053	rgs8	0.00733058	0.702539	-0.0267265	0.0699838	1	NA	0	0.673454
1054	rgs16	0.000791985	7.68528e-05	-0.277109	0.0700829	1	NA	0	0.00729678
1055	ENSAPEG00000016741	0.408537	0.199906	0.492348	0.384101	1	NA	0	0.441432
1056	cpeb2	0.00117271	0.181203	-0.0701261	0.052448	1	NA	0	0.427899
1057	ENSAPEG00000016795	0	0.929795	-0.00664286	0.0753987	1	NA	1	0.73089
1058	ndnf	0.324474	0.383647	-0.34784	0.399267	1	NA	0	0.557617
1059	TNS3	0.0561725	0.524226	-0.184783	0.290153	1	NA	0	0.616736
1060	igfbp3	0.10989	0.145598	-0.348055	0.239171	1	NA	0	0.39522
1061	igfbp1a	0	0.793338	0.0856431	0.32691	1	NA	1	0.696439
1062	adcy1a	7.65285e-05	0.0101242	0.175997	0.0684399	1	NA	0	0.122082
1063	sirt5	0	0.0863709	0.170524	0.0994392	1	NA	1	0.321598
1064	cdh24a	0.145043	0.850324	0.0491379	0.260396	1	NA	0	0.709122
1065	PHACTR1	0	0.514387	0.0448084	0.0687223	1	NA	1	0.613728
1066	nhsa	0.1201	0.706548	-0.101057	0.268414	1	NA	0	0.674625
1067	tbc1d7	0	0.506836	0.0669335	0.100838	1	NA	1	0.611329
1068	RAI2	0.0410551	0.196483	0.29854	0.231133	1	NA	0	0.439797
1069	ENSAPEG00000017191	0.00225285	0.137103	0.133525	0.089815	1	NA	0	0.384973
1070	CDKL5	0	0.0319786	0.076813	0.0358156	1	NA	1	0.206178
1071	ENSAPEG00000017281	0.0352347	0.504737	0.0946467	0.141887	1	NA	0	0.610329
1072	ENSAPEG00000017301	0.049143	0.0797289	-0.294933	0.168315	1	NA	0	0.311832
1073	SLC22A23	0.00529101	0.705072	0.0301691	0.0797107	1	NA	0	0.674142
1074	wwc3	1e-14	0.100566	0.404331	0.246225	1	NA	1	0.340342
1075	exoc2	0	0.877105	0.00835667	0.0540392	1	NA	1	0.717971
1076	sft2d2a	3.61521e-13	0.137505	0.350127	0.235753	1	NA	1	0.384973
1077	tomm70a	0.0263844	0.772266	-0.0339026	0.117143	1	NA	0	0.690772
1078	gmds	0	0.0682383	0.0915328	0.0501981	1	NA	1	0.290429
1079	tbc1d23	0.00953605	0.119199	-0.176075	0.113003	1	NA	0	0.366347
1080	serpinb1	0.0459201	0.073493	0.423776	0.236779	1	NA	0	0.300715
1081	nit2	0	0.319083	0.184935	0.185614	1	NA	1	0.525833
1082	tsta3	0.00687044	0.783369	0.0327928	0.119276	1	NA	0	0.693471
1083	gtpbp6	2.51919e-15	0.286299	0.205102	0.192353	1	NA	1	0.503843
1084	plcxd1	0.280091	0.1443	0.620671	0.425127	1	NA	0	0.393431
1085	pycr3	0	0.225107	0.171547	0.141417	1	NA	1	0.460615
1086	jade3	0	0.946467	0.0103375	0.153961	1	NA	1	0.733145
1087	rp2	0.0267427	0.690837	0.0663401	0.166801	1	NA	0	0.670209
1088	eef1db	4e-14	0.0547952	-0.145441	0.075731	1	NA	1	0.262678
1089	slc9a7	0.00622241	0.83839	0.014127	0.0692661	1	NA	0	0.706692
1090	chst7	3.56139e-15	0.76602	0.109369	0.367522	1	NA	1	0.689362
1091	tubgcp5	0	0.402468	-0.0816073	0.097474	1	NA	1	0.5666
1092	nipa2	0.00814842	0.675673	0.0524006	0.125248	1	NA	0	0.66659
1093	nipa1	4e-14	0.442097	-0.0899294	0.116996	1	NA	1	0.585349
1094	herc2	0.00389122	0.587119	0.035812	0.0659503	1	NA	0	0.637888
1095	nos1apa	0.0135341	0.664018	0.0458902	0.105647	1	NA	0	0.662044
1096	rgs4	0.0990927	0.304432	-0.221723	0.215899	1	NA	0	0.518372
1097	GABRG3	0.0474497	0.551558	0.103614	0.174016	1	NA	0	0.625028
1098	gabra5	0.00150484	0.00120834	0.151539	0.0468161	1	NA	0	0.0409846
1099	ENSAPEG00000019394	0.00294701	0.484341	0.0482106	0.0689376	1	NA	0	0.60222
1100	atp10a	0.0186413	0.0260754	0.300802	0.135187	1	NA	0	0.188784
1101	C8orf82	0.0158332	0.176418	0.212509	0.157197	1	NA	0	0.42428
1102	naprt	0.00718408	0.813952	-0.0231877	0.098532	1	NA	0	0.702216
1103	ENSAPEG00000019454	0	0.847466	-0.0111077	0.0577465	1	NA	1	0.708361
1104	ube3a	0.0178315	0.455896	0.096323	0.129185	1	NA	0	0.591884
1105	cnga3a	0.013279	0.749872	0.0460274	0.144373	1	NA	0	0.685498
1106	tmem131	0	0.140881	0.0875302	0.0594425	1	NA	1	0.388621
1107	dph5	0.0125469	0.133588	-0.219833	0.146545	1	NA	0	0.379826
1108	slc30a7	0	0.837614	0.0200867	0.0980098	1	NA	1	0.706692
1109	vcam1b	0	0.0133968	0.161403	0.0652651	1	NA	1	0.138018
1110	TUT4	0	0.838286	0.0131507	0.0644367	1	NA	1	0.706692
1111	rhpn1	0.0386037	0.158402	0.321319	0.227811	1	NA	0	0.407539
1112	atpaf1	0	0.42175	-0.0679586	0.08459	1	NA	1	0.575607
1113	zc3h3	4e-14	0.84816	0.0141662	0.0739875	1	NA	1	0.708589
1114	cyldl	0.0248672	0.0207012	0.534802	0.231177	1	NA	0	0.169414
1115	bivm	0	0.324939	0.112161	0.113943	1	NA	1	0.528827
1116	nme7	1.13921e-14	0.980052	-0.00152992	0.0611872	1	NA	1	0.739123
1117	atp1b1a	0.00604098	0.103	-0.102737	0.06301	1	NA	0	0.343829
1118	adcyap1r1a	1.23946e-15	0.353135	-0.0571175	0.0615141	1	NA	1	0.543652
1119	dpt	1e-14	0.752035	0.0547551	0.173299	1	NA	1	0.685901
1120	zbtb11	6.94444e-15	0.587588	0.0347568	0.0640873	1	NA	1	0.638014
1121	zbtb37	0.00935761	0.493799	0.082441	0.120479	1	NA	0	0.605963
1122	stil	0.0375284	0.0826895	-0.512626	0.295413	1	NA	0	0.315805
1123	lpp	0.0106012	0.310139	0.0963038	0.0948871	1	NA	0	0.521415
1124	bcl6aa	0.0570402	0.222414	0.320117	0.262362	1	NA	0	0.459937
1125	smx5	0	0.58562	-0.0830028	0.152245	1	NA	1	0.637206
1126	ENSAPEG00000020568	0.0239316	0.812593	0.0300902	0.126919	1	NA	0	0.701848
1127	ENSAPEG00000020595	0.0284214	0.197488	0.159003	0.123379	1	NA	0	0.440798
1128	st3gal3a	0.00427612	0.0647785	0.132253	0.0716124	1	NA	0	0.283669
1129	rad54l	0.65321	0.340353	-0.477912	0.501236	1	NA	0	0.536292
1130	ENSAPEG00000020715	1.17632e-14	0.368297	0.0829924	0.0922478	1	NA	1	0.550621
1131	arhgap39	0.00131035	0.323869	0.0749016	0.0759236	1	NA	0	0.528543
1132	sap130a	0	0.611681	-0.0549676	0.108273	1	NA	1	0.645714
1133	ENSAPEG00000020775	0.00719106	0.0832452	0.169765	0.0980076	1	NA	0	0.316837
1134	rad23ab	0	0.478966	-0.0954819	0.134868	1	NA	1	0.601033
1135	rab6ba	0.0175427	0.71818	-0.0320943	0.0889303	1	NA	0	0.677132
1136	eps15l1a	0.00480577	0.635054	0.0289391	0.0609724	1	NA	0	0.653359
1137	ryk	0.0432175	0.45492	0.105271	0.14088	1	NA	0	0.591707
1138	ENSAPEG00000021093	0	0.683638	0.0733758	0.180061	1	NA	1	0.66865
1139	sned1	0.104976	0.38481	0.250347	0.288064	1	NA	0	0.558785
1140	cherp	1.00202e-15	0.400889	-0.0559411	0.0665938	1	NA	1	0.565861
1141	crocc2	0.123254	0.83185	-0.0658019	0.309905	1	NA	0	0.706252
1142	dohh	0	0.582516	-0.0557313	0.101382	1	NA	1	0.635833
1143	lonp1	1.34008e-13	0.0677365	-0.147299	0.0806342	1	NA	1	0.289593
1144	espnla	0.0355992	0.134127	-0.326499	0.217953	1	NA	0	0.380955
1145	scly	0.0101702	0.0567269	-0.334229	0.175411	1	NA	0	0.267136
1146	kif1aa	1.58413e-14	0.326769	0.0308428	0.0314516	1	NA	1	0.53038
1147	LRRC24	0	0.452568	-0.0392182	0.0522114	1	NA	1	0.591027
1148	prpf38a	0.00276697	0.0234362	-0.228398	0.100782	1	NA	0	0.179184
1149	trmt1l	0	0.534935	0.0516074	0.083172	1	NA	1	0.621414
1150	ttc39c	0.00181419	0.652178	0.0253089	0.0561499	1	NA	0	0.657502
1151	ENSAPEG00000021578	0.0405588	0.018904	0.403143	0.171739	1	NA	0	0.161681
1152	dtymk	0	0.502109	0.135337	0.201642	1	NA	1	0.609426
1153	atg4b	0.00209583	0.773962	-0.044422	0.154674	1	NA	0	0.691234
1154	gorab	0	0.764798	-0.0426563	0.142574	1	NA	1	0.689059
1155	si.ch211.242b18.1	0.00296346	0.0602941	-0.0959284	0.0510628	1	NA	0	0.27379
1156	mast2	0.00335767	0.0224647	0.120274	0.0526957	1	NA	0	0.175924
1157	ENSAPEG00000021835	0.0640183	0.328311	-0.225173	0.230351	1	NA	0	0.53141
1158	kdm4aa	0.00428377	0.227048	-0.10251	0.0848593	1	NA	0	0.461914
1159	ENSAPEG00000021887	4e-14	0.592155	0.138795	0.259084	1	NA	1	0.639604
1160	nfic	0.000304271	0.000171702	0.110052	0.0292896	1	NA	0	0.0124753
1161	ptprfa	1.27788e-14	0.300316	0.0445707	0.0430321	1	NA	1	0.514269
1162	lrrc40	0.00352115	0.717095	0.0201795	0.0556916	1	NA	0	0.676749
1163	phb2b	0	0.410913	-0.0547313	0.0665597	1	NA	1	0.570633
1164	hyi	0.118851	0.829029	-0.0534863	0.247683	1	NA	0	0.706214
1165	pde6d	0	0.463724	-0.0433763	0.0591984	1	NA	1	0.595594
1166	SZT2	0.00665228	0.0854041	0.146284	0.0850412	1	NA	0	0.319577
1167	rpl36	0.0436693	0.0173453	-0.319931	0.134464	1	NA	0	0.154391
1168	lmnb2	0	0.631585	-0.0235842	0.0491853	1	NA	1	0.651824
1169	commd2	6.0106e-15	0.191889	-0.128883	0.0987599	1	NA	1	0.438032
1170	trappc8	0	0.571684	0.0268714	0.0475118	1	NA	1	0.632148
1171	ddx10	0	0.984587	-0.00293768	0.152061	1	NA	1	0.739948
1172	cdh2	0.00653604	0.0127346	0.147029	0.0590216	1	NA	0	0.135551
1173	ctns	0.00382473	0.327272	0.0684098	0.0698328	1	NA	0	0.530787
1174	zgc.171480	0	0.918653	0.011534	0.112933	1	NA	1	0.72791
1175	ndufa11	0.000483264	0.103319	-0.101277	0.0621725	1	NA	0	0.344559
1176	rfc4	0.0399624	0.348736	0.180877	0.193029	1	NA	0	0.540343
1177	ENSAPEG00000022377	4e-14	0.342537	-0.111694	0.117676	1	NA	1	0.53697
1178	mcf2l2	0.00652598	0.691037	-0.0261929	0.0659025	1	NA	0	0.670209
1179	ect2	0.103609	0.138366	0.382421	0.25806	1	NA	0	0.385841
1180	ttc39a	4.5772e-15	0.889632	0.0157985	0.113847	1	NA	1	0.721702
1181	faf1	0.000912968	0.777496	0.012705	0.04496	1	NA	0	0.691871
1182	ENSAPEG00000022784	0	0.112903	-0.506512	0.31951	1	NA	1	0.357249
1183	dmrta2	1.15283e-13	0.0290563	-0.459744	0.210629	1	NA	1	0.197221
1184	elavl4	0.0641686	0.703003	0.0653614	0.171431	1	NA	0	0.673599
1185	ENSAPEG00000022902	0.0159609	0.706888	-0.0781989	0.207954	1	NA	0	0.674625
1186	nlgn1	0.00578417	0.0729833	0.0981342	0.0547338	1	NA	0	0.299326
1187	AGBL4	0.00348789	0.00305884	0.134298	0.045344	1	NA	0	0.0663834
1188	bend5	0	0.747924	-0.0266647	0.0829699	1	NA	1	0.684854
1189	NAALADL2	0.0475734	0.140657	0.239166	0.162328	1	NA	0	0.388375
1190	spata6	0.0401698	0.451453	0.134472	0.178582	1	NA	0	0.590327
1191	dnttip2	0	0.0687308	-0.207586	0.114047	1	NA	1	0.291168
1192	gclm	0.00490905	0.220572	-0.133443	0.108932	1	NA	0	0.458284
1193	TBL1XR1	8.06952e-15	0.243634	0.0425539	0.0364972	1	NA	1	0.474209
1194	pole4	0.0728356	0.647681	-0.121459	0.265783	1	NA	0	0.656557
1195	ENSAPEG00000023104	0.0137939	0.764188	-0.0300844	0.100286	1	NA	0	0.688862
1196	slc1a6	1.87092e-14	0.217277	-0.0744617	0.0603515	1	NA	1	0.455601
1197	tax1bp3	0	0.0181799	-0.494796	0.209487	1	NA	1	0.157966
1198	RAB8A	0.0284933	0.367739	0.217359	0.241318	1	NA	0	0.550619
1199	akr1a1b	0	0.512549	-0.0586126	0.0895021	1	NA	1	0.6134
1200	tpm4a	0.109956	0.876831	-0.0444111	0.286547	1	NA	0	0.717971
1201	ENSAPEG00000023268	0.00317555	0.105183	-0.238672	0.147308	1	NA	0	0.347397
1202	SHISAL2A	0.037361	0.559112	0.151216	0.25886	1	NA	0	0.627605
1203	slc1a7b	0	0.495454	-0.212647	0.311955	1	NA	1	0.60603
1204	si.ch1073.396h14.1	0.0965115	0.701242	-0.0905896	0.236129	1	NA	0	0.67294
1205	podn	0	0.715041	-0.0568979	0.155844	1	NA	1	0.676047
1206	safb	0.00155749	0.812041	-0.0115209	0.0484493	1	NA	0	0.701639
1207	malt2	4e-14	0.293209	0.162878	0.154958	1	NA	1	0.509416
1208	scp2b	0	0.0235297	-0.20852	0.0920729	1	NA	1	0.179209
1209	cpt2	0	0.739069	-0.0405568	0.121761	1	NA	1	0.682636
1210	magoh	0.0425594	0.109672	-0.241046	0.150685	1	NA	0	0.352891
1211	mrpl54	0.0254646	0.870906	-0.026487	0.162989	1	NA	0	0.716218
1212	fam32a	0.0278621	0.166756	-0.247871	0.179266	1	NA	0	0.414963
1213	aatf	0.0243488	0.481812	-0.144878	0.20597	1	NA	0	0.601399
1214	ENSAPEG00000023427	0.0142676	0.162298	-0.234709	0.167963	1	NA	0	0.410436
1215	uck2a	0	0.0806677	-0.31146	0.178301	1	NA	1	0.312663
1216	hdgfl2	0	0.181478	-0.110801	0.0829211	1	NA	1	0.428339
1217	tmco1	0	0.180313	-0.121963	0.0910311	1	NA	1	0.426971
1218	aldh9a1a.1	0	0.0114524	-0.27911	0.110382	1	NA	1	0.128244
1219	ap3d1	0	0.468987	0.0297726	0.0411151	1	NA	1	0.597758
1220	med8	0	0.603323	-0.0565037	0.108739	1	NA	1	0.643332
1221	pbx1b	0.0337749	0.100267	0.217308	0.132218	1	NA	0	0.340342
1222	ENSAPEG00000023541	0	0.71685	0.0207897	0.0573236	1	NA	1	0.676664
1223	GLUL	0.0234324	0.0288646	-0.251377	0.115029	1	NA	0	0.196935
1224	gna15.4	4e-14	0.967927	0.0107365	0.267018	1	NA	1	0.73662
1225	gna11a	0.00288625	0.629489	0.0257429	0.053359	1	NA	0	0.651059
1226	tle5	4e-14	0.423892	0.0328062	0.0410238	1	NA	1	0.576143
1227	dr1	4.84e-14	0.0474956	-0.276031	0.139279	1	NA	1	0.247318
1228	ENSAPEG00000023685	0.00282019	0.00438158	0.165799	0.0581893	1	NA	0	0.0818041
1229	ENSAPEG00000023718	0.0139743	0.687172	0.0355488	0.0882771	1	NA	0	0.66936
1230	dipk1ab	4e-14	0.180472	0.111472	0.0832313	1	NA	1	0.426971
1231	RPL5	0.0303359	0.286172	-0.125303	0.117484	1	NA	0	0.503843
1232	plpp2b	0.0447343	0.0116971	0.588209	0.233309	1	NA	0	0.130044
1233	evi5b	0	0.656722	-0.0253971	0.0571435	1	NA	1	0.659443
1234	mier2	0.00493101	0.228879	-0.14929	0.124072	1	NA	0	0.4631
1235	ENSAPEG00000023818	0.00186883	0.386434	0.100281	0.115784	1	NA	0	0.559703
1236	shdb	0.0139952	0.331496	0.109791	0.113058	1	NA	0	0.532643
1237	shc2	0.208224	0.713446	-0.132052	0.359587	1	NA	0	0.675804
1238	ENSAPEG00000023914	0.0937405	0.0117117	0.87937	0.348857	1	NA	0	0.130044
1239	C1orf146	0.030775	0.476295	-0.131868	0.185136	1	NA	0	0.599838
1240	si.ch73.389b16.2	0.00640148	0.415291	0.0581706	0.0714084	1	NA	0	0.572766
1241	ephx4	0.00597848	0.0515454	0.176002	0.0904008	1	NA	0	0.256572
1242	si.zfos.452g4.1	0.0792158	0.987595	0.00317246	0.204036	1	NA	0	0.740557
1243	brdt	6.92521e-14	0.276525	0.104748	0.0962614	1	NA	1	0.497764
1244	tgfbr3	0.289446	0.267605	0.378628	0.341538	1	NA	0	0.491571
1245	znf644b	0	0.724589	0.0479053	0.135966	1	NA	1	0.678227
1246	scyl3	8.73136e-14	0.204338	-0.126034	0.0992952	1	NA	1	0.444049
1247	ENSAPEG00000024050	0.0172238	0.550552	-0.116195	0.194653	1	NA	0	0.624881
1248	lrrc8db	0.0447643	0.161529	-0.424666	0.303344	1	NA	0	0.409915
1249	ENSAPEG00000024197	0.0204396	0.797565	0.0261119	0.101801	1	NA	0	0.697666
1250	atf6	0.00372373	0.180526	-0.100855	0.0753133	1	NA	0	0.426971
1251	ENSAPEG00000024232	0	0.371218	-0.10591	0.118442	1	NA	1	0.551445
1252	ENSAPEG00000024247	0	0.0823844	0.378036	0.217635	1	NA	1	0.315612
1253	fyco1a	0.0180144	0.990302	0.00151805	0.124889	1	NA	0	0.741405
1254	GHRHR	0	0.109623	-0.46387	0.289938	1	NA	1	0.352871
1255	fbn2b	0.0501373	0.527587	0.103203	0.163375	1	NA	0	0.617877
1256	cers4a	0.0122705	0.594288	0.0408442	0.0766837	1	NA	0	0.640465
1257	enc3.1	0	0.511065	0.0936568	0.142513	1	NA	1	0.612613
1258	ENSAPEG00000000321	0.163839	0.839132	-0.0747722	0.368328	1	NA	0	0.706692
1259	glra3	0.10471	0.291489	0.253987	0.240778	1	NA	0	0.507977
1260	tnrc6c2	0	0.169486	0.102474	0.0745883	1	NA	1	0.418008
1261	ENSAPEG00000000458	0	0.29534	-0.355644	0.339848	1	NA	1	0.510722
1262	GPM6A	0.00543217	0.784272	-0.0127901	0.0467209	1	NA	0	0.693811
1263	ENSAPEG00000000519	4e-16	0.505222	0.246524	0.369992	1	NA	1	0.610356
1264	GPANK1	0	0.420471	0.105065	0.130418	1	NA	1	0.574901
1265	cyp3a65	0	0.159254	-0.35174	0.249889	1	NA	1	0.408837
1266	ENSAPEG00000000589	7.11111e-14	0.869313	0.0230304	0.139976	1	NA	1	0.715678
1267	sdk1a	0.0115554	0.0239915	0.232705	0.103092	1	NA	0	0.180253
1268	jpt1b	0.0193319	0.214335	-0.131933	0.106249	1	NA	0	0.453091
1269	ENSAPEG00000000712	0.0151297	0.421337	-0.0914126	0.113683	1	NA	0	0.575429
1270	gga3a	0	0.756156	0.0324014	0.104341	1	NA	1	0.68723
1271	ENSAPEG00000000783	0.016045	0.13426	0.198974	0.13287	1	NA	0	0.381019
1272	ern2	0	0.983829	0.00205122	0.101202	1	NA	1	0.739872
1273	usp43a	0.0304053	0.0182418	0.432401	0.183168	1	NA	0	0.158244
1274	chst12b	0.00470492	0.829544	0.0224716	0.10438	1	NA	0	0.706252
1275	eif3bb	0	0.606888	-0.0760333	0.147775	1	NA	1	0.644023
1276	ENSAPEG00000000945	0	0.0671804	-0.522964	0.2857	1	NA	1	0.288423
1277	ENSAPEG00000000999	0	0.795289	0.0847442	0.326631	1	NA	1	0.696841
1278	stx8	0.0024124	0.00815811	0.213637	0.0807562	1	NA	0	0.110388
1279	grapb	0.0156479	0.704204	-0.0824339	0.217131	1	NA	0	0.673848
1280	ntn1a	0	0.131617	0.455919	0.302382	1	NA	1	0.37789
1281	PIK3R6	4e-14	0.919109	0.0336586	0.331427	1	NA	1	0.728019
1282	chtf18	0.0219791	0.00710025	-0.415943	0.154505	1	NA	0	0.10274
1283	prpsap1	0	0.520801	-0.0740212	0.115278	1	NA	1	0.615678
1284	rasd4	0	0.601198	0.0800034	0.153064	1	NA	1	0.643082
1285	MGAT5B	0.00831047	0.0209186	0.196123	0.084922	1	NA	0	0.169686
1286	ENSAPEG00000001268	0.00028219	4.51162e-06	-0.273417	0.059616	1	NA	0	0.00103459
1287	ENSAPEG00000001319	0.0120999	0.0517299	0.193163	0.0992934	1	NA	0	0.256788
1288	prkcba	0.00434993	0.417557	0.0489331	0.0603616	1	NA	0	0.573941
1289	ENSAPEG00000001389	4e-14	0.126434	-0.350083	0.229064	1	NA	1	0.372019
1290	DDX39A	1.92901e-14	0.348707	-0.100743	0.107506	1	NA	1	0.540343
1291	ENSAPEG00000001446	0	0.646718	0.026513	0.0578474	1	NA	1	0.65644
1292	EVI5L	0	0.22612	0.0708377	0.0585235	1	NA	1	0.461064
1293	ENSAPEG00000001477	0.0148933	0.890431	0.0133993	0.0972663	1	NA	0	0.721965
1294	ENSAPEG00000001506	0.10928	0.619911	-0.14005	0.282373	1	NA	0	0.648083
1295	ENSAPEG00000001519	0.0446232	0.3409	-0.139977	0.146974	1	NA	0	0.536449
1296	syngr3b	0	0.230473	0.0619822	0.0516888	1	NA	1	0.464145
1297	zgc.136472	3.42888e-13	0.323971	0.273612	0.277404	1	NA	1	0.528543
1298	pdia2	0.679599	0.038266	1.08082	0.521632	1	NA	0	0.223825
1299	trappc5	0.00534594	0.582142	-0.0532347	0.0967448	1	NA	0	0.635754
1300	mcoln1a	0	0.222386	0.145692	0.1194	1	NA	1	0.459937
1301	ENSAPEG00000001628	0.000714509	0.366313	-0.0577742	0.0639518	1	NA	0	0.550055
1302	mnd1	0.0476202	0.0220319	0.67013	0.292657	1	NA	0	0.174016
1303	ENSAPEG00000001695	0	0.555192	-0.03599	0.0610001	1	NA	1	0.626561
1304	trim2a	0	0.328565	0.0783961	0.080241	1	NA	1	0.531577
1305	pkn1a	0.100098	0.182343	0.29231	0.219193	1	NA	0	0.428993
1306	fhdc1	0	0.897768	0.0479427	0.37315	1	NA	1	0.723222
1307	map2k7	0.00530877	2.26e-05	0.340996	0.0804707	1	NA	0	0.0031368
1308	arfip1	2.97973e-14	0.214851	-0.11221	0.0904674	1	NA	1	0.453358
1309	fam193a	0.0075217	0.953613	0.00475621	0.0817629	1	NA	0	0.734711
1310	ENSAPEG00000001971	0.00646288	0.000724862	0.228817	0.0676974	1	NA	0	0.0312125
1311	SLC25A38	0	0.340478	-0.243971	0.255944	1	NA	1	0.536292
1312	ttc26	0	0.789086	0.026553	0.0992643	1	NA	1	0.695545
1313	plrg1	0.0111159	0.7277	0.0506823	0.145561	1	NA	0	0.678844
1314	ubn2a	0.0261393	0.422417	0.101467	0.12648	1	NA	0	0.5758
1315	pdlim3a	0.0971811	0.959546	-0.0134634	0.265426	1	NA	0	0.735169
1316	sorbs2a	2.72716e-15	0.17685	0.0764475	0.0566061	1	NA	1	0.42461
1317	myh10	0.000821157	0.152527	0.0661917	0.0462664	1	NA	0	0.401731
1318	cygb2	0.109884	0.73713	0.102927	0.306643	1	NA	0	0.681775
1319	mtnr1aa	0.129346	0.0400436	0.473651	0.230678	1	NA	0	0.228569
1320	fat1a	4e-14	1.1159e-09	0.386573	0.0634571	1	NA	1	1.85362e-06
1321	SPHK1	4e-14	0.744627	0.0481889	0.14794	1	NA	1	0.684074
1322	UBE2O	0.00461428	0.781767	-0.019225	0.0694	1	NA	0	0.692946
1323	aanat1	1.14534e-14	0.239438	-0.261912	0.22264	1	NA	1	0.470447
1324	frg1	0.00903254	0.211319	-0.121675	0.0973445	1	NA	0	0.450506
1325	RHBDF2	0.0393827	0.0711907	0.261422	0.144891	1	NA	0	0.296249
1326	asah1b	0	0.00439808	-0.33301	0.116924	1	NA	1	0.0818292
1327	acox1	0.00266195	0.631279	-0.0420601	0.0876384	1	NA	0	0.651824
1328	pcm1	3.5786e-14	0.0151775	-0.210586	0.086728	1	NA	1	0.146841
1329	sart1	0.0216602	0.52742	-0.0689967	0.109181	1	NA	0	0.617877
1330	osbp	0	0.907645	0.0108758	0.0937493	1	NA	1	0.724871
1331	srp68	1e-14	0.638539	-0.0395852	0.08427	1	NA	1	0.654129
1332	casp3a	0.0371255	0.554533	0.0817538	0.138336	1	NA	0	0.626267
1333	polg2	1.18147e-14	0.637761	-0.0854452	0.181477	1	NA	1	0.653953
1334	DDX5	0	0.0189159	-0.0933686	0.039779	1	NA	1	0.161681
1335	stox2a	0.0146806	0.684878	-0.0342897	0.0844957	1	NA	0	0.668684
1336	cpe	0.00562759	0.425915	-0.0408058	0.0512506	1	NA	0	0.577034
1337	msmo1	0.0177053	0.0406796	-0.314891	0.153847	1	NA	0	0.230333
1338	klhl2	0	0.0483154	0.193412	0.0979508	1	NA	1	0.249656
1339	med28	0.00625604	0.0266207	-0.222339	0.100286	1	NA	0	0.189755
1340	lap3	0.0523508	0.515889	0.128418	0.197659	1	NA	0	0.614277
1341	CEP95	0.034872	0.996234	0.0007102	0.150479	1	NA	0	0.742801
1342	ENSAPEG00000003230	0.000577731	0.14852	0.384875	0.26639	1	NA	0	0.397631
1343	ENSAPEG00000003232	0.00965686	0.540477	-0.232317	0.379546	1	NA	0	0.622623
1344	ENSAPEG00000003253	0.0146526	0.0214135	-0.382459	0.166242	1	NA	0	0.172297
1345	SMURF2	0.00483024	0.320389	0.0671692	0.0675978	1	NA	0	0.526341
1346	KPNA2	0	0.235478	0.193729	0.163296	1	NA	1	0.468757
1347	BPTF	0.0017803	0.0048797	0.162007	0.0575539	1	NA	0	0.0846606
1348	nol11	0.00445759	0.604823	-0.0773151	0.149408	1	NA	0	0.643594
1349	prkcaa	0.00162991	0.556527	-0.0232643	0.0395645	1	NA	0	0.626776
1350	cacng5a	0.0302217	0.172699	-0.173343	0.127123	1	NA	0	0.420821
1351	ENSAPEG00000003793	0	0.396502	0.265899	0.313603	1	NA	1	0.563483
1352	ENSAPEG00000003806	0	0.873365	0.0174987	0.109788	1	NA	1	0.717365
1353	psmd12	0.017378	0.608722	-0.0645561	0.126111	1	NA	0	0.644643
1354	ENSAPEG00000003915	0.000662145	0.200453	-0.0845652	0.0660531	1	NA	0	0.441899
1355	ENSAPEG00000003948	3.00657e-14	0.47694	0.123637	0.173835	1	NA	1	0.600306
1356	spcs3	0	0.780862	-0.0179516	0.0645287	1	NA	1	0.692606
1357	tusc3	0	0.506238	-0.0350888	0.0527884	1	NA	1	0.611062
1358	ENSAPEG00000004204	0.0293076	0.825032	0.0328281	0.148491	1	NA	0	0.705343
1359	SGCZ	0.0180724	0.146602	0.149072	0.102692	1	NA	0	0.396014
1360	galnt7	0.00926113	0.982479	-0.00167842	0.0764265	1	NA	0	0.739662
1361	abca1a	0.00548691	0.100562	0.111243	0.067743	1	NA	0	0.340342
1362	ENSAPEG00000004391	0	0.789719	-0.0204867	0.0768225	1	NA	1	0.695545
1363	ENSAPEG00000004427	5.32544e-16	0.868001	0.011507	0.069237	1	NA	1	0.715212
1364	ENSAPEG00000004453	0.0161616	0.967994	-0.00532579	0.13273	1	NA	0	0.73662
1365	vegfc	0.0432644	0.00516378	0.449311	0.160661	1	NA	0	0.0877138
1366	TENM3	0.0269116	0.0431319	0.252213	0.124708	1	NA	0	0.237031
1367	cplx2l	0.0245169	0.108601	-0.169913	0.105897	1	NA	0	0.351297
1368	gne	0.00469358	0.831491	0.0141809	0.0666429	1	NA	0	0.706252
1369	fbxo8	7.89042e-16	0.0500532	-0.173611	0.0885993	1	NA	1	0.252989
1370	clta	0.0074362	0.131327	-0.104981	0.0695752	1	NA	0	0.37753
1371	nansa	0	0.668372	-0.0685495	0.160019	1	NA	1	0.663638
1372	slc24a2	0.075282	0.454621	0.18568	0.248324	1	NA	0	0.591643
1373	xpa	1e-14	0.64563	-0.118948	0.25867	1	NA	1	0.65644
1374	ltv1	0.0334648	0.427711	0.118176	0.149002	1	NA	0	0.577907
1375	micu3a	0	0.976183	0.00127385	0.0426691	1	NA	1	0.738105
1376	taf5l	0.0301127	0.161498	-0.26764	0.191165	1	NA	0	0.409915
1377	nup133	0.00278472	0.518855	-0.0822659	0.127522	1	NA	0	0.615263
1378	vps37a	0.0123135	0.454799	-0.0939952	0.125756	1	NA	0	0.591658
1379	ccsapa	0.00894445	0.822619	-0.0179754	0.0801835	1	NA	0	0.704494
1380	nsmce1	0.0260593	0.116703	-0.240203	0.153116	1	NA	0	0.363249
1381	caly	0.0277381	0.338845	0.105665	0.110476	1	NA	0	0.535245
1382	wipf2a	0.0120908	0.204375	0.130809	0.103066	1	NA	0	0.444049
1383	MRPL21	0.0363276	0.3241	0.283827	0.287838	1	NA	0	0.528635
1384	atp5pd	0.0466996	0.0455862	-0.295871	0.147994	1	NA	0	0.242617
1385	C6orf120	0.0965392	0.589772	-0.185326	0.343727	1	NA	0	0.63892
1386	pnpla6	0.00552212	0.413087	-0.0572915	0.069998	1	NA	0	0.57147
1387	npepps	0	0.103408	-0.0916432	0.0562729	1	NA	1	0.344607
1388	ENSAPEG00000005647	0.0400426	0.319851	0.154947	0.155763	1	NA	0	0.526295
1389	mrpl45	0	0.221712	0.166521	0.13627	1	NA	1	0.459387
1390	shoc2	0	0.308917	0.0451185	0.0443427	1	NA	1	0.520825
1391	pdcd4b	0	0.376792	-0.0479433	0.0542454	1	NA	1	0.553798
1392	si.ch211.156l18.8	0.018123	0.397005	0.0843013	0.0995312	1	NA	0	0.56356
1393	smc3	0.00342403	0.966588	-0.00245797	0.0586789	1	NA	0	0.736278
1394	dusp5	0.0374546	0.615497	0.0621409	0.123727	1	NA	0	0.646588
1395	mxi1	0.0116947	0.526039	-0.0507828	0.080091	1	NA	0	0.617209
1396	add3a	0	0.0550617	0.110908	0.0578131	1	NA	1	0.263172
1397	socs7	0.0205729	0.192867	0.132952	0.102102	1	NA	0	0.438931
1398	sp2	0	0.187589	-0.111934	0.0849438	1	NA	1	0.433462
1399	abcc10	0.0121884	0.517183	-0.0621327	0.0959291	1	NA	0	0.614827
1400	xpnpep1	0.0187306	0.856384	0.0275243	0.152086	1	NA	0	0.710915
1401	mrpl4	0.0429037	0.00353143	-0.471501	0.161626	1	NA	0	0.0709551
1402	ENSAPEG00000006222	0.0700107	0.365822	-0.169833	0.187801	1	NA	0	0.550006
1403	tmem186	0.0917185	0.0954227	-0.439582	0.263623	1	NA	0	0.335225
1404	gde1	0	0.0954937	0.168734	0.101214	1	NA	1	0.335225
1405	si.dkey.44g23.5	6.74089e-15	0.053125	-0.284086	0.146898	1	NA	1	0.259546
1406	ENSAPEG00000006312	0.0564009	0.300606	0.262894	0.253971	1	NA	0	0.51461
1407	crebbpa	4e-14	0.776962	0.0127396	0.0449719	1	NA	1	0.691832
1408	akt3b	0.00139776	0.950683	0.00261156	0.0422246	1	NA	0	0.734251
1409	pus10	5.67139e-15	0.0599088	-0.143188	0.0761047	1	NA	1	0.272745
1410	cct4	1e-12	0.00570541	-0.198077	0.0716568	1	NA	1	0.0917436
1411	adcy9	0.0777586	0.515666	-0.162631	0.250185	1	NA	0	0.614149
1412	fam161a	0.202934	0.652737	-0.169823	0.377415	1	NA	0	0.657696
1413	xpo1a	0.00413555	0.0176928	0.243037	0.102461	1	NA	0	0.155787
1414	tfap4	0	0.615388	0.0330095	0.0657041	1	NA	1	0.646588
1415	ENSAPEG00000006643	0.0345251	0.630969	-0.0890558	0.185393	1	NA	0	0.651824
1416	USP34	0.00136505	0.756239	0.0192234	0.0619262	1	NA	0	0.68723
1417	adgre5b.2	0.0141926	0.541518	-0.173645	0.284423	1	NA	0	0.622784
1418	commd1	0.0102599	0.171281	0.170284	0.124468	1	NA	0	0.419802
1419	ENSAPEG00000006958	0.0810652	0.297328	-0.23994	0.230229	1	NA	0	0.512208
1420	mdh1aa	0.00699747	0.333357	-0.0622356	0.0643346	1	NA	0	0.533975
1421	COLGALT1	0.0499062	0.21938	0.315248	0.25668	1	NA	0	0.457142
1422	ENSAPEG00000007092	0.0363982	0.757178	0.0573649	0.185533	1	NA	0	0.687251
1423	c3b.2	0.271181	0.743993	0.100788	0.308628	1	NA	0	0.683866
1424	ENSAPEG00000007133	0.00102909	0.17951	0.058361	0.0434794	1	NA	0	0.426688
1425	vps54	4e-14	0.800159	0.0225208	0.0889654	1	NA	1	0.698221
1426	tmed1b	1.23876e-14	0.709839	-0.0509384	0.136904	1	NA	1	0.675325
1427	ENSAPEG00000007238	5.69198e-16	0.0846571	-0.418706	0.242829	1	NA	1	0.318473
1428	ccdc130	0	0.560808	0.0599735	0.103111	1	NA	1	0.627927
1429	slc29a2	0.0584152	0.978471	-0.00835283	0.30952	1	NA	0	0.738652
1430	wdr83	5.13103e-15	0.283903	-0.268196	0.250278	1	NA	1	0.502657
1431	dnajb1b	0	0.144961	-0.175828	0.120631	1	NA	1	0.394207
1432	tecrb	4e-14	0.827229	0.0135044	0.0618739	1	NA	1	0.705935
1433	wdr83os	0	0.440917	-0.0745252	0.096705	1	NA	1	0.584993
1434	ndufb7	0.0213305	0.115512	-0.180733	0.114832	1	NA	0	0.361176
1435	cacna1ab	0.00243562	0.00525691	0.106098	0.0380165	1	NA	0	0.0880261
1436	zgc.136908	0	0.0944735	0.155279	0.0928556	1	NA	1	0.334006
1437	samd1b	0.245949	0.855772	-0.0638557	0.351322	1	NA	0	0.71081
1438	prkacab	2.72968e-14	0.00301418	-0.151429	0.05105	1	NA	1	0.0660426
1439	stx10	0.00296467	0.0539651	0.135727	0.07043	1	NA	0	0.260859
1440	asf1bb	0.0456435	0.840372	-0.0621501	0.308564	1	NA	0	0.706858
1441	nacc1b	0.0282804	0.63574	0.0699036	0.147581	1	NA	0	0.65377
1442	trmt1	0.0160123	0.810479	0.0253296	0.105624	1	NA	0	0.701379
1443	man2b1	1.6029e-14	0.547028	-0.0468218	0.0777487	1	NA	1	0.623914
1444	mfng	0.0728958	0.381629	0.187164	0.213927	1	NA	0	0.557035
1445	ENSAPEG00000007872	0	0.858904	0.0819282	0.460869	1	NA	1	0.711887
1446	elfn2a	0.0257354	0.0986159	0.272037	0.164711	1	NA	0	0.338802
1447	GTPBP1	0	0.912943	-0.0143165	0.130951	1	NA	1	0.726257
1448	ENSAPEG00000008159	0.0102069	0.0604913	0.201377	0.107276	1	NA	0	0.274214
1449	CUTA	0.0146378	0.976998	0.00329537	0.114291	1	NA	0	0.738245
1450	si.zfos.169g10.2	0.100972	0.728504	-0.0848663	0.244489	1	NA	0	0.679028
1451	CACNG2	0.00116186	0.0739459	0.0692011	0.0387259	1	NA	0	0.300929
1452	IFT27	2.64063e-14	0.517451	0.0648688	0.100218	1	NA	1	0.614845
1453	syngr1a	0.00150308	0.781856	0.0128127	0.0462718	1	NA	0	0.692946
1454	tab1	0	0.991802	-0.00099671	0.096999	1	NA	1	0.741832
1455	mgat3b	0.00429673	0.00955332	0.144868	0.0558991	1	NA	0	0.119826
1456	c1qtnf6b	0.04411	0.162452	0.294656	0.21094	1	NA	0	0.410436
1457	rps19bp1	8.91975e-15	0.760184	0.042132	0.13803	1	NA	1	0.687933
1458	atf4a	0.0122194	0.0345616	-0.176418	0.0834738	1	NA	0	0.212697
1459	ENSAPEG00000008876	0	0.0237217	-0.197272	0.0872266	1	NA	1	0.179762
1460	ENSAPEG00000008912	0	0.35452	0.379833	0.41025	1	NA	1	0.544117
1461	ENSAPEG00000008937	4e-14	0.60857	0.0723946	0.141364	1	NA	1	0.644643
1462	ncf4	0.0124998	0.00102094	0.33239	0.101194	1	NA	0	0.0362934
1463	pvalb7	0.0605231	0.0444142	-0.305629	0.152042	1	NA	0	0.238182
1464	baiap2l2b	0.192598	0.996477	0.00187722	0.425152	1	NA	0	0.742801
1465	fam20cl	0.0375357	0.758528	-0.0406941	0.132375	1	NA	0	0.687544
1466	dnal4b	0.0183512	0.632535	-0.0685449	0.143351	1	NA	0	0.652201
1467	nptxrb	0.0152201	0.441029	-0.0637007	0.0826791	1	NA	0	0.584993
1468	cbx6a	0.0184618	0.108879	-0.144495	0.0901259	1	NA	0	0.351656
1469	pla2g6	0	0.304752	-0.103878	0.101217	1	NA	1	0.518465
1470	dnaja3b	0	0.601251	0.0510238	0.0976341	1	NA	1	0.643082
1471	ENSAPEG00000009451	0.00253212	0.925752	0.014709	0.157838	1	NA	0	0.730009
1472	glis2a	0.0476423	0.100876	0.248988	0.151764	1	NA	0	0.340634
1473	akap8l	1.49748e-15	0.0469416	-0.105235	0.0529663	1	NA	1	0.245862
1474	ENSAPEG00000009593	0.00347212	0.743106	-0.0264227	0.0806201	1	NA	0	0.683718
1475	ENSAPEG00000009654	0.00841979	0.406467	-0.079393	0.0956396	1	NA	0	0.568199
1476	ENSAPEG00000009670	0.00983452	0.332512	-0.173067	0.178591	1	NA	0	0.533219
1477	soul5l	0.00834914	0.0486963	-0.134818	0.0683922	1	NA	0	0.249963
1478	gpr108	0	0.455747	0.0440424	0.0590486	1	NA	1	0.591884
1479	si.ch73.12o23.1	0	0.00865616	-0.505216	0.192438	1	NA	1	0.113473
1480	atpv0e2	0.00721647	0.460407	0.0504616	0.0683598	1	NA	0	0.59398
1481	ENSAPEG00000009939	0.0292766	0.109508	0.203197	0.126966	1	NA	0	0.352718
1482	ENTPD7	0	0.412535	-0.072961	0.0890376	1	NA	1	0.57139
1483	ENSAPEG00000009997	0.00222233	0.867811	-0.0199099	0.119622	1	NA	0	0.715187
1484	ENSAPEG00000010013	0.00935137	0.258568	-0.146991	0.130105	1	NA	0	0.487317
1485	slc25a28	0.025617	0.537491	-0.0792885	0.128588	1	NA	0	0.622252
1486	ENSAPEG00000010053	2.93747e-15	0.28679	-0.0723903	0.06796	1	NA	1	0.504105
1487	GOT1	0.0318428	0.304106	-0.130457	0.126945	1	NA	0	0.517991
1488	BFAR	0.0206271	0.159862	-0.178578	0.127053	1	NA	0	0.4092
1489	txndc11	0.0128518	0.283702	0.143743	0.134084	1	NA	0	0.502657
1490	CNNM1	0	0.00201012	0.279115	0.0903656	1	NA	1	0.0530096
1491	EARS2	0.00715068	0.184862	-0.139006	0.104837	1	NA	0	0.430748
1492	ENSAPEG00000010200	0.084061	0.632568	-0.124317	0.260014	1	NA	0	0.652201
1493	hoga1	0.00893747	0.00978381	0.528263	0.204485	1	NA	0	0.121275
1494	MORN4	0.0253332	0.0446437	0.335404	0.167034	1	NA	0	0.238525
1495	ENSAPEG00000010248	0.0130924	0.0170044	0.212035	0.0888433	1	NA	0	0.153572
1496	ENSAPEG00000010260	0	0.511902	-0.0282641	0.0430934	1	NA	1	0.612972
1497	lcor	0.0155222	0.119349	0.152725	0.098057	1	NA	0	0.366347
1498	slit1b	0.0290624	0.00164314	0.528832	0.167982	1	NA	0	0.048551
1499	ENSAPEG00000010308	0.751031	0.280104	0.592973	0.549005	1	NA	0	0.500628
1500	cdc37	0.00351913	0.538439	0.0533105	0.0866592	1	NA	0	0.622252
1501	ENSAPEG00000010324	0.016959	0.707562	0.0476211	0.126945	1	NA	0	0.674659
1502	ENSAPEG00000010348	0	0.935303	-0.00580577	0.0715219	1	NA	1	0.731927
1503	ENSAPEG00000010507	0	0.495372	-0.0465486	0.0682741	1	NA	1	0.60603
1504	thumpd1	0.0585532	0.489968	-0.127131	0.184153	1	NA	0	0.604709
1505	REXO5	0.00200052	0.786849	-0.0425991	0.157538	1	NA	0	0.694802
1506	parn	1.64366e-16	0.961935	0.00923493	0.193501	1	NA	1	0.735397
1507	ENSAPEG00000010678	0	0.371535	0.0677104	0.0757725	1	NA	1	0.551519
1508	hk1	0.000136225	0.0908514	-0.0795053	0.0470188	1	NA	0	0.328895
1509	elfn1b	4e-14	0.555714	0.0627249	0.106454	1	NA	1	0.626702
1510	myom2a	0	0.340934	0.125642	0.131932	1	NA	1	0.536449
1511	mad1l1	0.0138865	0.403346	0.0955434	0.114333	1	NA	0	0.567068
1512	ptp4a1	0.0202683	0.512723	0.0615681	0.0940539	1	NA	0	0.6134
1513	frem3	0.00419521	0.1309	0.514089	0.34033	1	NA	0	0.377126
1514	ttyh3b	0.00207331	0.180527	0.0712376	0.0531967	1	NA	0	0.426971
1515	ENSAPEG00000011080	0.0198357	0.681066	-0.0547593	0.133232	1	NA	0	0.668162
1516	fscn1b	0.0801875	0.876728	0.02691	0.17348	1	NA	0	0.717971
1517	smarca5	0	0.906361	0.0110342	0.0938042	1	NA	1	0.724605
1518	fbxl18	0	0.112712	-0.323777	0.204131	1	NA	1	0.357019
1519	usp38	0	0.295015	-0.0854573	0.0816068	1	NA	1	0.510565
1520	ENSAPEG00000011264	0.00962885	0.0467179	-0.183803	0.0924168	1	NA	0	0.245299
1521	gab1	0.0269158	0.426957	0.0931694	0.117281	1	NA	0	0.577663
1522	pin1	0.000924819	0.514439	-0.0535579	0.0821516	1	NA	0	0.613728
1523	UBL5	0.0433795	0.00964242	-0.375585	0.145104	1	NA	0	0.120657
1524	inpp4b	0.0426297	0.220419	-0.186307	0.152036	1	NA	0	0.458112
1525	ENSAPEG00000011483	0.234411	0.516267	0.208739	0.321577	1	NA	0	0.614448
1526	znf330	0.0471836	0.364521	0.176036	0.194132	1	NA	0	0.549388
1527	rnf150a	0.00729669	0.122974	0.142764	0.0925588	1	NA	0	0.370178
1528	TRIP10	0.100648	0.462426	-0.146318	0.19911	1	NA	0	0.594964
1529	aimp1a	0.00822284	0.297004	-0.0914165	0.0876578	1	NA	0	0.511838
1530	tbc1d9	0.00223591	0.883835	-0.00785528	0.0537631	1	NA	0	0.720097
1531	OLFM2	0.0299254	0.195606	-0.177162	0.136892	1	NA	0	0.439752
1532	ENSAPEG00000011718	0.00525071	0.461686	-0.106138	0.144195	1	NA	0	0.594694
1533	elmod2	0.00276472	0.135748	-0.123928	0.0830722	1	NA	0	0.382871
1534	si.dkeyp.123h10.2	0	0.833655	-0.059317	0.282439	1	NA	1	0.706252
1535	ENSAPEG00000011844	0	0.388344	0.0483107	0.0560043	1	NA	1	0.560698
1536	RPS6KB2	0.00417537	0.552226	-0.0447743	0.0753232	1	NA	0	0.625276
1537	si.dkey.76b14.2	0.0215192	0.17005	-0.187951	0.136986	1	NA	0	0.418423
1538	ENSAPEG00000011974	0.0307989	0.334901	0.11096	0.115069	1	NA	0	0.534148
1539	gcgrb	0.185852	0.949598	-0.0177078	0.280133	1	NA	0	0.734031
1540	ENSAPEG00000012014	0.0389448	0.637081	0.0648917	0.137545	1	NA	0	0.653899
1541	slc25a10	0	0.927167	-0.00665519	0.0728063	1	NA	1	0.730248
1542	ENSAPEG00000012156	0.0172365	0.00222551	0.309367	0.101154	1	NA	0	0.0561623
1543	si.dkey.27j5.5	0.0531649	0.0707215	0.279736	0.154784	1	NA	0	0.295335
1544	epn3b	0	0.0024311	-0.171816	0.0566716	1	NA	1	0.0586831
1545	neurl1aa	0	0.460969	0.0236662	0.0321006	1	NA	1	0.594132
1546	b3gntl1	0	0.297807	-0.197231	0.189437	1	NA	1	0.512454
1547	sh3pxd2aa	0.00228613	0.0667395	0.0872472	0.047587	1	NA	0	0.287117
1548	metrnlb	0.195247	0.142716	-0.489483	0.333947	1	NA	0	0.391332
1549	stn1	3.54967e-16	0.849655	0.0247447	0.130539	1	NA	1	0.708913
1550	slkb	0.00984485	0.838855	-0.0196585	0.0966693	1	NA	0	0.706692
1551	dtd1	0.00965351	0.888514	-0.0123633	0.0881932	1	NA	0	0.721463
1552	SLC24A3	0	0.810141	0.0262849	0.109409	1	NA	1	0.70128
1553	r3hcc1l	0	0.184171	-0.197867	0.148994	1	NA	1	0.430011
1554	RIN2	0.082845	0.382951	0.178438	0.20452	1	NA	0	0.557355
1555	crtac1a	0.149592	0.547524	-0.154752	0.257287	1	NA	0	0.623914
1556	ENSAPEG00000012510	0.376995	0.78815	0.0974133	0.362517	1	NA	0	0.695159
1557	ENSAPEG00000012536	0.00718174	0.567818	-0.0610897	0.106937	1	NA	0	0.630583
1558	golga7ba	0	0.932399	-0.0191913	0.226242	1	NA	1	0.731423
1559	EEF1A1	0.00132211	0.558428	0.0335482	0.05733	1	NA	0	0.627327
1560	zfyve27	6.96513e-13	0.434684	-0.0612386	0.0783903	1	NA	1	0.581903
1561	pi4k2a	5.13103e-15	0.715958	0.0855854	0.235212	1	NA	1	0.676367
1562	kcnq5b	0.084546	0.392592	0.167618	0.196062	1	NA	0	0.562576
1563	ENSAPEG00000012667	0.043795	0.359092	-0.119235	0.130014	1	NA	0	0.546668
1564	FAM13A	0.252776	0.899547	0.0385174	0.305128	1	NA	0	0.723736
1565	RIMS1	0.0018469	0.389834	0.0325359	0.0378361	1	NA	0	0.561487
1566	gprc5bb	0.0018931	0.856281	-0.00731517	0.0403906	1	NA	0	0.710915
1567	si.ch211.202h22.8	0.32907	0.385057	-0.360995	0.415598	1	NA	0	0.558859
1568	herc3	0.0140924	0.203083	-0.112974	0.088759	1	NA	0	0.443706
1569	ENSAPEG00000012772	0.187135	0.365989	-0.244609	0.270582	1	NA	0	0.550055
1570	pkd1a	0.300678	0.383398	-0.284437	0.32632	1	NA	0	0.557453
1571	krt97	0.137496	0.174157	-0.351309	0.258512	1	NA	0	0.422128
1572	ENSAPEG00000012880	0.00823306	0.288764	-0.0810075	0.0763618	1	NA	0	0.505771
1573	ppm1k	0	0.226253	-0.101332	0.0837409	1	NA	1	0.461085
1574	ENSAPEG00000012886	0	0.236947	0.383812	0.324535	1	NA	1	0.469379
1575	ENSAPEG00000012911	0	0.815593	-0.0170668	0.0731801	1	NA	1	0.70247
1576	tsc2	0.00630978	0.514066	-0.0511193	0.0783415	1	NA	0	0.61372
1577	ENSAPEG00000013014	0.0103713	0.0529175	0.173386	0.0895776	1	NA	0	0.259504
1578	IGFBP4	0.0184241	0.991394	-0.00109864	0.101856	1	NA	0	0.741685
1579	ENSAPEG00000013045	0.00528139	0.151934	-0.0987846	0.0689484	1	NA	0	0.401127
1580	ENSAPEG00000013073	0	0.00746923	-0.956177	0.357427	1	NA	1	0.105053
1581	PIP4K2B	0.00238827	0.977389	0.00147391	0.0520037	1	NA	0	0.738435
1582	nthl1	0.0190441	0.427293	-0.119559	0.15061	1	NA	0	0.577786
1583	PCGF2	0.000106256	0.287207	0.0937141	0.088055	1	NA	0	0.504319
1584	psmb3	0.0136054	0.37615	-0.104724	0.118331	1	NA	0	0.553316
1585	G3BP2	0.0136062	0.594697	-0.0431684	0.0811372	1	NA	0	0.64071
1586	scrn2	0.000754643	0.985773	-0.00141513	0.07936	1	NA	0	0.740255
1587	cwc25	1.65924e-14	0.27235	0.0960085	0.0874659	1	NA	1	0.49507
1588	uso1	0.0010364	0.864539	0.0119193	0.0698671	1	NA	0	0.713986
1589	ENSAPEG00000013268	0	0.315078	-0.0633628	0.0630711	1	NA	1	0.524145
1590	ENSAPEG00000013286	0.031767	0.742395	-0.0476917	0.145099	1	NA	0	0.683528
1591	ENSAPEG00000013303	0.0206155	0.759762	0.0872162	0.285213	1	NA	0	0.687785
1592	rfx1b	0.00305633	0.887624	-0.0127315	0.0900953	1	NA	0	0.721254
1593	dcaf15	0.00162834	0.924455	0.00862273	0.090935	1	NA	0	0.729914
1594	khsrp	0.00440216	0.995448	0.000513615	0.0900205	1	NA	0	0.742663
1595	coro2a	0.0595546	0.0382644	0.394032	0.190169	1	NA	0	0.223825
1596	ENSAPEG00000013438	0.0325105	0.427037	-0.101716	0.128062	1	NA	0	0.577663
1597	ppp1r12c	0.019782	0.412197	-0.0918761	0.112039	1	NA	0	0.571327
1598	anp32b	0.0183461	0.333407	-0.109398	0.1131	1	NA	0	0.533975
1599	trmo	0	0.417197	0.243012	0.299536	1	NA	1	0.573897
1600	arhgdia	2.66931e-14	0.745979	-0.020813	0.0642485	1	NA	1	0.684502
1601	zgc.136864	0.0185153	0.572254	0.140679	0.249106	1	NA	0	0.632332
1602	ENSAPEG00000013527	0.0397688	0.960685	-0.0111736	0.226671	1	NA	0	0.735203
1603	dgke	0.0181615	0.315812	0.118802	0.118435	1	NA	0	0.52443
1604	mri1	0.000779522	0.50207	0.0438037	0.0652582	1	NA	0	0.609426
1605	sh3gl2a	0.00123102	0.0010139	0.115359	0.0350994	1	NA	0	0.0362934
1606	ENSAPEG00000013598	0	0.114247	0.619353	0.392148	1	NA	1	0.358885
1607	trim25	0.0198421	0.955918	-0.00763047	0.138042	1	NA	0	0.735037
1608	CC2D1A	0.00324595	0.270024	-0.0840629	0.0762124	1	NA	0	0.493279
1609	SEC14L1	0.00443012	0.143649	-0.0857485	0.0586379	1	NA	0	0.392326
1610	ENSAPEG00000013796	0.000898572	0.413476	-0.207765	0.254056	1	NA	0	0.571684
1611	slc26a11	0.0248576	0.848537	-0.0337291	0.176605	1	NA	0	0.708589
1612	ENSAPEG00000013817	0.000240138	0.760602	0.0239774	0.0786941	1	NA	0	0.687933
1613	PSIP1	2.93337e-16	0.353872	-0.0708751	0.0764477	1	NA	1	0.543895
1614	NPTX1	0.0226043	0.892336	-0.0133612	0.0987166	1	NA	0	0.722388
1615	snapc3	0.0222289	0.0574581	-0.316517	0.166605	1	NA	0	0.267983
1616	sgsh	0.030377	0.720365	-0.0655505	0.183117	1	NA	0	0.677859
1617	rptor	0.00203365	0.131115	0.0637078	0.0421985	1	NA	0	0.377214
1618	dnajb14	0.00128257	0.837214	-0.0129667	0.063111	1	NA	0	0.70668
1619	pla2g12a	0.0074271	0.9145	0.0102407	0.0953826	1	NA	0	0.726763
1620	pcyt2	0.0152683	0.680666	0.0519836	0.12631	1	NA	0	0.668096
1621	MCUB	0.0920789	0.999818	5.55435e-05	0.243971	1	NA	0	0.743086
1622	ENSAPEG00000014071	0	0.250644	-0.111717	0.0972476	1	NA	1	0.48089
1623	sirt7	4e-14	0.959676	0.00470069	0.0929717	1	NA	1	0.735169
1624	lef1	0	0.525417	-0.246991	0.388951	1	NA	1	0.61713
1625	ENSAPEG00000014129	0.00292941	0.741248	-0.0399042	0.120848	1	NA	0	0.683009
1626	p4hb	0.0010005	0.864091	0.0105613	0.0617013	1	NA	0	0.713986
1627	hadh	0.00981871	0.14576	0.167449	0.115112	1	NA	0	0.39522
1628	MAFG	0.0239954	0.555638	-0.0826147	0.140184	1	NA	0	0.626702
1629	cyp2u1	0	0.704699	-0.0706403	0.186394	1	NA	1	0.674003
1630	pycr1b	0.017167	0.12053	-0.247593	0.159475	1	NA	0	0.366402
1631	anapc11	0.0353577	0.160816	-0.202368	0.144308	1	NA	0	0.409357
1632	papss1	0	0.452871	-0.0452293	0.0602545	1	NA	1	0.591027
1633	aspscr1	0	0.106322	0.100511	0.0622377	1	NA	1	0.349045
1634	NAA15	1.23457e-14	0.963212	-0.00312974	0.0678555	1	NA	1	0.735603
1635	NOTUM	0	0.480745	0.191162	0.271111	1	NA	1	0.601133
1636	aimp1a.1	0.0027236	0.614451	0.0395521	0.0785183	1	NA	0	0.646346
1637	maml3	0.00208317	0.000142349	0.205721	0.0540795	1	NA	0	0.0108027
1638	ENSAPEG00000014357	0.04123	0.490616	0.244136	0.354164	1	NA	0	0.605012
1639	SCOC	0.00892195	0.271481	-0.0879221	0.0799541	1	NA	0	0.494254
1640	clgn	0.00127955	0.996459	-0.000320655	0.0722505	1	NA	0	0.742801
1641	tbck	0.000650547	0.839386	0.0122805	0.0605912	1	NA	0	0.706692
1642	exosc9	3.57925e-16	0.0618303	0.339844	0.181977	1	NA	1	0.276951
1643	afmid	0	0.23742	0.215294	0.182228	1	NA	1	0.469488
1644	cant1b	0.120459	0.815121	-0.0550994	0.235644	1	NA	0	0.702425
1645	ogal	0	0.145821	-0.468377	0.32203	1	NA	1	0.39522
1646	npnta	0.106616	0.160293	0.292272	0.208158	1	NA	0	0.409357
1647	si.dkey.93h22.8	0	0.963395	0.00797868	0.173853	1	NA	1	0.735603
1648	ldb1b	0	0.0262924	0.116275	0.0523323	1	NA	1	0.189444
1649	gstcd	0.00519728	0.584502	0.0511699	0.0935772	1	NA	0	0.636489
1650	armh3	0	0.722095	-0.0295303	0.0830297	1	NA	1	0.678227
1651	ints12	0	0.381882	-0.199792	0.228481	1	NA	1	0.557035
1652	ppa2	1e-14	0.0398525	0.249045	0.121173	1	NA	1	0.228471
1653	tet2	0.00198523	0.650317	0.0276421	0.0609768	1	NA	0	0.65733
1654	cxxc4	4.61454e-14	0.230429	0.106534	0.0888332	1	NA	1	0.464145
1655	ENSAPEG00000014812	0.434019	0.0945371	-0.783925	0.468873	1	NA	0	0.334006
1656	cdkn2a.b	0.21526	0.886246	-0.0455567	0.318453	1	NA	0	0.720528
1657	mtap	0.00167316	0.67676	0.0354404	0.0850115	1	NA	0	0.66659
1658	AXIN2	4.93827e-14	0.454826	-0.0541882	0.0725029	1	NA	1	0.591658
1659	ENSAPEG00000014913	0.0168101	0.779433	0.0486198	0.173606	1	NA	0	0.692366
1660	ENSAPEG00000014924	4.28691e-16	0.252416	-0.202141	0.176619	1	NA	1	0.482192
1661	ndufb6	0.0423571	0.424137	-0.124459	0.155716	1	NA	0	0.576252
1662	ENSAPEG00000014936	0.015356	0.903285	-0.0150992	0.124261	1	NA	0	0.724315
1663	ENSAPEG00000014968	0.00191687	0.958231	-0.00383935	0.0733069	1	NA	0	0.735169
1664	dpy30	0	0.117718	-0.129918	0.0830451	1	NA	1	0.365008
1665	mxd4	0.00757728	0.113895	0.136925	0.0866104	1	NA	0	0.358363
1666	srd5a2a	0.0273539	0.75748	-0.0813717	0.263517	1	NA	0	0.687251
1667	ENSAPEG00000015085	0.00974597	0.957487	0.00421858	0.0791363	1	NA	0	0.735169
1668	ENSAPEG00000015113	0	0.604026	-0.155938	0.300679	1	NA	1	0.643379
1669	TMEM63B	0.00846283	0.265518	0.077273	0.0694	1	NA	0	0.490684
1670	pdcd4a	0.00344548	0.262303	0.0772449	0.0689093	1	NA	0	0.48947
1671	mogs	0	0.464635	0.0649965	0.0888857	1	NA	1	0.596183
1672	ENSAPEG00000015164	0.00242814	0.665278	0.0629616	0.145529	1	NA	0	0.66261
1673	kat14	0.00490199	0.513205	0.168413	0.257568	1	NA	0	0.613643
1674	tex2	0.0392078	0.151993	0.2303	0.160765	1	NA	0	0.401127
1675	fbxo41	0.00217156	0.0110779	0.117196	0.046136	1	NA	0	0.126979
1676	polr3f	0	0.0436057	-0.293377	0.14539	1	NA	1	0.237031
1677	card14	0.00758543	0.24315	0.267681	0.229346	1	NA	0	0.473749
1678	smox	0.00202097	0.362175	-0.0946367	0.103856	1	NA	0	0.547939
1679	SPTBN1	0.00306336	0.49552	0.0707129	0.103752	1	NA	0	0.60603
1680	rnf24	2.75181e-14	0.597093	-0.0249197	0.0471442	1	NA	1	0.641326
1681	si.ch211.217k17.7	4e-14	0.692708	-0.0694499	0.175741	1	NA	1	0.670495
1682	glb1	0.0818872	0.389688	0.252308	0.293318	1	NA	0	0.561487
1683	CBX4	0.0206596	0.747373	0.0466078	0.144697	1	NA	0	0.684824
1684	cbx8b	0.0437265	0.390869	-0.150547	0.175454	1	NA	0	0.562113
1685	cldnd1b	0.00712405	0.877575	-0.0136497	0.0886093	1	NA	0	0.717971
1686	elf2b	0.000536746	0.00627216	-0.214187	0.0783648	1	NA	0	0.0967283
1687	noctb	1.15796e-14	0.293071	0.117068	0.111344	1	NA	1	0.509387
1688	ENSAPEG00000015553	0	0.814284	0.0713343	0.303675	1	NA	1	0.702331
1689	ENSAPEG00000015568	0	0.932277	0.0104721	0.123229	1	NA	1	0.731381
1690	ctnnd1	0	0.24532	-0.05562	0.0478743	1	NA	1	0.47557
1691	timm10	0.00621085	0.0132411	0.317366	0.128114	1	NA	0	0.137746
1692	ENSAPEG00000015767	0.0312152	0.617339	-0.0682767	0.136656	1	NA	0	0.647111
1693	rtn4rl2a	4e-14	0.163971	-0.381437	0.274052	1	NA	1	0.410964
1694	EML6	0.0515438	0.247382	0.173581	0.150062	1	NA	0	0.477495
1695	ENSAPEG00000015847	0.23476	0.620883	-0.177636	0.359151	1	NA	0	0.648608
1696	ENSAPEG00000015865	0.549084	0.290213	-0.496392	0.469333	1	NA	0	0.506706
1697	mtif2	0	0.634613	-0.0483162	0.101666	1	NA	1	0.653211
1698	ENSAPEG00000016036	0	0.00728705	-0.233365	0.086965	1	NA	1	0.104157
1699	sde2	0	0.771723	0.0512283	0.176575	1	NA	1	0.690711
1700	ENSAPEG00000016055	0.0150944	0.443912	0.10463	0.136663	1	NA	0	0.586132
1701	ENSAPEG00000016061	0	0.154973	0.158597	0.111517	1	NA	1	0.403923
1702	CAPN11	1.29841e-13	0.923074	-0.0255664	0.264764	1	NA	1	0.729661
1703	acsl1a	0.069212	0.614294	0.118003	0.234154	1	NA	0	0.646346
1704	pcdh18a	0.00240755	0.0497727	-0.177956	0.0907053	1	NA	0	0.25238
1705	capn2b	0.403103	0.265297	-0.449804	0.403789	1	NA	0	0.490684
1706	pcdh10a	0	0.0421359	0.114662	0.0564235	1	NA	1	0.23455
1707	capn8	0.300924	0.275913	-0.360279	0.330668	1	NA	0	0.497605
1708	slc25a4	0	0.151596	-0.336641	0.23477	1	NA	1	0.400681
1709	sclt1	0.0114436	0.154078	-0.199602	0.140045	1	NA	0	0.4033
1710	cfap97	0	0.0122264	-0.192509	0.0768332	1	NA	1	0.133234
1711	ufsp2	0	0.155741	-0.204762	0.144245	1	NA	1	0.404683
1712	gucy1a1	0.0625614	0.205138	-0.216027	0.170497	1	NA	0	0.444996
1713	capn2l	0.149706	0.331641	-0.249689	0.257195	1	NA	0	0.532665
1714	gucy1b1	0.00828443	0.1966	-0.0931657	0.0721489	1	NA	0	0.439814
1715	ENSAPEG00000016526	0.0174024	0.614085	0.059732	0.118457	1	NA	0	0.646346
1716	usp53b	0	0.233829	0.289202	0.242914	1	NA	1	0.46715
1717	rnf38	0.0812437	0.173402	-0.305171	0.224167	1	NA	0	0.421655
1718	pi4k2b	2.35111e-14	0.446133	-0.0556944	0.0731015	1	NA	1	0.586966
1719	htra3a	0	0.663184	0.0823935	0.189184	1	NA	1	0.661946
1720	DHX15	0	0.104454	-0.173471	0.106841	1	NA	1	0.346489
1721	gpr78a	0	0.325077	0.218956	0.222499	1	NA	1	0.528827
1722	sod3b	0.000202101	0.609991	-0.15079	0.295616	1	NA	0	0.645169
1723	ccdc149b	4e-14	0.651445	0.0491319	0.108758	1	NA	1	0.657502
1724	adra2c	0.0651112	0.385012	0.154189	0.177494	1	NA	0	0.558859
1725	lgi2b	0.0377103	0.551677	-0.140682	0.236341	1	NA	0	0.625028
1726	mttp	0	0.188149	0.345393	0.262442	1	NA	1	0.434141
1727	lrpap1	0.000700544	0.461129	0.0417229	0.0566126	1	NA	0	0.594214
1728	tspan5b	0	0.720786	-0.0157787	0.0441476	1	NA	1	0.678073
1729	rgs12b	0	1.28935e-05	0.385724	0.0884301	1	NA	1	0.00215885
1730	acer2	0.00540381	0.0929703	0.139374	0.0829641	1	NA	0	0.332545
1731	rps6	0.0208221	0.0341024	-0.217868	0.102823	1	NA	0	0.211358
1732	smu1b	0.0178866	0.0171665	0.273944	0.114952	1	NA	0	0.154105
1733	htt	0	0.83796	-0.0139607	0.0682659	1	NA	1	0.706692
1734	dnaja1	0	0.674194	0.039612	0.0942246	1	NA	1	0.666207
1735	aptx	3.85459e-15	0.702444	-0.0690503	0.180749	1	NA	1	0.67343
1736	grk4	0	0.714115	-0.0149236	0.0407377	1	NA	1	0.675904
1737	bdh2	0	0.297312	0.206979	0.198595	1	NA	1	0.512208
1738	ENSAPEG00000017479	3.80435e-06	0.484102	0.0684578	0.0978359	1	NA	0	0.60222
1739	cisd2	8.05391e-15	0.689853	-0.0570224	0.142894	1	NA	1	0.670023
1740	suclg1	0	0.165497	-0.0824419	0.0594467	1	NA	1	0.412949
1741	get3	0.00409765	0.476134	-0.077367	0.10858	1	NA	0	0.599775
1742	ctnna2	0.00151852	0.187333	0.0526951	0.0399656	1	NA	0	0.433257
1743	lrrtm1	0.0306045	0.499613	0.152022	0.225186	1	NA	0	0.608005
1744	prdx2	0.0129879	0.664332	-0.0451454	0.104036	1	NA	0	0.662294
1745	adra1d	2.90479e-13	0.0809247	-0.40497	0.232029	1	NA	1	0.313147
1746	junba	0.100353	0.825331	0.0496804	0.22511	1	NA	0	0.705343
1747	si.dkey.217d24.6	0.00545404	0.832218	-0.0256114	0.120889	1	NA	0	0.706252
1748	mettl14	0.0094955	0.0336813	-0.262223	0.123465	1	NA	0	0.210462
1749	ptger1a	0.358348	0.34654	0.341785	0.36309	1	NA	0	0.539898
1750	ilf3a	0.000570368	0.392234	-0.0606262	0.0708603	1	NA	0	0.562506
1751	prss12	0.024728	0.319049	0.13082	0.131291	1	NA	0	0.525833
1752	gcdha	0	0.0944838	-0.320933	0.191922	1	NA	1	0.334006
1753	ndst3	0.0039685	0.75319	0.0257386	0.0818563	1	NA	0	0.686524
1754	slc44a2	0.000268704	0.0192814	0.116098	0.0496137	1	NA	0	0.163104
1755	spock3	0.00289667	0.127094	-0.0754191	0.0494336	1	NA	0	0.372932
1756	dlc1	0.0286883	0.952965	0.00848274	0.143814	1	NA	0	0.734424
1757	ENSAPEG00000018018	0.00434968	0.695273	0.0986646	0.251882	1	NA	0	0.671189
1758	ENSAPEG00000018036	0	0.14442	-0.110184	0.0754929	1	NA	1	0.39365
1759	doc2d	0.0413614	0.0908997	0.25433	0.150432	1	NA	0	0.32894
1760	rgl3a	0.0077805	0.743933	0.0259851	0.0795503	1	NA	0	0.683866
1761	ENSAPEG00000018137	0.319528	0.409542	0.329379	0.399393	1	NA	0	0.56988
1762	aip	7.54916e-14	0.723056	0.0519056	0.14647	1	NA	1	0.678227
1763	cdk2ap2	0.000400356	0.437157	0.0918533	0.118215	1	NA	0	0.582996
1764	si.dkey.27p18.2	0.427475	0.714353	0.147442	0.402828	1	NA	0	0.676024
1765	micall1a	0.0255195	0.0321269	0.283285	0.132202	1	NA	0	0.206516
1766	ankrd49	0.0538311	0.999234	0.000216693	0.225819	1	NA	0	0.743086
1767	gga1	0.0117953	0.579171	0.0865047	0.155978	1	NA	0	0.635166
1768	ENSAPEG00000018269	0	0.680163	-0.0429542	0.104197	1	NA	1	0.667727
1769	si.ch211.113e8.11	0.000849825	0.873792	-0.0239556	0.150812	1	NA	0	0.717573
1770	DDX17	0.0211014	0.178695	-0.126481	0.0940529	1	NA	0	0.425983
1771	aars2	0.0232256	0.705895	0.0416056	0.11025	1	NA	0	0.674401
1772	ENSAPEG00000018399	0.0243421	0.340442	-0.175539	0.18414	1	NA	0	0.536292
1773	ENSAPEG00000018409	0	0.575928	0.125413	0.224215	1	NA	1	0.633772
1774	alg13	1.23457e-16	0.56187	-0.203781	0.351306	1	NA	1	0.628254
1775	BMERB1	0	0.956932	-0.00363456	0.0673014	1	NA	1	0.735169
1776	MARF1	0.0029871	0.775006	0.0280716	0.09821	1	NA	0	0.691515
1777	apbb2b	0.00276081	0.102791	-0.0955064	0.05854	1	NA	0	0.343457
1778	NDE1	0	0.0320236	-0.437304	0.203955	1	NA	1	0.206178
1779	EOLA1	0.0213662	0.0536416	-0.233454	0.120978	1	NA	0	0.260037
1780	ENSAPEG00000018563	0.027776	0.786951	-0.0371063	0.137292	1	NA	0	0.694834
1781	fam184b	0.00540412	0.929375	0.00540539	0.0609871	1	NA	0	0.730792
1782	ncapg	0	0.638181	0.170491	0.362558	1	NA	1	0.654129
1783	fopnl	0	0.0618071	-0.308639	0.165253	1	NA	1	0.276951
1784	eif4a3	0.00838356	0.332045	0.0845078	0.0871212	1	NA	0	0.532784
1785	soul4	0	0.831586	0.0631732	0.297052	1	NA	1	0.706252
1786	sos1	0.0350931	0.924554	0.0175641	0.185473	1	NA	0	0.729937
1787	lcorl	0	0.167125	-0.0844699	0.0611436	1	NA	1	0.41549
1788	tmem178	0.11247	0.107809	-0.451993	0.281069	1	NA	0	0.350546
1789	ENSAPEG00000018793	0.0153051	0.228624	-0.168741	0.140161	1	NA	0	0.463004
1790	slit2	0.0979424	0.951145	0.0141011	0.230152	1	NA	0	0.734251
1791	ENSAPEG00000018817	0.0969749	0.966168	-0.0125429	0.295723	1	NA	0	0.736231
1792	ENSAPEG00000018940	4e-14	0.77518	-0.0200882	0.0703353	1	NA	1	0.691515
1793	kcnh1b	0.0233061	0.0704116	0.203428	0.112438	1	NA	0	0.295089
1794	pex6	0.0151925	0.329057	-0.11509	0.117919	1	NA	0	0.531701
1795	ttbk1a	0.0050555	0.0929496	0.0979722	0.0583154	1	NA	0	0.332545
1796	n4bp2	0.00169593	0.547347	0.045917	0.0763069	1	NA	0	0.623914
1797	pds5a	2.92482e-15	0.746934	-0.0233543	0.0723749	1	NA	1	0.68478
1798	coq7	0.016517	0.160895	-0.189468	0.135135	1	NA	0	0.409374
1799	ube2kb	0.0060133	0.195435	0.180773	0.139629	1	NA	0	0.439752
1800	RPS15A	0.0311148	0.00507024	-0.317201	0.113183	1	NA	0	0.086824
1801	smim14	0.00399826	0.526237	0.0692845	0.109323	1	NA	0	0.61733
1802	xylt1	0.00503102	0.0422706	0.123915	0.0610164	1	NA	0	0.235052
1803	map9	0.00683392	0.83127	-0.0318521	0.149489	1	NA	0	0.706252
1804	ugdh	0.0489612	0.383673	0.16092	0.184722	1	NA	0	0.557617
1805	lias	0	0.68245	0.0374253	0.0914769	1	NA	1	0.668424
1806	rpl9	0.0278519	0.0172007	-0.265857	0.111593	1	NA	0	0.154105
1807	rfc1	0.0286439	0.614437	-0.0622831	0.123639	1	NA	0	0.646346
1808	nomo	1.81213e-16	0.985983	0.00118695	0.0675605	1	NA	1	0.740255
1809	wdr19	0.022677	0.886973	0.0203812	0.143392	1	NA	0	0.720933
1810	ENSAPEG00000019553	0	0.0444154	-0.596107	0.296549	1	NA	1	0.238182
1811	TMC7	0.0907176	0.395698	0.332635	0.391644	1	NA	0	0.563165
1812	sec23b	0.0323462	0.0291713	-0.32648	0.149682	1	NA	0	0.19738
1813	ccdc85al	0.010111	0.61464	0.0769616	0.152865	1	NA	0	0.646406
1814	klhl5	0.0169904	0.611548	0.048555	0.095606	1	NA	0	0.645714
1815	ENSAPEG00000019811	0.0169268	0.881915	-0.0261141	0.175803	1	NA	0	0.719371
1816	cep170ab	0	0.280322	-0.0878407	0.0813645	1	NA	1	0.500628
1817	tbc1d1	0.00416422	0.616735	0.0347021	0.0693372	1	NA	0	0.646749
1818	ccdc88aa	0	1.80215e-05	-0.52718	0.12294	1	NA	1	0.00267747
1819	mettl26	0.00321706	0.000102584	-0.27246	0.070142	1	NA	0	0.00858821
1820	rab40c	0.00871193	0.185242	-0.163284	0.123253	1	NA	0	0.431106
1821	pgm2	0	0.459143	-0.0828305	0.111894	1	NA	1	0.593484
1822	zcchc7	0.00246543	0.184754	0.0966105	0.0728444	1	NA	0	0.430598
1823	zgc.175214	0.00156188	0.877247	0.00951176	0.0615805	1	NA	0	0.717971
1824	pdcd11	0	0.639043	-0.0729168	0.155461	1	NA	1	0.654336
1825	taf5	0.0130518	0.329015	-0.170177	0.174344	1	NA	0	0.531701
1826	atp5md	0.0582145	0.0649972	-0.294644	0.159675	1	NA	0	0.283891
1827	inab	0.0598215	0.178142	-0.454016	0.337183	1	NA	0	0.42538
1828	ptpn9b	0	0.848852	0.0142433	0.0747353	1	NA	1	0.708734
1829	GRIA2	0.00112338	0.0983347	0.0697869	0.0422188	1	NA	0	0.338802
1830	nt5c2b	0.00258719	0.177668	0.0837678	0.0621436	1	NA	0	0.425019
1831	glrba	0.115501	0.0383884	0.54229	0.261889	1	NA	0	0.224246
1832	ndufs8a	0.0131129	0.708793	-0.0394384	0.105598	1	NA	0	0.674995
1833	cnnm2b	0.00537712	0.845128	0.0143688	0.0735584	1	NA	0	0.707698
1834	si.dkey.28b4.7	0.21245	0.223832	0.343507	0.282396	1	NA	0	0.460163
1835	UBA6	0	0.446268	-0.0893993	0.117375	1	NA	1	0.586966
1836	si.dkey.28b4.8	0.00458882	0.502402	-0.0389294	0.0580416	1	NA	0	0.609456
1837	ZBTB5	0	0.359281	0.177678	0.193815	1	NA	1	0.546691
1838	polr1e	0	0.266035	0.216118	0.194309	1	NA	1	0.491401
1839	fbxo10	1.64273e-14	0.834036	0.0218754	0.104403	1	NA	1	0.706252
1840	as3mt	0.021766	0.0196548	-0.341965	0.146585	1	NA	0	0.164438
1841	wbp1lb	0.016237	0.446221	-0.0751472	0.0986532	1	NA	0	0.586966
1842	poll	0.0010172	0.673998	-0.0591022	0.140496	1	NA	0	0.666207
1843	camk2d2	0.00292219	0.513507	-0.0307225	0.0470204	1	NA	0	0.613652
1844	HNRNPLL	0.0214125	0.0425053	0.254302	0.125362	1	NA	0	0.235611
1845	ENSAPEG00000020656	1.21799e-14	0.0806209	0.0865023	0.0495121	1	NA	1	0.312663
1846	ATL2	0.00382469	0.418175	0.0529159	0.0653612	1	NA	0	0.574201
1847	ENSAPEG00000020724	0	0.00194831	0.22322	0.0720529	1	NA	1	0.0517485
1848	ENSAPEG00000020740	0.0104148	0.766599	0.0271684	0.0915293	1	NA	0	0.689362
1849	hpf1	2.25687e-15	0.298487	0.1422	0.136773	1	NA	1	0.512656
1850	ddt	0.195788	0.575743	-0.174412	0.311665	1	NA	0	0.633772
1851	ppp2r2ca	0.0457241	0.206964	-0.263	0.208407	1	NA	0	0.446183
1852	SMAP1	0.0153549	0.29848	-0.115412	0.111005	1	NA	0	0.512656
1853	gtpbp2b	0.00256365	0.66347	-0.029729	0.0683226	1	NA	0	0.661946
1854	crmp1	1e-14	0.000474052	-0.227502	0.0650934	1	NA	1	0.0243113
1855	pcdh7a	0.000350589	0.189142	-0.0577495	0.0439788	1	NA	0	0.435057
1856	tp53bp2b	0.0105474	0.973828	0.00327029	0.0996821	1	NA	0	0.737577
1857	krt99	0	0.759108	-0.0669604	0.218359	1	NA	1	0.687562
1858	rrp36	0.0159681	0.289751	-0.17539	0.16567	1	NA	0	0.506547
1859	si.dkey.28e7.3	0.00156889	0.11244	0.191003	0.12033	1	NA	0	0.356646
1860	gpr137bb	0.0113443	0.510515	-0.0713814	0.108476	1	NA	0	0.612426
1861	ero1b	0.00489289	0.578312	0.0361928	0.0651123	1	NA	0	0.634908
1862	jupa	0.0202914	0.833445	0.0492861	0.234376	1	NA	0	0.706252
1863	rbpja	0	0.769884	0.0625648	0.213877	1	NA	1	0.690374
1864	ENSAPEG00000021291	0	0.905224	0.0120115	0.100882	1	NA	1	0.724498
1865	ENSAPEG00000021300	0	0.687148	0.0613979	0.152455	1	NA	1	0.66936
1866	hgsnat	0.0140627	0.343049	-0.116099	0.122447	1	NA	0	0.537213
1867	armh3.1	0.0150959	0.0425921	0.295748	0.145855	1	NA	0	0.235746
1868	DCTN6	0	0.88306	-0.0245462	0.166877	1	NA	1	0.719844
1869	ENSAPEG00000021321	0	0.756397	-0.0278293	0.0897095	1	NA	1	0.687236
1870	ENSAPEG00000021328	1.30337e-15	0.0100014	-0.270288	0.104934	1	NA	1	0.121544
1871	gtf2e2	0.00130128	0.0290734	-0.213775	0.0979502	1	NA	0	0.197221
1872	ENSAPEG00000021358	0	0.672827	0.140151	0.331898	1	NA	1	0.666002
1873	SMIM18	0.0346787	0.529819	-0.0754514	0.120092	1	NA	0	0.618827
1874	ENSAPEG00000021371	0.00250584	0.0713744	-0.204434	0.11338	1	NA	0	0.296299
1875	vps37c	4e-14	0.311387	0.212071	0.209491	1	NA	1	0.52208
1876	patl1	0.0293832	0.858442	-0.0219588	0.123117	1	NA	0	0.711671
1877	ENSAPEG00000021396	0.0586028	0.536388	-0.12779	0.206685	1	NA	0	0.621828
1878	ENSAPEG00000021406	0.00461554	0.991108	-0.000910577	0.0817051	1	NA	0	0.741633
1879	ENSAPEG00000021421	0.00203659	7.81659e-05	0.162955	0.0412548	1	NA	0	0.00729678
1880	ENSAPEG00000021436	0	0.00853039	0.542118	0.206103	1	NA	1	0.112706
1881	kdm2aa	2.53635e-14	0.563323	-0.0335411	0.0580383	1	NA	1	0.62868
1882	ENSAPEG00000021491	0.0032482	0.0113475	0.11525	0.0455206	1	NA	0	0.128173
1883	ENSAPEG00000021557	0	0.698819	-0.0249587	0.0645068	1	NA	1	0.67233
1884	ENSAPEG00000021590	0.00682464	0.775368	-0.0251918	0.0882805	1	NA	0	0.691515
1885	tmx2b	0.00217914	0.177295	0.0921222	0.0682826	1	NA	0	0.424841
1886	pmm2	6.15621e-15	0.558819	-0.0738333	0.126298	1	NA	1	0.627432
1887	zdhhc5a	0.00319	0.146182	0.0841153	0.0578847	1	NA	0	0.395588
1888	hmgb2a	0.0445239	0.404845	-0.14618	0.175487	1	NA	0	0.567964
1889	MPDZ	0.044272	0.115606	-0.302545	0.192277	1	NA	0	0.361176
1890	ENSAPEG00000021665	0.0122315	0.0239447	-0.447057	0.197987	1	NA	0	0.18003
1891	ENSAPEG00000021689	2.12873e-14	0.18276	-0.139825	0.10495	1	NA	1	0.429635
1892	JAG1	0.0194676	0.400187	0.168109	0.199823	1	NA	0	0.565414
1893	hpgd	0	0.449511	-0.171418	0.226674	1	NA	1	0.589248
1894	PTPRD	0.001975	0.00679339	0.11218	0.0414435	1	NA	0	0.101007
1895	kdm4c	1.90007e-15	0.395964	-0.0494131	0.0582117	1	NA	1	0.56322
1896	ecpas	0.0287294	0.946369	0.00980047	0.145695	1	NA	0	0.733145
1897	tbce	0	0.221529	-0.0855283	0.0699633	1	NA	1	0.459368
1898	clockb	0.0017522	0.877323	-0.00884295	0.0572866	1	NA	0	0.717971
1899	rbm34	0.040217	0.14188	-0.237236	0.161514	1	NA	0	0.390255
1900	tomm20b	0	8.23546e-09	-0.486543	0.084417	1	NA	1	1.0859e-05
1901	ENSAPEG00000022167	0.000542858	0.209104	0.0642202	0.0511294	1	NA	0	0.448067
1902	kitb	0.0150839	0.109851	-0.165508	0.103516	1	NA	0	0.35297
1903	cnrip1a	0.0105345	0.723681	-0.0275681	0.0779766	1	NA	0	0.678227
1904	FBXO48	0	0.762823	0.0631233	0.209172	1	NA	1	0.688623
1905	APLF	0	0.651185	0.0521969	0.11545	1	NA	1	0.657502
1906	fip1l1b	0.0187996	0.488235	0.0771719	0.11134	1	NA	0	0.603842
1907	snrpb2	0.00492779	0.414174	-0.0982838	0.120362	1	NA	0	0.571999
1908	chic2	0.00195617	0.371151	0.0962417	0.107614	1	NA	0	0.551445
1909	kif16ba	0.00690644	0.142754	0.153296	0.104595	1	NA	0	0.391332
1910	ENSAPEG00000022275	0	0.210567	-0.148666	0.118742	1	NA	1	0.449539
1911	gas8.1	0.0432591	0.282601	-0.197158	0.183489	1	NA	0	0.501902
1912	pde6ha	0.078761	0.454672	-0.208023	0.278236	1	NA	0	0.591643
1913	ndufaf5	2.81557e-14	0.514211	0.0728243	0.111643	1	NA	1	0.613728
1914	rbfox2	4.11896e-15	6.59493e-05	0.142345	0.0356713	1	NA	1	0.00662542
1915	esf1	0.0231188	0.544957	-0.079593	0.131486	1	NA	0	0.62338
1916	acaa1	0.0192346	0.283902	-0.151789	0.141648	1	NA	0	0.502657
1917	btbd3a	0.00860259	0.691779	0.04348	0.109676	1	NA	0	0.670209
1918	strn	0.00509814	0.523198	-0.044783	0.0701462	1	NA	0	0.616359
1919	zgc.101679	0.0013032	0.93919	-0.00664905	0.0871578	1	NA	0	0.731927
1920	map1lc3c	0.0752356	0.942945	-0.0195213	0.272765	1	NA	0	0.732786
1921	ENSAPEG00000022475	0	0.691122	0.179102	0.45076	1	NA	1	0.670209
1922	ENSAPEG00000022488	5.94884e-18	0.0362818	-0.149482	0.0713944	1	NA	1	0.217506
1923	ENSAPEG00000022491	0.00487007	0.0894436	0.0960984	0.0565837	1	NA	0	0.32603
1924	spred2a	0.0332906	0.36278	-0.130208	0.143074	1	NA	0	0.548331
1925	atf7ip	5.02378e-16	0.07524	0.101293	0.0569384	1	NA	1	0.302928
1926	aftpha	0.00806487	0.176504	0.141376	0.104599	1	NA	0	0.424306
1927	ENSAPEG00000022545	0	0.666233	-0.0652115	0.151189	1	NA	1	0.662817
1928	ENSAPEG00000022553	0.000244752	0.259459	0.111101	0.098523	1	NA	0	0.487986
1929	ENSAPEG00000022581	0.0410334	0.0484497	-0.319527	0.161917	1	NA	0	0.249686
1930	2023-09-03	4e-14	0.607236	-0.0441486	0.0858883	1	NA	1	0.644023
1931	slc8a1a	0	0.282715	0.361518	0.336534	1	NA	1	0.501902
1932	psen2	0	0.621694	0.0500493	0.101427	1	NA	1	0.648638
1933	ptcd1	0	0.140015	0.102684	0.0695813	1	NA	1	0.388122
1934	ENSAPEG00000022651	0.0159128	0.990726	0.00295463	0.254192	1	NA	0	0.741501
1935	ENSAPEG00000022665	0.0231877	0.00288372	-0.291249	0.0977388	1	NA	0	0.0645839
1936	smcr8b	0	0.90456	0.0447421	0.373153	1	NA	1	0.724498
1937	mief2	0.00998826	0.454103	0.0726092	0.0969944	1	NA	0	0.591446
1938	alkbh5	0.00126566	0.952435	-0.00485085	0.0813229	1	NA	0	0.734356
1939	ENSAPEG00000022728	0.059185	0.00477387	0.656115	0.232507	1	NA	0	0.0843297
1940	serhl	0.0593449	0.396961	0.183051	0.216101	1	NA	0	0.56356
1941	ENSAPEG00000022754	0.00251696	0.00501166	0.116175	0.041398	1	NA	0	0.0861005
1942	serhl.1	0.0475351	0.550015	0.124304	0.207958	1	NA	0	0.624594
1943	ENSAPEG00000022794	4e-14	0.336811	-0.0762319	0.0793681	1	NA	1	0.534677
1944	abcg2c	0	0.125006	0.431263	0.281119	1	NA	1	0.371503
1945	arpc1a	0	0.212974	-0.118208	0.0949138	1	NA	1	0.451481
1946	zgc.158803	0.00820584	0.00137412	-0.463463	0.144831	1	NA	0	0.0446754
1947	smdt1b	0.0248247	0.0318386	-0.294109	0.137022	1	NA	0	0.206178
1948	arpc1a.1	0.0493227	0.724787	0.0662426	0.188152	1	NA	0	0.678227
1949	ENSAPEG00000022889	0.0451244	0.0322437	-0.308971	0.144286	1	NA	0	0.207014
1950	ENSAPEG00000022910	0.00611624	0.614791	-0.0616377	0.12248	1	NA	0	0.646446
1951	rnaseh2a	0	0.402367	-0.124301	0.148436	1	NA	1	0.5666
1952	mmd2b	0.00903189	0.101436	0.168097	0.102628	1	NA	0	0.341307
1953	mast1a	0.00207259	0.120054	-0.0840716	0.0540812	1	NA	0	0.366402
1954	radil	0.00186118	9.23077e-05	0.215096	0.0550123	1	NA	0	0.0080472
1955	ENSAPEG00000023018	0	0.42517	0.28218	0.353837	1	NA	1	0.576913
1956	atg4da	0.0107367	0.645811	0.0571694	0.124392	1	NA	0	0.65644
1957	foxk1	0	0.0535873	-0.0934577	0.0484197	1	NA	1	0.260037
1958	SMARCA4	2.09929e-07	0.371325	0.0444972	0.0497735	1	NA	0	0.551519
1959	tapt1b	0.00476216	0.767869	-0.0230783	0.0781881	1	NA	0	0.689528
1960	prom1b	0	0.0229379	0.619311	0.272288	1	NA	1	0.176987
1961	ldlrb	0.148845	0.157559	-0.473035	0.334695	1	NA	0	0.406758
1962	ap1m2	0	0.0845083	-0.547571	0.317413	1	NA	1	0.31842
1963	cdkn2d	0.0473275	0.161354	-0.268186	0.191489	1	NA	0	0.409836
1964	keap1b	0	0.000261069	-0.289402	0.0792633	1	NA	1	0.0166903
1965	fdx2	0.0206525	0.515628	0.133352	0.205125	1	NA	0	0.614149
1966	NEU3	0.14144	0.768436	-0.0726587	0.246785	1	NA	0	0.689921
1967	rnf11a	4e-14	0.347101	-0.125065	0.133016	1	NA	1	0.539898
1968	nfixa	0	0.0977145	0.0788734	0.0476278	1	NA	1	0.338171
1969	anxa5b	0.239077	0.0029154	-1.00279	0.336901	1	NA	0	0.065155
1970	uchl1	7.54155e-15	0.017973	-0.129356	0.0546689	1	NA	1	0.157215
1971	ELOF1	0.0287729	0.497739	-0.106774	0.157471	1	NA	0	0.606844
1972	limch1a	0.00469324	0.521898	0.039113	0.0610737	1	NA	0	0.616033
1973	PLPPR2	0.0037459	0.174777	0.0722543	0.053245	1	NA	0	0.422772
1974	tmem192	8.04436e-14	0.966695	0.00292131	0.0699658	1	NA	1	0.736278
1975	rab11fip4b	0.00808284	0.290454	0.0866754	0.0819915	1	NA	0	0.506842
1976	ENSAPEG00000023554	0.000586382	0.198223	0.075848	0.0589509	1	NA	0	0.440997
1977	utp6	3.9121e-15	0.0768725	0.180403	0.101973	1	NA	1	0.306303
1978	tma16	0	0.00508972	0.359764	0.128428	1	NA	1	0.0870164
1979	fbxw7	0.00193965	0.821937	0.010563	0.0469356	1	NA	0	0.704439
1980	suz12b	0	0.455793	-0.0696738	0.0934226	1	NA	1	0.591884
1981	gatb	0.0219565	0.623857	-0.075565	0.154091	1	NA	0	0.649155
1982	fam160a1a	0.0180814	0.607007	-0.0650368	0.126445	1	NA	0	0.644023
1983	tefm	0	0.667467	-0.0821584	0.191232	1	NA	1	0.663449
1984	rhot1b	0.00129519	0.342664	0.0708124	0.0746246	1	NA	0	0.53697
1985	rps3a	0.0415246	0.0280882	-0.28405	0.129346	1	NA	0	0.194416
1986	lrba	0	0.195147	0.0662806	0.0511621	1	NA	1	0.439752
1987	rhbdl3	0.00264862	0.87408	0.0166049	0.104777	1	NA	0	0.717698
1988	znf207b	4e-14	0.653323	-0.026056	0.0580117	1	NA	1	0.658154
1989	dclk2a	0.044251	0.194531	0.183106	0.141145	1	NA	0	0.439752
1990	nr3c2	0.00183153	0.00278162	0.140303	0.04691	1	NA	0	0.063101
1991	arhgap10	0.211155	0.838003	0.0667519	0.326498	1	NA	0	0.706692
1992	prmt9	0.00163198	0.0929165	-0.221102	0.131592	1	NA	0	0.332545
1993	tmem184c	5.05518e-15	0.569023	-0.0571443	0.100343	1	NA	1	0.631171
1994	lsm6	0.0220517	0.956198	-0.00601804	0.109569	1	NA	0	0.735037
1995	ENSAPEG00000024005	0	0.219266	0.367444	0.299104	1	NA	1	0.457142
1996	znf827	0.000669601	0.000897125	0.125427	0.0377684	1	NA	0	0.0346384
1997	mmaa	0.0169235	0.212338	-0.137417	0.110183	1	NA	0	0.450947
1998	hhip	0.00794819	0.927607	0.00852316	0.0938095	1	NA	0	0.730434
1999	elmo3	0.0246722	0.764107	0.0451457	0.150439	1	NA	0	0.688853
[truncated: 116,854 more rows]

## Sheet: goodness_of_fit_sex_bias_n_degs
	cluster	n_sig_degs_female_up	cluster	n_sig_degs_male_up	n_cells	n_genes_tested	statistic_sex_bias	df_sex_bias	p_sex_bias	q_sex_bias
1	1	146	1	233	4139	14193	19.971	1	7.86266e-06	3.93133e-05
2	2	136	2	215	4053	13495	17.7806	1	2.47895e-05	7.43684e-05
3	3	72	3	25	726	5893	22.7732	1	1.82291e-06	1.36718e-05
4	4	1	4	2	423	7990	0.333333	1	0.563703	0.618716
5	5	5	5	3	409	7352	0.5	1	0.4795	0.618716
14	6	2	6	0	344	2474	2	1	0.157299	0.294936
6	7	2	7	1	171	994	0.333333	1	0.563703	0.618716
15	8	1	8	0	120	1438	1	1	0.317311	0.475966
7	9	327	9	291	4349	13299	2.09709	1	0.14758	0.294936
8	10	3	10	2	454	6856	0.2	1	0.654721	0.654721
18	11	0	11	0	183	4045	NA	NA	NA	NA
17	12	0	12	0	96	1792	NA	NA	NA	NA
9	13	283	13	189	2477	13530	18.7203	1	1.51359e-05	5.67598e-05
10	14	57	14	37	1788	10010	4.25532	1	0.0391276	0.097819
11	15	346	15	599	921	6428	67.7344	1	1.87072e-16	2.80608e-15
12	16	11	16	6	371	4888	1.47059	1	0.225253	0.375422
13	17	13	17	16	452	3346	0.310345	1	0.577469	0.618716
16	18	0	18	0	105	296	NA	NA	NA	NA
19	19	0	19	0	62	534	NA	NA	NA	NA

## Sheet: parent_fisher_n_degs_by_cluster
cluster	n_sig_degs	n_cells	n_genes_tested	p_value	odds_ratio	confidence_low	confidence_high	q
1	379	4139	14190	0.364396	1.0519	0.940672	1.17368	0.384641
2	351	4053	13491	0.728104	1.01991	0.908547	1.14214	0.728104
3	97	726	5861	2.33e-06	0.629167	0.507677	0.771803	2.77e-06
4	3	423	7910	2.3e-86	0.0134768	0.00278929	0.0394163	2.19e-85
5	8	409	7295	2.49e-71	0.0392944	0.0169308	0.0775331	1.58e-70
6	2	344	2433	9.79e-25	0.030702	0.00368507	0.111102	2.07e-24
7	3	171	990	4.36e-08	0.114926	0.0236405	0.337138	5.92e-08
8	1	120	1431	4.73e-15	0.0263188	0.000670094	0.147011	8.17e-15
9	618	4349	13296	1.5e-49	2.07706	1.89465	2.27444	5.7e-49
10	5	454	6789	9.75e-70	0.026473	0.00856994	0.0618806	4.63e-69
11	0	183	4028	1.64e-46	0	0	0.0337017	5.18e-46
12	0	96	1788	9.66e-21	0	0	0.0775089	1.83e-20
13	472	2477	13519	2.69e-12	1.44807	1.30766	1.60099	3.93e-12
14	94	1788	9919	4.25e-33	0.34408	0.276869	0.423054	1.01e-32
15	945	921	6326	0	9.27634	8.54007	10.0741	0
16	17	371	4835	2.13e-34	0.129522	0.075296	0.207956	5.78e-34
17	29	452	3291	2.33e-12	0.332269	0.221762	0.479124	3.68e-12
18	0	105	296	0.00118049	0	0	0.476785	0.00131937
19	0	62	534	1.54e-06	0	0	0.263006	1.96e-06

## Sheet: sig_enrichment_test_results_for
Column1	ID	Description	GeneRatio	BgRatio	pvalue	p.adjust	qvalue	geneID	Count	ontology	test	cluster	DEG_in_cat	DEG_total	Bg_in_cat	Bg_total
GO:00051981	GO:0005198	structural molecule activity	27/274	297/8128	2.2809e-06	0.0012133	0.00105987	MAP1A/MRPL34/FGL2/CD2AP/NEFM/SNTB2/AGRN/MAP1B/RPL26/RPL31/TUBB1/FAU/RPL28/DNM3/RPL27A/RPS25/RPS5/RPL21/RPL35A/SEC13/TUBB2A/RPS23/RPL23A/RPS4X/RPS28/RPS20/RPS13	27	MOLECULAR_FUNCTION	all_degs	13	27	274	297	8128
GO:00037351	GO:0003735	structural constituent of ribosome	16/274	122/8128	2.97013e-06	0.0012133	0.00105987	MRPL34/RPL26/RPL31/FAU/RPL28/RPL27A/RPS25/RPS5/RPL21/RPL35A/RPS23/RPL23A/RPS4X/RPS28/RPS20/RPS13	16	MOLECULAR_FUNCTION	all_degs	13	16	274	122	8128
GO:00021811	GO:0002181	cytoplasmic translation	17/269	120/7979	4.74349e-07	0.00188459	0.00166122	RPL26/CNBP/RPL31/FAU/PKM/RPL28/RPL27A/RPS25/RPS5/RPL21/RPL35A/RPS23/RPL23A/RPS4X/RPS28/RPS20/RPS13	17	BIOLOGICAL_PROCESS	all_degs	13	17	269	120	7979
GO:00481671	GO:0048167	regulation of synaptic plasticity	17/269	136/7979	2.8358e-06	0.00563332	0.00496563	MAP1A/NPAS4/SERPINE2/S100B/MAP1B/GRIN2B/NSG1/RIMS2/ABL1/GRM2/PLK2/GRM5/CAMK2B/ADCY8/GRIN1/STXBP1/YWHAG	17	BIOLOGICAL_PROCESS	all_degs	13	17	269	136	7979
GO:00995361	GO:0099536	synaptic signaling	36/269	494/7979	8.29388e-06	0.0109839	0.00968202	MAP1A/PDYN/NPAS4/SERPINE2/AGRN/NR4A1/CRHBP/S100B/RNF10/SYNJ1/MAP1B/GRIN2B/NSG1/KCNQ3/KCND2/RIMS2/GABRA6/DGKI/PTPRS/GABRG3/ABL1/NLGN2/GRM2/PLK2/GRM5/GAD2/NLGN1/CAMK2B/NRXN1/GAD1/ADCY8/EPHB1/ATP2A2/GRIN1/STXBP1/YWHAG	36	BIOLOGICAL_PROCESS	all_degs	13	36	269	494	7979
GO:00072681	GO:0007268	chemical synaptic transmission	34/269	473/7979	2.02396e-05	0.01454	0.0128167	MAP1A/PDYN/NPAS4/SERPINE2/NR4A1/CRHBP/S100B/SYNJ1/MAP1B/GRIN2B/NSG1/KCNQ3/KCND2/RIMS2/GABRA6/DGKI/PTPRS/GABRG3/ABL1/NLGN2/GRM2/PLK2/GRM5/GAD2/NLGN1/CAMK2B/NRXN1/GAD1/ADCY8/EPHB1/ATP2A2/GRIN1/STXBP1/YWHAG	34	BIOLOGICAL_PROCESS	all_degs	13	34	269	473	7979
GO:00989161	GO:0098916	anterograde trans-synaptic signaling	34/269	473/7979	2.02396e-05	0.01454	0.0128167	MAP1A/PDYN/NPAS4/SERPINE2/NR4A1/CRHBP/S100B/SYNJ1/MAP1B/GRIN2B/NSG1/KCNQ3/KCND2/RIMS2/GABRA6/DGKI/PTPRS/GABRG3/ABL1/NLGN2/GRM2/PLK2/GRM5/GAD2/NLGN1/CAMK2B/NRXN1/GAD1/ADCY8/EPHB1/ATP2A2/GRIN1/STXBP1/YWHAG	34	BIOLOGICAL_PROCESS	all_degs	13	34	269	473	7979
GO:00197251	GO:0019725	cellular homeostasis	31/269	414/7979	2.19582e-05	0.01454	0.0128167	MAP1A/GPR3/THADA/XBP1/IRS2/PLCE1/SOD1/ATP6AP2/APEX1/GRINA/STIM1/SLC38A3/AP3B1/RNASEK/ABL1/GRM2/SIDT2/GRM5/ATP6V1E1/CHD6/SOD2/CACNA1C/ATP2A1/FTH1/ADCY8/ATP6V1F/ATP2A2/CFL2/ATP6V0C/ATP6V0D1/VSNL1	31	BIOLOGICAL_PROCESS	all_degs	13	31	269	414	7979
GO:00995371	GO:0099537	trans-synaptic signaling	34/269	479/7979	2.63159e-05	0.0149362	0.0131659	MAP1A/PDYN/NPAS4/SERPINE2/NR4A1/CRHBP/S100B/SYNJ1/MAP1B/GRIN2B/NSG1/KCNQ3/KCND2/RIMS2/GABRA6/DGKI/PTPRS/GABRG3/ABL1/NLGN2/GRM2/PLK2/GRM5/GAD2/NLGN1/CAMK2B/NRXN1/GAD1/ADCY8/EPHB1/ATP2A2/GRIN1/STXBP1/YWHAG	34	BIOLOGICAL_PROCESS	all_degs	13	34	269	479	7979
GO:00519661	GO:0051966	regulation of synaptic transmission, glutamatergic	10/269	62/7979	3.66401e-05	0.0181964	0.0160397	SERPINE2/GRIN2B/DGKI/NLGN2/GRM2/GRM5/NLGN1/NRXN1/GRIN1/STXBP1	10	BIOLOGICAL_PROCESS	all_degs	13	10	269	62	7979
GO:00076101	GO:0007610	behavior	28/269	375/7979	5.91576e-05	0.0261148	0.0230196	MAP1A/NPAS4/SERPINE2/RAPGEF3/CRHBP/S100B/SYNJ1/SOD1/FOS/OXR1/GRIN2B/UCHL1/KCND2/INSR/B4GALT2/ABL1/NLGN2/GRM2/PLK2/GRM5/MTNR1A/ASTN1/SOD2/NLGN1/NRXN1/GAD1/ADCY8/GRIN1	28	BIOLOGICAL_PROCESS	all_degs	13	28	269	375	7979
GO:20012421	GO:2001242	regulation of intrinsic apoptotic signaling pathway	12/269	95/7979	7.60706e-05	0.0302228	0.0266407	CLU/XBP1/PRKRA/SFPQ/PTPMT1/SOD1/RPL26/HYOU1/GRINA/P4HB/SOD2/ENO1	12	BIOLOGICAL_PROCESS	all_degs	13	12	269	95	7979
GO:00550821	GO:0055082	intracellular chemical homeostasis	26/269	355/7979	0.000150423	0.05433	0.0478906	GPR3/THADA/XBP1/IRS2/PLCE1/SOD1/ATP6AP2/GRINA/STIM1/SLC38A3/AP3B1/RNASEK/ABL1/GRM2/SIDT2/GRM5/SOD2/CACNA1C/ATP2A1/FTH1/ADCY8/ATP6V1F/ATP2A2/ATP6V0C/ATP6V0D1/VSNL1	26	BIOLOGICAL_PROCESS	all_degs	13	26	269	355	7979
GO:00515921	GO:0051592	response to calcium ion	11/269	88/7979	0.000166481	0.0545777	0.048109	CPNE6/CRHBP/FOS/FOSB/STIM1/PCSK1/CPNE5/NLGN1/ADCY8/GDI1/HPCA	11	BIOLOGICAL_PROCESS	all_degs	13	11	269	88	7979
GO:00519681	GO:0051968	positive regulation of synaptic transmission, glutamatergic	6/269	26/7979	0.000180942	0.0545777	0.048109	GRIN2B/NLGN2/NLGN1/NRXN1/GRIN1/STXBP1	6	BIOLOGICAL_PROCESS	all_degs	13	6	269	26	7979
GO:19016531	GO:1901653	cellular response to peptide	17/269	190/7979	0.000220273	0.0545777	0.048109	CFLAR/KLF11/LEPROTL1/XBP1/IRS2/NR4A1/CRHBP/MAP1B/FOS/ECHDC3/APEX1/INSR/GRM5/PKM/ADCY8/OGT/YWHAG	17	BIOLOGICAL_PROCESS	all_degs	13	17	269	190	7979
GO:20004631	GO:2000463	positive regulation of excitatory postsynaptic potential	6/269	27/7979	0.000226132	0.0545777	0.048109	GRIN2B/RIMS2/NLGN2/NLGN1/NRXN1/GRIN1	6	BIOLOGICAL_PROCESS	all_degs	13	6	269	27	7979
GO:19026001	GO:1902600	proton transmembrane transport	9/269	63/7979	0.000235988	0.0545777	0.048109	ATP6AP2/COX4I1/NNT/RNASEK/ATP6V1E1/ATP6V1F/SLC25A5/ATP6V0C/ATP6V0D1	9	BIOLOGICAL_PROCESS	all_degs	13	9	269	63	7979
GO:00508061	GO:0050806	positive regulation of synaptic transmission	12/269	107/7979	0.000240859	0.0545777	0.048109	SERPINE2/GRIN2B/NSG1/RIMS2/ABL1/NLGN2/PLK2/NLGN1/NRXN1/ADCY8/GRIN1/STXBP1	12	BIOLOGICAL_PROCESS	all_degs	13	12	269	107	7979
GO:00076111	GO:0007611	learning or memory	16/269	175/7979	0.00026332	0.0545777	0.048109	MAP1A/NPAS4/RAPGEF3/CRHBP/S100B/SYNJ1/FOS/GRIN2B/INSR/B4GALT2/ABL1/PLK2/GRM5/NRXN1/ADCY8/GRIN1	16	BIOLOGICAL_PROCESS	all_degs	13	16	269	175	7979
GO:00714171	GO:0071417	cellular response to organonitrogen compound	25/269	348/7979	0.000272467	0.0545777	0.048109	HCN3/CFLAR/APLP1/KLF11/LEPROTL1/XBP1/IRS2/RAPGEF3/AGRN/NR4A1/CRHBP/LAMTOR4/MAP1B/SOD1/FOS/NSG1/ECHDC3/APEX1/INSR/ABL1/GRM5/PKM/ADCY8/OGT/YWHAG	25	BIOLOGICAL_PROCESS	all_degs	13	25	269	348	7979
GO:00508041	GO:0050804	modulation of chemical synaptic transmission	24/269	329/7979	0.00028848	0.0545777	0.048109	MAP1A/NPAS4/SERPINE2/S100B/MAP1B/GRIN2B/NSG1/RIMS2/DGKI/PTPRS/ABL1/NLGN2/GRM2/PLK2/GRM5/NLGN1/CAMK2B/NRXN1/ADCY8/EPHB1/ATP2A2/GRIN1/STXBP1/YWHAG	24	BIOLOGICAL_PROCESS	all_degs	13	24	269	329	7979
GO:00991771	GO:0099177	regulation of trans-synaptic signaling	24/269	329/7979	0.00028848	0.0545777	0.048109	MAP1A/NPAS4/SERPINE2/S100B/MAP1B/GRIN2B/NSG1/RIMS2/DGKI/PTPRS/ABL1/NLGN2/GRM2/PLK2/GRM5/NLGN1/CAMK2B/NRXN1/ADCY8/EPHB1/ATP2A2/GRIN1/STXBP1/YWHAG	24	BIOLOGICAL_PROCESS	all_degs	13	24	269	329	7979
GO:00304241	GO:0030424	axon	41/279	447/8232	3.73155e-09	1.91055e-06	1.53976e-06	HCN3/MAP1A/PDYN/CPNE6/CD2AP/NEFM/CRHBP/FKBP4/SYNJ1/MAP1B/SOD1/AUTS2/ATP6AP2/UCHL1/NRSN1/KCNQ3/MTPN/INSR/DGKI/AP3B1/KCNAB2/CFL1/PCSK1/PTPRS/LRIG2/ABL1/GRM2/FAM168B/GAD2/DNM3/DSCAML1/GAD1/ADCY8/EPHB1/RAB21/GRIN1/STXBP1/HSP90AA1/GDI1/HPCA/ATP6V0D1	41	CELL_COMPARTMENT	all_degs	13	41	279	447	8232
GO:00226261	GO:0022626	cytosolic ribosome	15/279	72/8232	1.24937e-08	3.19837e-06	2.57764e-06	RPL26/RPL31/FAU/RPL28/RPL27A/RPS25/RPS5/RPL21/RPL35A/RPS23/RPL23A/RPS4X/RPS28/RPS20/RPS13	15	CELL_COMPARTMENT	all_degs	13	15	279	72	8232
GO:00304251	GO:0030425	dendrite	34/279	428/8232	2.67306e-06	0.000265937	0.000214324	HCN3/MAP1A/CLU/PDYN/RTN1/CPNE6/CD2AP/CRHBP/MAP1B/SOD1/ATP6AP2/NSG1/KCND2/INSR/GABRA6/CNIH3/DGKI/PCSK1/GABRG3/ABL1/NLGN2/GRM2/PLK2/GRM5/RPL28/NLGN1/CACNA1C/DNM3/ADCY8/EPHB1/GRIN1/HSP90AA1/HPCA/GPHN	34	CELL_COMPARTMENT	all_degs	13	34	279	428	8232
GO:00974471	GO:0097447	dendritic tree	34/279	428/8232	2.67306e-06	0.000265937	0.000214324	HCN3/MAP1A/CLU/PDYN/RTN1/CPNE6/CD2AP/CRHBP/MAP1B/SOD1/ATP6AP2/NSG1/KCND2/INSR/GABRA6/CNIH3/DGKI/PCSK1/GABRG3/ABL1/NLGN2/GRM2/PLK2/GRM5/RPL28/NLGN1/CACNA1C/DNM3/ADCY8/EPHB1/GRIN1/HSP90AA1/HPCA/GPHN	34	CELL_COMPARTMENT	all_degs	13	34	279	428	8232
GO:00442971	GO:0044297	cell body	30/279	355/8232	3.13305e-06	0.000265937	0.000214324	HCN3/MAP1A/PDYN/RTN1/CPNE6/CRHBP/S100B/FKBP4/MAP1B/SOD1/ATP6AP2/UCHL1/NRSN1/KCND2/INSR/PCSK1/PTPRS/ABL1/ASTN1/CPNE5/PTPRF/RPL28/CACNA1C/CCT8/NRXN1/ADCY8/CCT7/HSP90AA1/GDI1/HPCA	30	CELL_COMPARTMENT	all_degs	13	30	279	355	8232
GO:00970601	GO:0097060	synaptic membrane	26/279	283/8232	3.24721e-06	0.000265937	0.000214324	SEMA4C/RNF10/SYNJ1/ATP6AP2/GRIN2B/NSG1/KCND2/RIMS2/GABRA6/CNIH3/DGKI/PTPRS/GABRG3/NLGN2/GRM2/GRM5/KCTD16/GAD2/NLGN1/CACNA1C/DNM3/NRXN1/ADCY8/GRIN1/STXBP1/GPHN	26	CELL_COMPARTMENT	all_degs	13	26	279	283	8232
GO:00226271	GO:0022627	cytosolic small ribosomal subunit	8/279	29/8232	3.63585e-06	0.000265937	0.000214324	FAU/RPS25/RPS5/RPS23/RPS4X/RPS28/RPS20/RPS13	8	CELL_COMPARTMENT	all_degs	13	8	279	29	8232
GO:00058401	GO:0005840	ribosome	18/279	163/8232	9.32813e-06	0.000597	0.000481135	MRPL34/RPL26/APEX1/RPL31/FAU/RPL28/RPL27A/RPS25/RPS5/RPL21/RPL35A/RPS23/BTF3/RPL23A/RPS4X/RPS28/RPS20/RPS13	18	CELL_COMPARTMENT	all_degs	13	18	279	163	8232
GO:00987931	GO:0098793	presynapse	31/279	402/8232	1.39122e-05	0.000791451	0.000637847	HCN3/PDYN/SEMA4C/NR4A1/CRHBP/SYNJ1/ATP6AP2/RIMS2/DGKI/SCAMP5/PCSK1/PTPRS/NLGN2/GRM2/KCTD16/ATP6V1E1/GAD2/NLGN1/DNM3/TNIK/NRXN1/GAD1/ADCY8/ATP6V1F/GRIN1/STXBP1/ATP6V0C/GDI1/AP2B1/ATP6V0D1/YWHAG	31	CELL_COMPARTMENT	all_degs	13	31	279	402	8232
GO:00443911	GO:0044391	ribosomal subunit	16/279	139/8232	1.74765e-05	0.000879962	0.00070918	MRPL34/RPL26/RPL31/FAU/RPL28/RPL27A/RPS25/RPS5/RPL21/RPL35A/RPS23/RPL23A/RPS4X/RPS28/RPS20/RPS13	16	CELL_COMPARTMENT	all_degs	13	16	279	139	8232
GO:0016471	GO:0016471	vacuolar proton-transporting V-type ATPase complex	6/279	18/8232	1.89054e-05	0.000879962	0.00070918	ATP6AP2/RNASEK/ATP6V1E1/ATP6V1F/ATP6V0C/ATP6V0D1	6	CELL_COMPARTMENT	all_degs	13	6	279	18	8232
GO:00430251	GO:0043025	neuronal cell body	26/279	315/8232	2.23551e-05	0.000953817	0.000768702	HCN3/MAP1A/PDYN/RTN1/CPNE6/CRHBP/S100B/FKBP4/MAP1B/SOD1/UCHL1/NRSN1/KCND2/INSR/PCSK1/PTPRS/ABL1/ASTN1/CPNE5/PTPRF/CACNA1C/NRXN1/ADCY8/HSP90AA1/GDI1/HPCA	26	CELL_COMPARTMENT	all_degs	13	26	279	315	8232
GO:0033176	GO:0033176	proton-transporting V-type ATPase complex	6/279	19/8232	2.685e-05	0.00105748	0.000852242	ATP6AP2/RNASEK/ATP6V1E1/ATP6V1F/ATP6V0C/ATP6V0D1	6	CELL_COMPARTMENT	all_degs	13	6	279	19	8232
GO:0016469	GO:0016469	proton-transporting two-sector ATPase complex	6/279	21/8232	5.07094e-05	0.00185451	0.00149459	ATP6AP2/RNASEK/ATP6V1E1/ATP6V1F/ATP6V0C/ATP6V0D1	6	CELL_COMPARTMENT	all_degs	13	6	279	21	8232
GO:0000220	GO:0000220	vacuolar proton-transporting V-type ATPase, V0 domain	4/279	8/8232	8.11756e-05	0.00259762	0.00209347	ATP6AP2/RNASEK/ATP6V0C/ATP6V0D1	4	CELL_COMPARTMENT	all_degs	13	4	279	8	8232
GO:0033179	GO:0033179	proton-transporting V-type ATPase, V0 domain	4/279	8/8232	8.11756e-05	0.00259762	0.00209347	ATP6AP2/RNASEK/ATP6V0C/ATP6V0D1	4	CELL_COMPARTMENT	all_degs	13	4	279	8	8232
GO:00452111	GO:0045211	postsynaptic membrane	18/279	202/8232	0.000163391	0.00492094	0.00396589	SEMA4C/RNF10/ATP6AP2/GRIN2B/NSG1/KCND2/GABRA6/CNIH3/PTPRS/GABRG3/NLGN2/GRM5/KCTD16/NLGN1/CACNA1C/DNM3/GRIN1/GPHN	18	CELL_COMPARTMENT	all_degs	13	18	279	202	8232
GO:00306651	GO:0030665	clathrin-coated vesicle membrane	11/279	88/8232	0.000175016	0.00497824	0.00401207	ATP6AP2/AP3B1/RNASEK/ATP6V1E1/GAD2/GAD1/ADCY8/ATP6V1F/ATP6V0C/AP2B1/ATP6V0D1	11	CELL_COMPARTMENT	all_degs	13	11	279	88	8232
GO:0033177	GO:0033177	proton-transporting two-sector ATPase complex, proton-transporting domain	4/279	10/8232	0.000230738	0.00621779	0.00501105	ATP6AP2/RNASEK/ATP6V0C/ATP6V0D1	4	CELL_COMPARTMENT	all_degs	13	4	279	10	8232
GO:00987941	GO:0098794	postsynapse	31/279	473/8232	0.000294025	0.00752703	0.00606619	NPAS4/RTN1/NEFM/SEMA4C/RNF10/MAP1B/ATP6AP2/GRIN2B/NSG1/KCND2/GABRA6/CNIH3/DGKI/PTPRS/GABRG3/ABL1/NLGN2/GRM5/KCTD16/NLGN1/CACNA1C/DNM3/TNIK/RPS25/ADCY8/GRIN1/STXBP1/HPCA/AP2B1/GPHN/RPS13	31	CELL_COMPARTMENT	all_degs	13	31	279	473	8232
GO:01500341	GO:0150034	distal axon	17/279	199/8232	0.000407955	0.00994632	0.00801595	HCN3/PDYN/CRHBP/FKBP4/SYNJ1/MAP1B/AUTS2/NRSN1/CFL1/PCSK1/PTPRS/LRIG2/ABL1/GAD1/GRIN1/HSP90AA1/ATP6V0D1	17	CELL_COMPARTMENT	all_degs	13	17	279	199	8232
GO:00226251	GO:0022625	cytosolic large ribosomal subunit	7/279	42/8232	0.000464078	0.0106847	0.00861101	RPL26/RPL31/RPL28/RPL27A/RPL21/RPL35A/RPL23A	7	CELL_COMPARTMENT	all_degs	13	7	279	42	8232
GO:00159351	GO:0015935	small ribosomal subunit	8/279	55/8232	0.000479976	0.0106847	0.00861101	FAU/RPS25/RPS5/RPS23/RPS4X/RPS28/RPS20/RPS13	8	CELL_COMPARTMENT	all_degs	13	8	279	55	8232
GO:00306621	GO:0030662	coated vesicle membrane	13/279	132/8232	0.000513226	0.0109488	0.00882388	ATP6AP2/CNIH3/AP3B1/RNASEK/ATP6V1E1/GAD2/GAD1/ADCY8/ATP6V1F/SEC13/ATP6V0C/AP2B1/ATP6V0D1	13	CELL_COMPARTMENT	all_degs	13	13	279	132	8232
GO:00301351	GO:0030135	coated vesicle	17/279	209/8232	0.000716681	0.0144573	0.0116515	CPNE6/ATP6AP2/CNIH3/YIPF6/AP3B1/RNASEK/ASTN1/ATP6V1E1/GAD2/TEX261/GAD1/ADCY8/ATP6V1F/SEC13/ATP6V0C/AP2B1/ATP6V0D1	17	CELL_COMPARTMENT	all_degs	13	17	279	209	8232
GO:0099503	GO:0099503	secretory vesicle	31/279	499/8232	0.000734161	0.0144573	0.0116515	ISLR/CST3/CLU/PDYN/IQUB/BSG/FGL2/SEMA4C/SERPINE2/CRHBP/SOD1/ATP6AP2/DGKI/SCAMP5/KCNAB2/PCSK1/LHFPL2/PTPRS/SCG5/ATP6V1E1/GAD2/PKM/CCT8/FTH1/ATP6V1F/GRIN1/STXBP1/ATP6V0C/HSP90AA1/PSMA2/ATP6V0D1	31	CELL_COMPARTMENT	all_degs	13	31	279	499	8232
GO:00301361	GO:0030136	clathrin-coated vesicle	13/279	142/8232	0.00102544	0.0194453	0.0156714	CPNE6/ATP6AP2/AP3B1/RNASEK/ASTN1/ATP6V1E1/GAD2/GAD1/ADCY8/ATP6V1F/ATP6V0C/AP2B1/ATP6V0D1	13	CELL_COMPARTMENT	all_degs	13	13	279	142	8232
GO:00306721	GO:0030672	synaptic vesicle membrane	10/279	95/8232	0.00135232	0.0238755	0.0192418	SEMA4C/ATP6AP2/DGKI/SCAMP5/PTPRS/ATP6V1E1/GAD2/ATP6V1F/ATP6V0C/ATP6V0D1	10	CELL_COMPARTMENT	all_degs	13	10	279	95	8232
GO:00995011	GO:0099501	exocytic vesicle membrane	10/279	95/8232	0.00135232	0.0238755	0.0192418	SEMA4C/ATP6AP2/DGKI/SCAMP5/PTPRS/ATP6V1E1/GAD2/ATP6V1F/ATP6V0C/ATP6V0D1	10	CELL_COMPARTMENT	all_degs	13	10	279	95	8232
GO:00163631	GO:0016363	nuclear matrix	9/279	80/8232	0.00145985	0.0249147	0.0200793	PHACTR3/HLTF/SFPQ/ARID2/TENM1/CFL1/SMARCE1/CFL2/DCAF7	9	CELL_COMPARTMENT	all_degs	13	9	279	80	8232
GO:19049491	GO:1904949	ATPase complex	10/279	98/8232	0.0017148	0.0283219	0.0228252	BPTF/ARID2/ATP6AP2/RNASEK/SMARCE1/ATP6V1E1/DPF1/ATP6V1F/ATP6V0C/ATP6V0D1	10	CELL_COMPARTMENT	all_degs	13	10	279	98	8232
GO:00996341	GO:0099634	postsynaptic specialization membrane	10/279	100/8232	0.00199746	0.0319594	0.0257567	SEMA4C/RNF10/GRIN2B/KCND2/PTPRS/NLGN2/GRM5/NLGN1/CACNA1C/GPHN	10	CELL_COMPARTMENT	all_degs	13	10	279	100	8232
GO:00432041	GO:0043204	perikaryon	10/279	101/8232	0.00215226	0.032341	0.0260643	CPNE6/CRHBP/MAP1B/KCND2/PCSK1/PTPRS/ASTN1/CPNE5/CACNA1C/HPCA	10	CELL_COMPARTMENT	all_degs	13	10	279	101	8232
GO:00600771	GO:0060077	inhibitory synapse	4/279	17/8232	0.00216717	0.032341	0.0260643	NLGN2/GAD2/NLGN1/GAD1	4	CELL_COMPARTMENT	all_degs	13	4	279	17	8232
GO:00443061	GO:0044306	neuron projection terminus	9/279	85/8232	0.00223741	0.032341	0.0260643	HCN3/PDYN/CRHBP/SYNJ1/UCHL1/PCSK1/GAD1/GRIN1/ATP6V0D1	9	CELL_COMPARTMENT	all_degs	13	9	279	85	8232
GO:00306581	GO:0030658	transport vesicle membrane	13/279	155/8232	0.00227398	0.032341	0.0260643	SEMA4C/SNTB2/ATP6AP2/CNIH3/DGKI/SCAMP5/PTPRS/ATP6V1E1/GAD2/ATP6V1F/SEC13/ATP6V0C/ATP6V0D1	13	CELL_COMPARTMENT	all_degs	13	13	279	155	8232
GO:19024951	GO:1902495	transmembrane transporter complex	17/279	236/8232	0.00269007	0.0364131	0.0293461	HCN3/NDUFA1/GRIN2B/TTYH2/KCNQ3/KCND2/GABRA6/CNIH3/NDUFS8/KCNAB2/GABRG3/CACNA1C/ATP2A1/ATP6V1F/GRIN1/ATP6V0C/ATP6V0D1	17	CELL_COMPARTMENT	all_degs	13	17	279	236	8232
GO:00989841	GO:0098984	neuron to neuron synapse	20/279	298/8232	0.00270254	0.0364131	0.0293461	PDYN/RTN1/SEMA4C/RNF10/MAP1B/GRIN2B/KCND2/DGKI/PTPRS/NLGN2/GRM5/NLGN1/CACNA1C/DNM3/TNIK/RPS25/ADCY8/GRIN1/GPHN/RPS13	20	CELL_COMPARTMENT	all_degs	13	20	279	298	8232
GO:00436791	GO:0043679	axon terminus	8/279	74/8232	0.00341333	0.0437181	0.0352334	HCN3/PDYN/CRHBP/SYNJ1/PCSK1/GAD1/GRIN1/ATP6V0D1	8	CELL_COMPARTMENT	all_degs	13	8	279	74	8232
GO:00995721	GO:0099572	postsynaptic specialization	19/279	283/8232	0.00341548	0.0437181	0.0352334	RTN1/SEMA4C/RNF10/MAP1B/GRIN2B/KCND2/DGKI/PTPRS/NLGN2/GRM5/NLGN1/CACNA1C/DNM3/TNIK/RPS25/ADCY8/GRIN1/GPHN/RPS13	19	CELL_COMPARTMENT	all_degs	13	19	279	283	8232
GO:00325901	GO:0032590	dendrite membrane	5/279	31/8232	0.00355474	0.0443909	0.0357755	ATP6AP2/INSR/GABRA6/GABRG3/HPCA	5	CELL_COMPARTMENT	all_degs	13	5	279	31	8232
GO:00600761	GO:0060076	excitatory synapse	6/279	45/8232	0.00384742	0.0469019	0.0377992	SYNJ1/NLGN2/NLGN1/ADCY8/GRIN1/STXBP1	6	CELL_COMPARTMENT	all_degs	13	6	279	45	8232
GO:00140691	GO:0014069	postsynaptic density	18/279	269/8232	0.00448766	0.0534345	0.043064	RTN1/SEMA4C/RNF10/MAP1B/GRIN2B/KCND2/DGKI/PTPRS/GRM5/NLGN1/CACNA1C/DNM3/TNIK/RPS25/ADCY8/GRIN1/GPHN/RPS13	18	CELL_COMPARTMENT	all_degs	13	18	279	269	8232
GO:00328091	GO:0032809	neuronal cell body membrane	4/279	21/8232	0.00489843	0.0569999	0.0459374	KCND2/INSR/ADCY8/HPCA	4	CELL_COMPARTMENT	all_degs	13	4	279	21	8232
GO:19903511	GO:1990351	transporter complex	17/279	251/8232	0.00504293	0.0573773	0.0462416	HCN3/NDUFA1/GRIN2B/TTYH2/KCNQ3/KCND2/GABRA6/CNIH3/NDUFS8/KCNAB2/GABRG3/CACNA1C/ATP2A1/ATP6V1F/GRIN1/ATP6V0C/ATP6V0D1	17	CELL_COMPARTMENT	all_degs	13	17	279	251	8232
hsa030101	hsa03010	Ribosome	16/157	102/3865	2.35324e-06	0.00057419	0.000505327	64981/6234/6230/6228/6224/6207/6193/6191/6165/6160/6158/6157/6154/6147/6144/2197	16	KEGG_PATHWAY	all_degs	13	16	157	102	3865
hsa051711	hsa05171	Coronavirus disease - COVID-19	16/157	114/3865	1.04634e-05	0.00127653	0.00112344	6234/6230/6228/6224/6207/6193/6191/6165/6160/6158/6157/6154/6147/6144/2353/2197	16	KEGG_PATHWAY	all_degs	13	16	157	114	3865
hsa050221	hsa05022	Pathways of neurodegeneration - multiple diseases	24/157	296/3865	0.000701902	0.0446588	0.0393028	816/81027/775/7494/7345/7280/6647/6389/5683/5609/5173/51164/488/487/4741/4728/4694/292/2915/2904/2902/143471/1327/10121	24	KEGG_PATHWAY	all_degs	13	24	157	296	3865
hsa050161	hsa05016	Huntington disease	18/157	194/3865	0.000732112	0.0446588	0.0393028	81027/7280/6648/6647/6389/5683/5609/51164/4728/4694/292/2915/2904/2902/163/143471/1327/10121	18	KEGG_PATHWAY	all_degs	13	18	157	194	3865
DOID:6801	DOID:680	tauopathy	29/191	361/4883	0.000129034	0.0454732	0.0373856	8660/7447/7345/682/6648/6647/6285/5270/5173/5037/4741/4543/375790/3643/3485/333/3320/328/2912/2904/2902/26330/25/23607/23410/2186/2023/1471/1191	29	DISEASE	all_degs	13	29	191	361	4883
DOID:60002	DOID:6000	congestive heart failure	15/191	132/4883	0.000168914	0.0454732	0.0373856	8837/8473/775/682/6648/6647/6236/488/2495/2353/23414/23410/1471/136319/10411	15	DISEASE	all_degs	13	15	191	132	4883
DOID:18261	DOID:1826	epilepsy	30/191	386/4883	0.000177338	0.0454732	0.0373856	8867/79663/7532/6812/6648/6647/6285/57555/527/5173/5122/4694/4131/3786/3643/328/2904/2902/2572/2571/23043/22871/192683/150094/1471/1393/1119/10991/1072/10243	30	DISEASE	all_degs	13	30	191	386	4883
DOID:8501	DOID:850	lung disease	17/191	167/4883	0.000242237	0.0454732	0.0373856	8837/8546/7494/682/6648/6647/5270/488/487/4162/3320/328/2530/2355/2353/1471/10875	17	DISEASE	all_degs	13	17	191	167	4883
DOID:106521	DOID:10652	Alzheimer's disease	28/191	357/4883	0.000256621	0.0454732	0.0373856	8660/7447/7345/682/6648/6647/6285/5270/5173/5037/4741/4543/375790/3643/3485/333/3320/328/2912/2904/2902/26330/25/23410/2186/2023/1471/1191	28	DISEASE	all_degs	13	28	191	357	4883
GO:00052163	GO:0005216	monoatomic ion channel activity	51/564	101/3982	1.40945e-18	1.53066e-15	1.39165e-15	HCN3/PKD1L1/GRIN3B/SCN2B/SCN3B/KCNG4/KCNQ5/KCNJ9/SLC24A1/KCNN1/GRIN2B/GRIN2A/KCNQ3/KCNC2/SLC24A2/CACNA1B/KCNH2/HCN1/CACNA1A/TRPC5/GRIA1/KCNK2/KCNC1/CACNG3/KCNA4/ABCC8/CACNA1D/GABRB3/KCNIP1/GRIK5/GABRG1/TRPM3/CACNA1C/ABCC9/GRID2/KCNT1/GABRB2/GABRA2/RASA3/KCND3/SLC17A6/GABRA1/TRPC1/GPM6A/GABRG2/GRIN1/GRIK2/CACNG2/KCNMA1/NALCN/GRIA2	51	MOLECULAR_FUNCTION	all_degs	15	51	564	101	3982
GO:00152673	GO:0015267	channel activity	52/564	107/3982	5.57615e-18	1.75473e-15	1.59536e-15	HCN3/PKD1L1/GRIN3B/SCN2B/SCN3B/KCNG4/KCNQ5/KCNJ9/SLC24A1/KCNN1/GRIN2B/GJB1/GRIN2A/KCNQ3/KCNC2/SLC24A2/CACNA1B/KCNH2/HCN1/CACNA1A/TRPC5/GRIA1/KCNK2/KCNC1/CACNG3/KCNA4/ABCC8/CACNA1D/GABRB3/KCNIP1/GRIK5/GABRG1/TRPM3/CACNA1C/ABCC9/GRID2/KCNT1/GABRB2/GABRA2/RASA3/KCND3/SLC17A6/GABRA1/TRPC1/GPM6A/GABRG2/GRIN1/GRIK2/CACNG2/KCNMA1/NALCN/GRIA2	52	MOLECULAR_FUNCTION	all_degs	15	52	564	107	3982
GO:00228033	GO:0022803	passive transmembrane transporter activity	52/564	107/3982	5.57615e-18	1.75473e-15	1.59536e-15	HCN3/PKD1L1/GRIN3B/SCN2B/SCN3B/KCNG4/KCNQ5/KCNJ9/SLC24A1/KCNN1/GRIN2B/GJB1/GRIN2A/KCNQ3/KCNC2/SLC24A2/CACNA1B/KCNH2/HCN1/CACNA1A/TRPC5/GRIA1/KCNK2/KCNC1/CACNG3/KCNA4/ABCC8/CACNA1D/GABRB3/KCNIP1/GRIK5/GABRG1/TRPM3/CACNA1C/ABCC9/GRID2/KCNT1/GABRB2/GABRA2/RASA3/KCND3/SLC17A6/GABRA1/TRPC1/GPM6A/GABRG2/GRIN1/GRIK2/CACNG2/KCNMA1/NALCN/GRIA2	52	MOLECULAR_FUNCTION	all_degs	15	52	564	107	3982
GO:00052613	GO:0005261	monoatomic cation channel activity	41/564	71/3982	6.4631e-18	1.75473e-15	1.59536e-15	HCN3/PKD1L1/GRIN3B/SCN2B/SCN3B/KCNG4/KCNQ5/KCNJ9/SLC24A1/KCNN1/GRIN2B/GRIN2A/KCNQ3/KCNC2/SLC24A2/CACNA1B/KCNH2/HCN1/CACNA1A/TRPC5/KCNK2/KCNC1/CACNG3/KCNA4/ABCC8/CACNA1D/KCNIP1/GRIK5/TRPM3/CACNA1C/ABCC9/KCNT1/RASA3/KCND3/TRPC1/GPM6A/GRIN1/GRIK2/CACNG2/KCNMA1/NALCN	41	MOLECULAR_FUNCTION	all_degs	15	41	564	71	3982
GO:00468733	GO:0046873	metal ion transmembrane transporter activity	53/564	117/3982	1.2929e-16	2.04558e-14	1.8598e-14	HCN3/PKD1L1/GRIN3B/SCN2B/SLC39A13/SCN3B/KCNG4/KCNQ5/KCNJ9/SLC24A1/KCNN1/GRIN2B/SLC13A4/GRIN2A/KCNQ3/KCNC2/SLC24A2/CACNA1B/SLC38A3/KCNH2/HCN1/SLC6A1/SLC41A1/CACNA1A/TRPC5/KCNK2/KCNC1/CACNG3/KCNA4/ABCC8/CACNA1D/KCNIP1/SLC1A3/GRIK5/TRPM3/SLC4A10/MAGT1/SLC8A1/CACNA1C/ABCC9/KCNT1/SLC8A3/RASA3/KCND3/SLC17A6/TRPC1/GPM6A/ATP2B2/GRIN1/GRIK2/CACNG2/KCNMA1/NALCN	53	MOLECULAR_FUNCTION	all_degs	15	53	564	117	3982
GO:00228363	GO:0022836	gated channel activity	43/564	82/3982	1.31851e-16	2.04558e-14	1.8598e-14	HCN3/GRIN3B/SCN2B/SCN3B/KCNG4/KCNQ5/KCNJ9/KCNN1/GRIN2B/GRIN2A/KCNQ3/KCNC2/CACNA1B/KCNH2/HCN1/CACNA1A/GRIA1/KCNK2/KCNC1/CACNG3/KCNA4/ABCC8/CACNA1D/GABRB3/KCNIP1/GRIK5/GABRG1/CACNA1C/ABCC9/GRID2/KCNT1/GABRB2/GABRA2/RASA3/KCND3/GABRA1/GABRG2/GRIN1/GRIK2/CACNG2/KCNMA1/NALCN/GRIA2	43	MOLECULAR_FUNCTION	all_degs	15	43	564	82	3982
GO:00228393	GO:0022839	monoatomic ion gated channel activity	43/564	82/3982	1.31851e-16	2.04558e-14	1.8598e-14	HCN3/GRIN3B/SCN2B/SCN3B/KCNG4/KCNQ5/KCNJ9/KCNN1/GRIN2B/GRIN2A/KCNQ3/KCNC2/CACNA1B/KCNH2/HCN1/CACNA1A/GRIA1/KCNK2/KCNC1/CACNG3/KCNA4/ABCC8/CACNA1D/GABRB3/KCNIP1/GRIK5/GABRG1/CACNA1C/ABCC9/GRID2/KCNT1/GABRB2/GABRA2/RASA3/KCND3/GABRA1/GABRG2/GRIN1/GRIK2/CACNG2/KCNMA1/NALCN/GRIA2	43	MOLECULAR_FUNCTION	all_degs	15	43	564	82	3982
GO:19017023	GO:1901702	salt transmembrane transporter activity	59/564	141/3982	2.17738e-16	2.95579e-14	2.68734e-14	HCN3/PKD1L1/GRIN3B/SCN2B/SLC39A13/SCN3B/KCNG4/KCNQ5/KCNJ9/SLC24A1/KCNN1/GRIN2B/SLC13A4/GRIN2A/KCNQ3/KCNC2/SLC24A2/CACNA1B/SLC38A3/KCNH2/HCN1/SLC6A1/SLC41A1/SLC44A1/CACNA1A/TRPC5/KCNK2/KCNC1/CACNG3/KCNA4/ABCC8/CACNA1D/GABRB3/KCNIP1/SLC1A3/GRIK5/GABRG1/TRPM3/SLC4A10/SLC8A1/CACNA1C/ABCC9/KCNT1/SLC8A3/GABRB2/GABRA2/RASA3/KCND3/SLC17A6/GABRA1/TRPC1/GPM6A/GABRG2/ATP2B2/GRIN1/GRIK2/CACNG2/KCNMA1/NALCN	59	MOLECULAR_FUNCTION	all_degs	15	59	564	141	3982
GO:00048883	GO:0004888	transmembrane signaling receptor activity	52/564	123/3982	8.99211e-15	1.08505e-12	9.86503e-13	CR2/IL13RA2/L1CAM/GRIN3B/RTN4R/PTPRN2/MERTK/GPR158/PLXNB2/EFNB3/GPR153/DNER/NPFFR2/OPRL1/CELSR3/NRP2/PLXND1/GRIN2B/IGF1R/GRIN2A/SORCS2/GPR22/GABBR1/NRXN2/NTRK3/ROBO2/ADGRL1/PTPRU/GRM2/GRIA1/ABCC8/GABRB3/GRIK5/GABRG1/ADGRB3/ABCC9/PTPRD/GRID2/PLXNA2/GABRB2/GABRA2/GRM8/GRM7/PTPRT/PTPRK/GABRA1/EPHA4/GABRG2/GRIN1/LPAR1/GRIK2/GRIA2	52	MOLECULAR_FUNCTION	all_degs	15	52	564	123	3982
GO:00380233	GO:0038023	signaling receptor activity	62/564	171/3982	1.1235e-13	1.1092e-11	1.00846e-11	CR2/IL13RA2/NECTIN2/LY75/L1CAM/GRIN3B/PAQR6/RTN4R/PTPRN2/MERTK/GPR158/RTN4RL1/PLXNB2/EFNB3/GPR153/DNER/NPFFR2/OPRL1/CELSR3/NRP2/PLXND1/GRIN2B/IGF1R/GRIN2A/ADIPOR2/SORCS2/GPR22/GABBR1/NRXN2/NTRK3/ROBO2/ADGRL1/PTPRU/GRM2/MMD/GRIA1/ABCC8/GABRB3/GRIK5/GABRG1/DERL1/ADGRB3/NLGN1/ABCC9/PTPRD/GRID2/PLXNA2/GABRB2/GABRA2/GRM8/NRXN1/GRM7/PTPRT/NLGN3/PTPRK/GABRA1/EPHA4/GABRG2/GRIN1/LPAR1/GRIK2/GRIA2	62	MOLECULAR_FUNCTION	all_degs	15	62	564	171	3982
GO:00600893	GO:0060089	molecular transducer activity	62/564	171/3982	1.1235e-13	1.1092e-11	1.00846e-11	CR2/IL13RA2/NECTIN2/LY75/L1CAM/GRIN3B/PAQR6/RTN4R/PTPRN2/MERTK/GPR158/RTN4RL1/PLXNB2/EFNB3/GPR153/DNER/NPFFR2/OPRL1/CELSR3/NRP2/PLXND1/GRIN2B/IGF1R/GRIN2A/ADIPOR2/SORCS2/GPR22/GABBR1/NRXN2/NTRK3/ROBO2/ADGRL1/PTPRU/GRM2/MMD/GRIA1/ABCC8/GABRB3/GRIK5/GABRG1/DERL1/ADGRB3/NLGN1/ABCC9/PTPRD/GRID2/PLXNA2/GABRB2/GABRA2/GRM8/NRXN1/GRM7/PTPRT/NLGN3/PTPRK/GABRA1/EPHA4/GABRG2/GRIN1/LPAR1/GRIK2/GRIA2	62	MOLECULAR_FUNCTION	all_degs	15	62	564	171	3982
GO:00228903	GO:0022890	inorganic cation transmembrane transporter activity	57/564	153/3982	3.16578e-13	2.86503e-11	2.60483e-11	HCN3/PKD1L1/GRIN3B/SCN2B/SLC39A13/SCN3B/SLC45A4/KCNG4/KCNQ5/KCNJ9/SLC24A1/KCNN1/GRIN2B/SLC13A4/GRIN2A/KCNQ3/KCNC2/SLC24A2/CACNA1B/SLC38A3/KCNH2/HCN1/SLC6A1/SLC41A1/CACNA1A/TRPC5/GRIA1/KCNK2/KCNC1/CACNG3/KCNA4/ABCC8/CACNA1D/KCNIP1/SLC1A3/GRIK5/TRPM3/SLC4A10/MAGT1/SLC8A1/CACNA1C/ABCC9/KCNT1/SLC8A3/RASA3/KCND3/SLC17A6/TRPC1/GPM6A/ATP2B2/GRIN1/GRIK2/CACNG2/KCNMA1/NALCN/GRIA2/ATP6V0D1	57	MOLECULAR_FUNCTION	all_degs	15	57	564	153	3982
GO:00153183	GO:0015318	inorganic molecular entity transmembrane transporter activity	63/564	180/3982	4.56302e-13	3.71343e-11	3.37617e-11	HCN3/PKD1L1/GRIN3B/SCN2B/SLC39A13/SCN3B/SLC45A4/KCNG4/KCNQ5/KCNJ9/SLC24A1/KCNN1/GRIN2B/SLC13A4/GRIN2A/KCNQ3/KCNC2/SLC24A2/CACNA1B/SLC38A3/KCNH2/HCN1/SLC6A1/SLC41A1/CACNA1A/TRPC5/GRIA1/KCNK2/KCNC1/CACNG3/KCNA4/ABCC8/CACNA1D/GABRB3/KCNIP1/SLC1A3/GRIK5/GABRG1/TRPM3/SLC4A10/MAGT1/SLC8A1/CACNA1C/ABCC9/KCNT1/SLC8A3/GABRB2/GABRA2/RASA3/KCND3/SLC17A6/GABRA1/TRPC1/GPM6A/GABRG2/ATP2B2/GRIN1/GRIK2/CACNG2/KC…	63	MOLECULAR_FUNCTION	all_degs	15	63	564	180	3982
GO:00150753	GO:0015075	monoatomic ion transmembrane transporter activity	65/564	189/3982	4.78711e-13	3.71343e-11	3.37617e-11	HCN3/PKD1L1/PLP2/GRIN3B/SCN2B/SLC39A13/SCN3B/SLC45A4/KCNG4/KCNQ5/KCNJ9/SLC24A1/KCNN1/GRIN2B/SLC13A4/GRIN2A/KCNQ3/KCNC2/SLC24A2/CACNA1B/SLC38A3/KCNH2/HCN1/SLC6A1/SLC41A1/CACNA1A/TRPC5/GRIA1/KCNK2/KCNC1/CACNG3/KCNA4/ABCC8/CACNA1D/GABRB3/KCNIP1/SLC1A3/GRIK5/GABRG1/TRPM3/SLC4A10/MAGT1/SLC8A1/CACNA1C/ABCC9/GRID2/KCNT1/SLC8A3/GABRB2/GABRA2/RASA3/KCND3/SLC17A6/GABRA1/TRPC1/GPM6A/GABRG2/ATP2B2/GRIN1/GRIK…	65	MOLECULAR_FUNCTION	all_degs	15	65	564	189	3982
GO:00052443	GO:0005244	voltage-gated monoatomic ion channel activity	31/564	59/3982	2.57261e-12	1.74616e-10	1.58757e-10	HCN3/GRIN3B/SCN2B/SCN3B/KCNG4/KCNQ5/KCNJ9/KCNN1/GRIN2B/GRIN2A/KCNQ3/KCNC2/CACNA1B/KCNH2/HCN1/CACNA1A/KCNK2/KCNC1/CACNG3/KCNA4/ABCC8/CACNA1D/KCNIP1/CACNA1C/ABCC9/KCNT1/KCND3/GRIN1/CACNG2/KCNMA1/NALCN	31	MOLECULAR_FUNCTION	all_degs	15	31	564	59	3982
GO:00228323	GO:0022832	voltage-gated channel activity	31/564	59/3982	2.57261e-12	1.74616e-10	1.58757e-10	HCN3/GRIN3B/SCN2B/SCN3B/KCNG4/KCNQ5/KCNJ9/KCNN1/GRIN2B/GRIN2A/KCNQ3/KCNC2/CACNA1B/KCNH2/HCN1/CACNA1A/KCNK2/KCNC1/CACNG3/KCNA4/ABCC8/CACNA1D/KCNIP1/CACNA1C/ABCC9/KCNT1/KCND3/GRIN1/CACNG2/KCNMA1/NALCN	31	MOLECULAR_FUNCTION	all_degs	15	31	564	59	3982
GO:00052673	GO:0005267	potassium channel activity	21/564	30/3982	4.38077e-12	2.79854e-10	2.54437e-10	HCN3/SCN2B/KCNG4/KCNQ5/KCNJ9/KCNN1/KCNQ3/KCNC2/KCNH2/HCN1/KCNK2/KCNC1/KCNA4/ABCC8/KCNIP1/GRIK5/ABCC9/KCNT1/KCND3/GRIK2/KCNMA1	21	MOLECULAR_FUNCTION	all_degs	15	21	564	30	3982
GO:00083243	GO:0008324	monoatomic cation transmembrane transporter activity	55/564	155/3982	8.45593e-12	4.85193e-10	4.41127e-10	HCN3/PKD1L1/GRIN3B/SCN2B/SLC39A13/SCN3B/SLC45A4/KCNG4/KCNQ5/KCNJ9/SLC24A1/KCNN1/GRIN2B/SLC13A4/GRIN2A/KCNQ3/KCNC2/SLC24A2/CACNA1B/SLC38A3/KCNH2/HCN1/SLC6A1/SLC41A1/CACNA1A/TRPC5/KCNK2/KCNC1/CACNG3/KCNA4/ABCC8/CACNA1D/KCNIP1/SLC1A3/GRIK5/TRPM3/SLC4A10/MAGT1/SLC8A1/CACNA1C/ABCC9/KCNT1/SLC8A3/RASA3/KCND3/SLC17A6/TRPC1/GPM6A/ATP2B2/GRIN1/GRIK2/CACNG2/KCNMA1/NALCN/ATP6V0D1	55	MOLECULAR_FUNCTION	all_degs	15	55	564	155	3982
GO:00150793	GO:0015079	potassium ion transmembrane transporter activity	24/564	39/3982	8.48865e-12	4.85193e-10	4.41127e-10	HCN3/SCN2B/KCNG4/KCNQ5/KCNJ9/SLC24A1/KCNN1/KCNQ3/KCNC2/SLC24A2/KCNH2/HCN1/KCNK2/KCNC1/KCNA4/ABCC8/KCNIP1/GRIK5/ABCC9/KCNT1/KCND3/SLC17A6/GRIK2/KCNMA1	24	MOLECULAR_FUNCTION	all_degs	15	24	564	39	3982
GO:00152763	GO:0015276	ligand-gated monoatomic ion channel activity	22/564	34/3982	1.51011e-11	7.80945e-10	7.10019e-10	GRIN3B/KCNJ9/KCNN1/GRIN2B/GRIN2A/KCNH2/HCN1/GRIA1/ABCC8/GABRB3/GRIK5/GABRG1/ABCC9/GRID2/GABRB2/GABRA2/RASA3/GABRA1/GABRG2/GRIN1/GRIK2/GRIA2	22	MOLECULAR_FUNCTION	all_degs	15	22	564	34	3982
GO:00228343	GO:0022834	ligand-gated channel activity	22/564	34/3982	1.51011e-11	7.80945e-10	7.10019e-10	GRIN3B/KCNJ9/KCNN1/GRIN2B/GRIN2A/KCNH2/HCN1/GRIA1/ABCC8/GABRB3/GRIK5/GABRG1/ABCC9/GRID2/GABRB2/GABRA2/RASA3/GABRA1/GABRG2/GRIN1/GRIK2/GRIA2	22	MOLECULAR_FUNCTION	all_degs	15	22	564	34	3982
GO:00228433	GO:0022843	voltage-gated monoatomic cation channel activity	24/564	41/3982	3.86565e-11	1.90823e-09	1.73492e-09	HCN3/SCN2B/KCNG4/KCNQ5/KCNJ9/KCNN1/KCNQ3/KCNC2/CACNA1B/KCNH2/HCN1/CACNA1A/KCNK2/KCNC1/CACNG3/KCNA4/ABCC8/CACNA1D/CACNA1C/ABCC9/KCNT1/KCND3/CACNG2/KCNMA1	24	MOLECULAR_FUNCTION	all_degs	15	24	564	41	3982
GO:00052493	GO:0005249	voltage-gated potassium channel activity	18/564	25/3982	7.51477e-11	3.54828e-09	3.22602e-09	HCN3/SCN2B/KCNG4/KCNQ5/KCNJ9/KCNN1/KCNQ3/KCNC2/KCNH2/HCN1/KCNK2/KCNC1/KCNA4/ABCC8/ABCC9/KCNT1/KCND3/KCNMA1	18	MOLECULAR_FUNCTION	all_degs	15	18	564	25	3982
GO:00228242	GO:0022824	transmitter-gated monoatomic ion channel activity	15/564	20/3982	1.22038e-09	5.30133e-08	4.81986e-08	GRIN3B/GRIN2B/GRIN2A/GRIA1/GABRB3/GRIK5/GABRG1/GRID2/GABRB2/GABRA2/GABRA1/GABRG2/GRIN1/GRIK2/GRIA2	15	MOLECULAR_FUNCTION	all_degs	15	15	564	20	3982
GO:00228352	GO:0022835	transmitter-gated channel activity	15/564	20/3982	1.22038e-09	5.30133e-08	4.81986e-08	GRIN3B/GRIN2B/GRIN2A/GRIA1/GABRB3/GRIK5/GABRG1/GRID2/GABRB2/GABRA2/GABRA1/GABRG2/GRIN1/GRIK2/GRIA2	15	MOLECULAR_FUNCTION	all_degs	15	15	564	20	3982
GO:00037352	GO:0003735	structural constituent of ribosome	31/564	76/3982	8.19155e-09	3.42155e-07	3.1108e-07	RPL14/RPL26/RPL36/RPL22L1/RPS12/RPL31/RPL28/RPL6/RPL10A/RPLP1/RPS25/RPL29/RPL11/RPL13A/RPS5/RPL34/RPS2/RPS24/RPL3/RPL13/RPS23/RPS14/RPL22/RPS4X/RPL15/RPS28/RPS26/RPS9/RPS17/RPS7/RPS20	31	MOLECULAR_FUNCTION	all_degs	15	31	564	76	3982
GO:00052302	GO:0005230	extracellular ligand-gated monoatomic ion channel activity	15/564	22/3982	1.0173e-08	4.0918e-07	3.72018e-07	GRIN3B/GRIN2B/GRIN2A/GRIA1/GABRB3/GRIK5/GABRG1/GRID2/GABRB2/GABRA2/GABRA1/GABRG2/GRIN1/GRIK2/GRIA2	15	MOLECULAR_FUNCTION	all_degs	15	15	564	22	3982
GO:00228571	GO:0022857	transmembrane transporter activity	71/564	265/3982	1.58765e-08	6.15783e-07	5.59857e-07	HCN3/PKD1L1/PLP2/GRIN3B/SCN2B/SLC39A13/SCN3B/SLC45A4/KCNG4/KCNQ5/KCNJ9/SLC24A1/KCNN1/GRIN2B/SLC13A4/GJB1/GRIN2A/KCNQ3/KCNC2/SLC24A2/CACNA1B/SLC38A3/KCNH2/NDUFS8/HCN1/SLC6A1/SLC41A1/SLC44A1/CACNA1A/SPNS2/TRPC5/GRIA1/KCNK2/KCNC1/CACNG3/KCNA4/ABCC8/CACNA1D/GABRB3/KCNIP1/SLC1A3/GRIK5/TMED10/SV2A/GABRG1/TRPM3/SLC4A10/MAGT1/SLC8A1/CACNA1C/ABCC9/GRID2/KCNT1/SLC8A3/GABRB2/GABRA2/RASA3/KCND3/SLC17A6/GABRA…	71	MOLECULAR_FUNCTION	all_degs	15	71	564	265	3982
GO:00080662	GO:0008066	glutamate receptor activity	12/564	15/3982	1.77556e-08	6.64917e-07	6.04528e-07	GRIN3B/GRIN2B/GRIN2A/GRM2/GRIA1/GRIK5/GRID2/GRM8/GRM7/GRIN1/GRIK2/GRIA2	12	MOLECULAR_FUNCTION	all_degs	15	12	564	15	3982
GO:00052622	GO:0005262	calcium channel activity	18/564	32/3982	2.7755e-08	1.00473e-06	9.13479e-07	PKD1L1/GRIN3B/SLC24A1/GRIN2B/GRIN2A/SLC24A2/CACNA1B/CACNA1A/TRPC5/CACNG3/CACNA1D/TRPM3/CACNA1C/RASA3/TRPC1/GPM6A/GRIN1/CACNG2	18	MOLECULAR_FUNCTION	all_degs	15	18	564	32	3982
GO:00305942	GO:0030594	neurotransmitter receptor activity	16/564	26/3982	2.88256e-08	1.00983e-06	9.18113e-07	GRIN3B/GRIN2B/GRIN2A/GABBR1/GRIA1/GABRB3/GRIK5/GABRG1/GRID2/GABRB2/GABRA2/GABRA1/GABRG2/GRIN1/GRIK2/GRIA2	16	MOLECULAR_FUNCTION	all_degs	15	16	564	26	3982
GO:00150852	GO:0015085	calcium ion transmembrane transporter activity	21/564	42/3982	3.07093e-08	1.0422e-06	9.47542e-07	PKD1L1/GRIN3B/SLC24A1/GRIN2B/GRIN2A/SLC24A2/CACNA1B/CACNA1A/TRPC5/CACNG3/CACNA1D/TRPM3/SLC8A1/CACNA1C/SLC8A3/RASA3/TRPC1/GPM6A/ATP2B2/GRIN1/CACNG2	21	MOLECULAR_FUNCTION	all_degs	15	21	564	42	3982
GO:00055094	GO:0005509	calcium ion binding	45/564	141/3982	3.38016e-08	1.11238e-06	1.01135e-06	CDH24/MGMT/NCAN/ANXA8/DLK1/PCLO/DGKG/AGRN/SPOCK1/DNER/RASGRP1/SPOCK3/S100B/CELSR3/CEMIP2/SYT11/PLCB3/PCDH11X/PITPNM3/FAT3/CAPNS1/DYSF/CLSTN2/UNC13C/CBL/NELL1/LRP1B/CACNA1B/TBC1D9B/RASGRP3/GALNT3/CDH11/FAM20C/AIF1L/KCNIP1/EML1/RAPGEF2/TBC1D9/SLC8A1/CDK5R1/PLCB4/CABP7/SYT1/NRXN1/GRIN1	45	MOLECULAR_FUNCTION	all_degs	15	45	564	141	3982
GO:00052151	GO:0005215	transporter activity	76/564	301/3982	7.67239e-08	2.45065e-06	2.22808e-06	HCN3/PKD1L1/PLP2/GRIN3B/SCN2B/SLC39A13/SCN3B/SLC45A4/NPC2/KCNG4/KCNQ5/KCNJ9/SLC24A1/KCNN1/GRIN2B/SLC13A4/IGF1R/GJB1/PITPNM3/GRIN2A/KCNQ3/KCNC2/SLC24A2/CACNA1B/SLC38A3/KCNH2/NDUFS8/HCN1/SLC6A1/SLC41A1/ATP11C/SLC44A1/CACNA1A/SPNS2/TRPC5/GRIA1/KCNK2/KCNC1/CACNG3/KCNA4/ABCC8/CACNA1D/GABRB3/KCNIP1/SLC1A3/GRIK5/TMED10/SV2A/GABRG1/TRPM3/SLC4A10/MAGT1/SLC8A1/TMEM184B/CACNA1C/ABCC9/GRID2/KCNT1/SLC8A3/GABR…	76	MOLECULAR_FUNCTION	all_degs	15	76	564	301	3982
GO:00995292	GO:0099529	neurotransmitter receptor activity involved in regulation of postsynaptic membrane potential	10/564	12/3982	1.52644e-07	4.73632e-06	4.30617e-06	GRIN3B/GRIN2B/GRIN2A/GABBR1/GRIA1/GRIK5/GRID2/GABRA2/GRIK2/GRIA2	10	MOLECULAR_FUNCTION	all_degs	15	10	564	12	3982
GO:00051983	GO:0005198	structural molecule activity	46/564	156/3982	3.3926e-07	1.02344e-05	9.30486e-06	MAP1A/RPL14/SORBS2/PCLO/CRYAB/AGRN/EPB41L1/COL14A1/PLP1/ADD2/RPL26/CLTB/RPL36/RPL22L1/GPM6B/RPS12/ANK1/RPL31/RPL28/RPL6/DLG4/RPL10A/SEPTIN4/ANK2/RPLP1/RPS25/RPL29/RPL11/RPL13A/RPS5/RPL34/RPS2/RPS24/RPL3/RPL13/RPS23/RPS14/RPL22/RPS4X/RPL15/RPS28/RPS26/RPS9/RPS17/RPS7/RPS20	46	MOLECULAR_FUNCTION	all_degs	15	46	564	156	3982
GO:00989602	GO:0098960	postsynaptic neurotransmitter receptor activity	10/564	13/3982	5.77754e-07	1.69578e-05	1.54177e-05	GRIN3B/GRIN2B/GRIN2A/GABBR1/GRIA1/GRIK5/GRID2/GABRA2/GRIK2/GRIA2	10	MOLECULAR_FUNCTION	all_degs	15	10	564	13	3982
GO:00049702	GO:0004970	ionotropic glutamate receptor activity	9/564	11/3982	9.12862e-07	2.54197e-05	2.31111e-05	GRIN3B/GRIN2B/GRIN2A/GRIA1/GRIK5/GRID2/GRIN1/GRIK2/GRIA2	9	MOLECULAR_FUNCTION	all_degs	15	9	564	11	3982
GO:19043152	GO:1904315	transmitter-gated monoatomic ion channel activity involved in regulation of postsynaptic membrane potential	9/564	11/3982	9.12862e-07	2.54197e-05	2.31111e-05	GRIN3B/GRIN2B/GRIN2A/GRIA1/GRIK5/GRID2/GABRA2/GRIK2/GRIA2	9	MOLECULAR_FUNCTION	all_degs	15	9	564	11	3982
GO:00990943	GO:0099094	ligand-gated monoatomic cation channel activity	12/564	19/3982	1.13712e-06	3.08727e-05	2.80688e-05	KCNJ9/KCNN1/GRIN2B/GRIN2A/KCNH2/HCN1/ABCC8/GRIK5/ABCC9/RASA3/GRIN1/GRIK2	12	MOLECULAR_FUNCTION	all_degs	15	12	564	19	3982
GO:00055393	GO:0005539	glycosaminoglycan binding	15/564	31/3982	5.16345e-06	0.000133897	0.000121737	NCAN/RTN4R/RTN4RL1/LRTM2/AGRN/SPOCK3/LRPAP1/NRP2/TENM1/APLP2/APP/PTPRS/BMP7/RPL29/RPL22	15	MOLECULAR_FUNCTION	all_degs	15	15	564	31	3982
GO:00150813	GO:0015081	sodium ion transmembrane transporter activity	18/564	42/3982	5.17836e-06	0.000133897	0.000121737	HCN3/SCN2B/SCN3B/SLC24A1/SLC13A4/SLC24A2/SLC38A3/HCN1/SLC6A1/SLC41A1/SLC1A3/GRIK5/SLC4A10/SLC8A1/SLC8A3/SLC17A6/GRIK2/NALCN	18	MOLECULAR_FUNCTION	all_degs	15	18	564	42	3982
GO:00443253	GO:0044325	transmembrane transporter binding	19/564	48/3982	1.15342e-05	0.000291305	0.000264849	SCN3B/KCNG4/RIMS2/KCNC2/RIMS1/ANK1/NPTN/KCNC1/PACS1/ABCC8/KCNIP1/PACS2/SLC8A1/ABCC9/ANK2/RIMS4/KCND3/CAMK2D/HSP90AA1	19	MOLECULAR_FUNCTION	all_degs	15	19	564	48	3982
GO:00082013	GO:0008201	heparin binding	12/564	24/3982	3.08527e-05	0.0007615	0.00069234	RTN4R/RTN4RL1/LRTM2/LRPAP1/NRP2/TENM1/APLP2/APP/PTPRS/BMP7/RPL29/RPL22	12	MOLECULAR_FUNCTION	all_degs	15	12	564	24	3982
GO:00162473	GO:0016247	channel regulator activity	16/564	39/3982	3.38272e-05	0.000816363	0.00074222	SCN2B/SCN3B/DPP6/NRXN2/GRM2/CACNG3/ABCC8/KCNIP1/RASA1/ABCC9/NRXN1/PRKCB/CAMK2D/CACNG2/PRKG1/RACK1	16	MOLECULAR_FUNCTION	all_degs	15	16	564	39	3982
GO:00015403	GO:0001540	amyloid-beta binding	15/564	37/3982	7.04044e-05	0.00166216	0.0015112	CST3/CLU/CRYAB/LRPAP1/GRIN2B/GRIN2A/CLSTN2/CACNA1B/CACNA1A/BACE1/GRIA1/NLGN1/EPHA4/GRIN1/GRIA2	15	MOLECULAR_FUNCTION	all_degs	15	15	564	37	3982
GO:00995072	GO:0099507	ligand-gated monoatomic ion channel activity involved in regulation of presynaptic membrane potential	7/564	10/3982	8.98318e-05	0.00207569	0.00188717	GRIN3B/GRIN2B/GRIA1/GRIK5/GABRB2/GABRA2/GRIK2	7	MOLECULAR_FUNCTION	all_degs	15	7	564	10	3982
GO:00051021	GO:0005102	signaling receptor binding	62/564	280/3982	0.000118044	0.00267075	0.00242819	CSPG5/SHISA7/NRG3/JAM2/SH2B3/CLU/ADAM15/EFNA1/LRTM2/SYTL5/EFNB3/NCOR2/IRS2/DNER/LRPAP1/SEMA6B/NPFFR2/S100B/NRG2/SIPA1L1/DAZAP2/DDX54/ADAM11/ANKS1B/IGF1R/PITPNM3/ADAM22/TSPAN4/ITGB5/SYK/CBL/APP/NRXN2/PTPN4/NPTN/P4HB/CACNG3/DAB2IP/GABRG1/DERL1/RAPGEF2/RASA1/NLGN1/PTPRD/FRMD5/CDK5R1/DLG4/BMP7/SYT1/NRXN1/NLGN3/VAV2/SMARCD3/EPHA4/NSF/TRPC1/GRK3/PRKCA/ATP2B2/CACNG2/HSP90AA1/RACK1	62	MOLECULAR_FUNCTION	all_degs	15	62	564	280	3982
GO:00508393	GO:0050839	cell adhesion molecule binding	45/564	189/3982	0.000191456	0.00424329	0.00385791	JAM2/NECTIN2/CDC42EP1/ADAM15/CDH24/RPL14/BSG/CEMIP2/PLCB3/ADAM11/ARVCF/ADAM22/TENM1/TSPAN4/ITGB5/SYK/CBL/PKP4/NRXN2/CDH11/NPTN/ADGRL1/P4HB/DOCK9/DAB2IP/KIRREL3/SH3GL1/NLGN1/PTPRD/RPL6/FRMD5/CDK5R1/MMP24/NRXN1/PTPRT/NLGN3/PRKCA/RPL29/RPL34/RPS2/EEF2/CSNK1D/RACK1/RPL15/RPS26	45	MOLECULAR_FUNCTION	all_degs	15	45	564	189	3982
GO:00049302	GO:0004930	G protein-coupled receptor activity	14/564	37/3982	0.000292611	0.00621059	0.00564654	GPR158/GPR153/NPFFR2/OPRL1/CELSR3/SORCS2/GPR22/GABBR1/ADGRL1/GRM2/ADGRB3/GRM8/GRM7/LPAR1	14	MOLECULAR_FUNCTION	all_degs	15	14	564	37	3982
GO:00991063	GO:0099106	ion channel regulator activity	14/564	37/3982	0.000292611	0.00621059	0.00564654	SCN2B/SCN3B/DPP6/NRXN2/GRM2/ABCC8/KCNIP1/RASA1/ABCC9/NRXN1/PRKCB/CAMK2D/PRKG1/RACK1	14	MOLECULAR_FUNCTION	all_degs	15	14	564	37	3982
GO:0005251	GO:0005251	delayed rectifier potassium channel activity	5/564	6/3982	0.000297376	0.00621059	0.00564654	KCNG4/KCNC2/KCNH2/KCNC1/KCNA4	5	MOLECULAR_FUNCTION	all_degs	15	5	564	6	3982
GO:01408281	GO:0140828	metal cation:monoatomic cation antiporter activity	8/564	15/3982	0.000396039	0.00801996	0.00729158	SLC24A1/SLC24A2/SLC38A3/SLC41A1/SLC4A10/SLC8A1/SLC8A3/SLC17A6	8	MOLECULAR_FUNCTION	all_degs	15	8	564	15	3982
GO:00049721	GO:0004972	NMDA glutamate receptor activity	4/564	4/3982	0.000398783	0.00801996	0.00729158	GRIN3B/GRIN2B/GRIN2A/GRIN1	4	MOLECULAR_FUNCTION	all_degs	15	4	564	4	3982
GO:00228512	GO:0022851	GABA-gated chloride ion channel activity	6/564	9/3982	0.000451733	0.00871351	0.00792214	GABRB3/GABRG1/GABRB2/GABRA2/GABRA1/GABRG2	6	MOLECULAR_FUNCTION	all_degs	15	6	564	9	3982
GO:00052722	GO:0005272	sodium channel activity	7/564	12/3982	0.000457339	0.00871351	0.00792214	HCN3/SCN2B/SCN3B/HCN1/GRIK5/GRIK2/NALCN	7	MOLECULAR_FUNCTION	all_degs	15	7	564	12	3982
GO:00169172	GO:0016917	GABA receptor activity	7/564	12/3982	0.000457339	0.00871351	0.00792214	GABBR1/GABRB3/GABRG1/GABRB2/GABRA2/GABRA1/GABRG2	7	MOLECULAR_FUNCTION	all_degs	15	7	564	12	3982
GO:00055442	GO:0005544	calcium-dependent phospholipid binding	8/564	16/3982	0.000694732	0.0130083	0.0118268	ANXA8/PCLO/SYT11/DYSF/CPNE9/CPNE2/SYT1/CPNE4	8	MOLECULAR_FUNCTION	all_degs	15	8	564	16	3982
GO:00468753	GO:0046875	ephrin receptor binding	7/564	13/3982	0.000870689	0.0160266	0.014571	EFNA1/EFNB3/SIPA1L1/ANKS1B/CBL/CDK5R1/EPHA4	7	MOLECULAR_FUNCTION	all_degs	15	7	564	13	3982
GO:00048902	GO:0004890	GABA-A receptor activity	6/564	10/3982	0.000994586	0.0174213	0.0158391	GABRB3/GABRG1/GABRB2/GABRA2/GABRA1/GABRG2	6	MOLECULAR_FUNCTION	all_degs	15	6	564	10	3982
GO:00428051	GO:0042805	actinin binding	6/564	10/3982	0.000994586	0.0174213	0.0158391	MAGI1/PDLIM7/TRPC5/CACNA1D/CACNA1C/PTPRT	6	MOLECULAR_FUNCTION	all_degs	15	6	564	10	3982
GO:00990952	GO:0099095	ligand-gated monoatomic anion channel activity	6/564	10/3982	0.000994586	0.0174213	0.0158391	GABRB3/GABRG1/GABRB2/GABRA2/GABRA1/GABRG2	6	MOLECULAR_FUNCTION	all_degs	15	6	564	10	3982
GO:00051782	GO:0005178	integrin binding	10/564	25/3982	0.001319	0.0223817	0.020349	JAM2/ADAM15/ADAM11/ADAM22/TSPAN4/ITGB5/SYK/P4HB/FRMD5/PRKCA	10	MOLECULAR_FUNCTION	all_degs	15	10	564	25	3982
GO:00971103	GO:0097110	scaffold protein binding	10/564	25/3982	0.001319	0.0223817	0.020349	PSAP/SYK/KCNH2/GRM2/ADCY5/NLGN1/GRID2/DLG4/NLGN3/HSP90AA1	10	MOLECULAR_FUNCTION	all_degs	15	10	564	25	3982
GO:00171542	GO:0017154	semaphorin receptor activity	4/564	5/3982	0.00176936	0.029114	0.0264698	PLXNB2/NRP2/PLXND1/PLXNA2	4	MOLECULAR_FUNCTION	all_degs	15	4	564	5	3982
GO:00996041	GO:0099604	ligand-gated calcium channel activity	4/564	5/3982	0.00176936	0.029114	0.0264698	GRIN2B/GRIN2A/RASA3/GRIN1	4	MOLECULAR_FUNCTION	all_degs	15	4	564	5	3982
GO:00352552	GO:0035255	ionotropic glutamate receptor binding	6/564	11/3982	0.00192777	0.0312471	0.0284092	SHISA7/CACNG3/CDK5R1/DLG4/NSF/CACNG2	6	MOLECULAR_FUNCTION	all_degs	15	6	564	11	3982
GO:00052422	GO:0005242	inward rectifier potassium channel activity	5/564	8/3982	0.0021665	0.0331936	0.0301789	KCNJ9/KCNN1/KCNH2/ABCC8/ABCC9	5	MOLECULAR_FUNCTION	all_degs	15	5	564	8	3982
GO:00052482	GO:0005248	voltage-gated sodium channel activity	5/564	8/3982	0.0021665	0.0331936	0.0301789	HCN3/SCN2B/SCN3B/HCN1/NALCN	5	MOLECULAR_FUNCTION	all_degs	15	5	564	8	3982
GO:00513931	GO:0051393	alpha-actinin binding	5/564	8/3982	0.0021665	0.0331936	0.0301789	MAGI1/PDLIM7/CACNA1D/CACNA1C/PTPRT	5	MOLECULAR_FUNCTION	all_degs	15	5	564	8	3982
GO:00199003	GO:0019900	kinase binding	53/564	257/3982	0.00217011	0.0331936	0.0301789	NRG3/SH2B3/INKA2/MAPT/SRCIN1/CDKN2D/NBEAL2/IRS2/MAPK8IP1/MIDN/HDAC9/PDE3B/DAZAP2/ADD2/PITPNM3/FEZ1/KHDRBS1/SYK/CBL/BRSK2/PRKAG2/PDE8A/CYLD/GADD45A/RASGRP3/TOM1L2/APPL1/LRBA/TOP2B/MAP3K5/DLG3/DAB2IP/SV2A/DLG2/MAPKAPK2/FRMD5/CDK5R1/DLG4/ANK2/TBR1/PTPRK/EPHA4/NBEA/NSF/PRKCB/AP2A2/EEF1A2/HSP90AA1/EEF2/RACK1/RAC1/RPS7/PPP1CB	53	MOLECULAR_FUNCTION	all_degs	15	53	564	257	3982
GO:0098772	GO:0098772	molecular function regulator activity	92/564	497/3982	0.00238241	0.0359346	0.032671	CSPG5/NRG3/CST3/ARHGEF37/SPATA13/PSAP/ARHGAP23/RGS3/RAPGEFL1/GPC3/ARAP3/SCN2B/PSD/SCN3B/IRS2/SPOCK1/ARHGAP17/MAPK8IP1/RASGRP1/SPOCK3/LRPAP1/SEMA6B/DLC1/NRG2/SIPA1L1/GPS2/PLCB3/FAM20A/DAZAP2/DPP6/TMBIM6/ARHGEF4/RASAL2/ARHGAP24/ARHGAP35/CPEB2/SYK/DEF6/BRSK2/PRKAG2/RIMS1/APLP2/APP/PREX1/TBC1D9B/RASGRP3/NRXN2/GARNL3/MTSS2/RCAN3/GRM2/SGSM2/CACNG3/ABCC8/KCNIP1/PPP2R5B/DOCK9/DAB2IP/ASAP2/DOCK3/RAPGEF2/T…	92	MOLECULAR_FUNCTION	all_degs	15	92	564	497	3982
GO:00228491	GO:0022849	glutamate-gated calcium ion channel activity	3/564	3/3982	0.00282844	0.0420779	0.0382564	GRIN2B/GRIN2A/GRIN1	3	MOLECULAR_FUNCTION	all_degs	15	3	564	3	3982
GO:00422773	GO:0042277	peptide binding	21/564	80/3982	0.00291125	0.0427246	0.0388443	CST3/CLU/CRYAB/PEX5L/LRPAP1/NPFFR2/OPRL1/GRIN2B/IGF1R/GRIN2A/CLTB/CLSTN2/CACNA1B/GPR22/CACNA1A/BACE1/GRIA1/NLGN1/EPHA4/GRIN1/GRIA2	21	MOLECULAR_FUNCTION	all_degs	15	21	564	80	3982
GO:00305513	GO:0030551	cyclic nucleotide binding	6/564	12/3982	0.0033982	0.0492059	0.044737	HCN3/PDE4A/HCN1/PDE2A/RAPGEF2/PRKG1	6	MOLECULAR_FUNCTION	all_degs	15	6	564	12	3982
GO:00301653	GO:0030165	PDZ domain binding	10/564	28/3982	0.0035552	0.0508019	0.046188	GRIA1/CACNG3/GRIK5/RAPGEF2/NLGN1/GRID2/DLG4/NSF/ATP2B2/LPAR1	10	MOLECULAR_FUNCTION	all_degs	15	10	564	28	3982
GO:00072683	GO:0007268	chemical synaptic transmission	96/569	276/3947	6.88774e-19	1.46184e-15	1.33405e-15	MAP1A/CSPG5/SHISA7/DISC1/NRG3/PLPPR4/MAPT/GRIN3B/PTPRN2/DLGAP4/PCLO/SEZ6/SCN2B/PPP1R9A/EFNB3/CUX2/NSMF/S100B/JPH3/SIPA1L1/SYT11/PLP1/SLC24A1/SYN3/KCNN1/GRIN2B/TNR/CDKL5/GRIN2A/KCNQ3/DYSF/CLSTN2/RIMS2/UNC13C/SORCS2/SLC24A2/SYP/CACNA1B/DGKI/RIMS1/APP/GABBR1/HCN1/SLC6A1/NRXN2/PTPRS/MPP2/DLGAP1/CDH11/NPTN/ZDHHC2/CACNA1A/GRM2/BACE1/GRIA1/CACNG3/GABRB3/SLC1A3/GRIK5/DLG3/SV2A/GABRG1/ADARB1/RAPGEF2/DLG2/…	96	BIOLOGICAL_PROCESS	all_degs	15	96	569	276	3947
GO:00989163	GO:0098916	anterograde trans-synaptic signaling	96/569	276/3947	6.88774e-19	1.46184e-15	1.33405e-15	MAP1A/CSPG5/SHISA7/DISC1/NRG3/PLPPR4/MAPT/GRIN3B/PTPRN2/DLGAP4/PCLO/SEZ6/SCN2B/PPP1R9A/EFNB3/CUX2/NSMF/S100B/JPH3/SIPA1L1/SYT11/PLP1/SLC24A1/SYN3/KCNN1/GRIN2B/TNR/CDKL5/GRIN2A/KCNQ3/DYSF/CLSTN2/RIMS2/UNC13C/SORCS2/SLC24A2/SYP/CACNA1B/DGKI/RIMS1/APP/GABBR1/HCN1/SLC6A1/NRXN2/PTPRS/MPP2/DLGAP1/CDH11/NPTN/ZDHHC2/CACNA1A/GRM2/BACE1/GRIA1/CACNG3/GABRB3/SLC1A3/GRIK5/DLG3/SV2A/GABRG1/ADARB1/RAPGEF2/DLG2/…	96	BIOLOGICAL_PROCESS	all_degs	15	96	569	276	3947
GO:00995363	GO:0099536	synaptic signaling	99/569	290/3947	8.16061e-19	1.46184e-15	1.33405e-15	MAP1A/CSPG5/SHISA7/DISC1/NRG3/PLPPR4/MAPT/GRIN3B/PTPRN2/DLGAP4/PCLO/SEZ6/SCN2B/PPP1R9A/EFNB3/AGRN/CUX2/NSMF/S100B/JPH3/SIPA1L1/SYT11/PLP1/SLC24A1/SYN3/KCNN1/GRIN2B/TNR/CDKL5/GRIN2A/KCNQ3/DYSF/CLSTN2/RIMS2/UNC13C/SORCS2/SLC24A2/SYP/CACNA1B/DGKI/RIMS1/APP/GABBR1/HCN1/SLC6A1/NRXN2/PTPRS/MPP2/DLGAP1/CDH11/NPTN/ZDHHC2/CACNA1A/GRM2/BACE1/GRIA1/CACNG3/GABRB3/SLC1A3/GRIK5/DLG3/SV2A/GABRG1/ADARB1/RAPGEF2/…	99	BIOLOGICAL_PROCESS	all_degs	15	99	569	290	3947
GO:00995373	GO:0099537	trans-synaptic signaling	96/569	281/3947	2.87705e-18	3.86532e-15	3.52741e-15	MAP1A/CSPG5/SHISA7/DISC1/NRG3/PLPPR4/MAPT/GRIN3B/PTPRN2/DLGAP4/PCLO/SEZ6/SCN2B/PPP1R9A/EFNB3/CUX2/NSMF/S100B/JPH3/SIPA1L1/SYT11/PLP1/SLC24A1/SYN3/KCNN1/GRIN2B/TNR/CDKL5/GRIN2A/KCNQ3/DYSF/CLSTN2/RIMS2/UNC13C/SORCS2/SLC24A2/SYP/CACNA1B/DGKI/RIMS1/APP/GABBR1/HCN1/SLC6A1/NRXN2/PTPRS/MPP2/DLGAP1/CDH11/NPTN/ZDHHC2/CACNA1A/GRM2/BACE1/GRIA1/CACNG3/GABRB3/SLC1A3/GRIK5/DLG3/SV2A/GABRG1/ADARB1/RAPGEF2/DLG2/…	96	BIOLOGICAL_PROCESS	all_degs	15	96	569	281	3947
GO:00508043	GO:0050804	modulation of chemical synaptic transmission	76/569	202/3947	3.16497e-17	2.83476e-14	2.58695e-14	MAP1A/CSPG5/SHISA7/DISC1/NRG3/PLPPR4/MAPT/GRIN3B/DLGAP4/PPP1R9A/EFNB3/CUX2/NSMF/S100B/JPH3/SIPA1L1/SYT11/SLC24A1/SYN3/GRIN2B/TNR/CDKL5/GRIN2A/DYSF/CLSTN2/RIMS2/UNC13C/SORCS2/SLC24A2/SYP/CACNA1B/DGKI/RIMS1/APP/GABBR1/HCN1/SLC6A1/NRXN2/PTPRS/MPP2/DLGAP1/CDH11/NPTN/ZDHHC2/CACNA1A/GRM2/BACE1/GRIA1/CACNG3/SLC1A3/GRIK5/RAPGEF2/SLC4A10/NLGN1/PTPRD/GRID2/DLG4/SLC8A3/GRM8/SYT1/RIMS4/NRXN1/GRM7/NLGN3/EPHA4…	76	BIOLOGICAL_PROCESS	all_degs	15	76	569	202	3947
GO:00991773	GO:0099177	regulation of trans-synaptic signaling	76/569	202/3947	3.16497e-17	2.83476e-14	2.58695e-14	MAP1A/CSPG5/SHISA7/DISC1/NRG3/PLPPR4/MAPT/GRIN3B/DLGAP4/PPP1R9A/EFNB3/CUX2/NSMF/S100B/JPH3/SIPA1L1/SYT11/SLC24A1/SYN3/GRIN2B/TNR/CDKL5/GRIN2A/DYSF/CLSTN2/RIMS2/UNC13C/SORCS2/SLC24A2/SYP/CACNA1B/DGKI/RIMS1/APP/GABBR1/HCN1/SLC6A1/NRXN2/PTPRS/MPP2/DLGAP1/CDH11/NPTN/ZDHHC2/CACNA1A/GRM2/BACE1/GRIA1/CACNG3/SLC1A3/GRIK5/RAPGEF2/SLC4A10/NLGN1/PTPRD/GRID2/DLG4/SLC8A3/GRM8/SYT1/RIMS4/NRXN1/GRM7/NLGN3/EPHA4…	76	BIOLOGICAL_PROCESS	all_degs	15	76	569	202	3947
GO:00343303	GO:0034330	cell junction organization	88/569	266/3947	9.22166e-16	7.0796e-13	6.46071e-13	SHISA7/DISC1/NRG3/LZTS3/L1CAM/CDH24/MAPT/EFNA1/LRRC24/CTTNBP2/PCLO/PARD6A/SEZ6/SRCIN1/LRTM2/PLXNB2/EFNB3/AGRN/DNER/CUX2/DLC1/NEGR1/MDGA1/SIPA1L1/NRP2/LRFN5/PLXND1/ADD2/GRIN2B/PARD6B/TNR/ARVCF/IGF1R/GJB1/CDKL5/CLSTN2/UNC13C/IGSF21/PARD3/GPM6B/PKP4/APP/MAP4K4/SLC6A1/CFL1/NRXN2/NTRK3/CNTNAP2/PTPRS/ROBO2/CDH11/NPTN/ADGRL1/APPL1/ZDHHC2/ABCC8/GABRB3/TANC2/DAB2IP/KIRREL3/RAPGEF2/CLASP2/ADGRB3/SDK2/NLGN1…	88	BIOLOGICAL_PROCESS	all_degs	15	88	569	266	3947
GO:00508083	GO:0050808	synapse organization	66/569	188/3947	2.39227e-13	1.60701e-10	1.46652e-10	SHISA7/DISC1/NRG3/LZTS3/L1CAM/MAPT/EFNA1/LRRC24/CTTNBP2/PCLO/SEZ6/SRCIN1/LRTM2/PLXNB2/EFNB3/AGRN/DNER/CUX2/NEGR1/MDGA1/SIPA1L1/NRP2/LRFN5/PLXND1/ADD2/GRIN2B/TNR/IGF1R/CDKL5/CLSTN2/UNC13C/IGSF21/APP/SLC6A1/CFL1/NRXN2/NTRK3/PTPRS/ROBO2/NPTN/ADGRL1/APPL1/ZDHHC2/GABRB3/TANC2/DAB2IP/KIRREL3/ADGRB3/SDK2/NLGN1/PTPRD/GRID2/CDK5R1/DLG4/SLC8A3/GABRB2/GABRA2/NRXN1/NLGN3/GABRA1/EPHA4/PPFIA2/GPM6A/GABRG2/CACN…	66	BIOLOGICAL_PROCESS	all_degs	15	66	569	188	3947
GO:0048699	GO:0048699	generation of neurons	126/569	500/3947	4.89551e-12	2.92317e-09	2.66763e-09	MAP1A/STMND1/CSPG5/DISC1/NRG3/LZTS3/PLPPR4/L1CAM/MAPT/RTN4R/EFNA1/DDIT4/TSKU/SEZ6/PPP1R9A/SRCIN1/TNFRSF21/PSD/RTN4RL1/LRTM2/PLXNB2/EFNB3/VWC2/DGKG/AGRN/SPOCK1/DNER/CUX2/NSMF/NDE1/TRIM46/SEMA6B/HDAC9/NEGR1/S100B/MDGA1/SIPA1L1/NRP2/NAV1/PLP1/DAB1/PLXND1/PARD6B/TNR/IGF1R/SH3GL2/CDKL5/SOX11/FEZ1/FAT3/TENM1/FBXO38/ZFHX3/UNC5B/RIMS2/ARHGAP35/PARD3/GPM6B/BRSK2/RIMS1/APLP2/APP/MAP4K4/HCN1/CFL1/NTRK3/CNTN…	126	BIOLOGICAL_PROCESS	all_degs	15	126	569	500	3947
GO:00343293	GO:0034329	cell junction assembly	53/569	150/3947	5.02584e-11	2.70089e-08	2.46478e-08	NRG3/CDH24/LRRC24/PCLO/LRTM2/PLXNB2/EFNB3/AGRN/DNER/CUX2/DLC1/NEGR1/MDGA1/LRFN5/PLXND1/ADD2/PARD6B/ARVCF/GJB1/CLSTN2/PARD3/GPM6B/PKP4/APP/MAP4K4/NRXN2/NTRK3/CNTNAP2/PTPRS/ROBO2/CDH11/NPTN/GABRB3/KIRREL3/RAPGEF2/CLASP2/ADGRB3/SDK2/NLGN1/PTPRD/PIP5K1C/GRID2/GABRB2/GABRA2/ANK2/NRXN1/NLGN3/PTPRK/GABRA1/GPM6A/GABRG2/PRKCA/RAC1	53	BIOLOGICAL_PROCESS	all_degs	15	53	569	150	3947
GO:00074163	GO:0007416	synapse assembly	35/569	78/3947	5.68147e-11	2.77565e-08	2.53301e-08	NRG3/LRRC24/PCLO/LRTM2/PLXNB2/EFNB3/AGRN/DNER/CUX2/NEGR1/MDGA1/LRFN5/PLXND1/ADD2/CLSTN2/APP/NRXN2/NTRK3/PTPRS/ROBO2/NPTN/GABRB3/KIRREL3/ADGRB3/SDK2/NLGN1/PTPRD/GRID2/GABRB2/GABRA2/NRXN1/NLGN3/GABRA1/GPM6A/GABRG2	35	BIOLOGICAL_PROCESS	all_degs	15	35	569	78	3947
GO:00718053	GO:0071805	potassium ion transmembrane transport	27/569	51/3947	8.39964e-11	3.51773e-08	3.21021e-08	HCN3/KCNG4/KCNQ5/KCNJ9/SLC24A1/KCNN1/DPP6/KCNQ3/KCNC2/SLC24A2/KCNH2/HCN1/KCNK2/KCNC1/KCNA4/ABCC8/CACNA1D/KCNIP1/SLC1A3/ABCC9/KCNT1/ANK2/KCND3/SLC17A6/RGS7/KCNMA1/NALCN	27	BIOLOGICAL_PROCESS	all_degs	15	27	569	51	3947
GO:0031175	GO:0031175	neuron projection development	98/569	369/3947	8.50958e-11	3.51773e-08	3.21021e-08	MAP1A/STMND1/CSPG5/DISC1/LZTS3/PLPPR4/L1CAM/MAPT/RTN4R/EFNA1/TSKU/SEZ6/PPP1R9A/SRCIN1/TNFRSF21/PSD/RTN4RL1/LRTM2/PLXNB2/EFNB3/DGKG/SPOCK1/CUX2/NSMF/TRIM46/SEMA6B/NEGR1/S100B/SIPA1L1/NRP2/PLP1/DAB1/PLXND1/PARD6B/TNR/IGF1R/SH3GL2/CDKL5/FEZ1/FAT3/FBXO38/UNC5B/RIMS2/ARHGAP35/PARD3/GPM6B/BRSK2/RIMS1/APLP2/APP/MAP4K4/CFL1/NTRK3/CNTNAP2/PTPRS/NDRG4/ROBO2/CDH11/NPTN/CPNE9/TOP2B/TRIM67/TRPC5/PPP2R5B/TANC2…	98	BIOLOGICAL_PROCESS	all_degs	15	98	569	369	3947
GO:0007155	GO:0007155	cell adhesion	93/569	344/3947	9.841e-11	3.77754e-08	3.44731e-08	CSPG5/DISC1/PKD1L1/JAM2/NECTIN2/ILDR2/SH2B3/CDC42EP1/ADAM15/L1CAM/CDH24/CADM3/NCAN/EFNA1/MERTK/FCHO1/SRCIN1/TNFRSF21/PLXNB2/EFNB3/VWC2/SPOCK1/RASGRP1/DLC1/NEGR1/COL14A1/MDGA1/CELSR3/NRP2/MAGI1/LRFN5/PDE3B/DAB1/PLXND1/ADD2/PCDH11X/TNR/ARVCF/FEZ1/FAT3/ADAM22/TENM1/ZFHX3/CLSTN2/IGSF21/PARD3/ITGB5/SYK/GPM6B/PKP4/APP/PREX1/MAP4K4/NRXN2/CNTNAP2/PTPRS/ROBO2/CDH11/NPTN/ADGRL1/ZDHHC2/PTPRU/SMARCE1/P4HB/DH…	93	BIOLOGICAL_PROCESS	all_degs	15	93	569	344	3947
GO:0030182	GO:0030182	neuron differentiation	118/569	478/3947	1.23956e-10	4.44092e-08	4.0527e-08	MAP1A/STMND1/CSPG5/DISC1/LZTS3/PLPPR4/L1CAM/MAPT/RTN4R/EFNA1/DDIT4/TSKU/SEZ6/PPP1R9A/SRCIN1/TNFRSF21/PSD/RTN4RL1/LRTM2/PLXNB2/EFNB3/VWC2/DGKG/AGRN/SPOCK1/CUX2/NSMF/TRIM46/SEMA6B/HDAC9/NEGR1/S100B/MDGA1/SIPA1L1/NRP2/PLP1/DAB1/PLXND1/PARD6B/TNR/IGF1R/SH3GL2/CDKL5/SOX11/FEZ1/FAT3/TENM1/FBXO38/ZFHX3/UNC5B/RIMS2/ARHGAP35/PARD3/GPM6B/BRSK2/RIMS1/APLP2/APP/MAP4K4/HCN1/CFL1/NTRK3/CNTNAP2/PTPRS/NDRG4/ROBO…	118	BIOLOGICAL_PROCESS	all_degs	15	118	569	478	3947
GO:00481672	GO:0048167	regulation of synaptic plasticity	35/569	80/3947	1.36219e-10	4.57526e-08	4.1753e-08	MAP1A/SHISA7/MAPT/NSMF/S100B/JPH3/SIPA1L1/SLC24A1/GRIN2B/TNR/GRIN2A/RIMS2/UNC13C/SORCS2/SLC24A2/SYP/RIMS1/APP/MPP2/NPTN/ZDHHC2/GRM2/GRIA1/RAPGEF2/SLC4A10/GRID2/DLG4/SLC8A3/RIMS4/EPHA4/GRIN1/GRIK2/SNAP25/HRAS/KRAS	35	BIOLOGICAL_PROCESS	all_degs	15	35	569	80	3947
GO:00300013	GO:0030001	metal ion transport	66/569	213/3947	1.51642e-10	4.79367e-08	4.37461e-08	HCN3/PKD1L1/GRIN3B/SCN2B/SLC39A13/SCN3B/KCNG4/JPH3/KCNQ5/KCNJ9/OPRL1/PLCB3/PLP1/SLC24A1/KCNN1/DPP6/GRIN2B/TMBIM6/SLC13A4/GRIN2A/KCNQ3/NDFIP2/KCNC2/SLC24A2/CACNA1B/IREB2/SLC38A3/KCNH2/HCN1/SLC6A1/SLC41A1/CACNA1A/TRPC5/KCNK2/KCNC1/CACNG3/KCNA4/ABCC8/CACNA1D/KCNIP1/SLC1A3/TRPM3/SLC4A10/MAGT1/SLC8A1/CACNA1C/ABCC9/KCNT1/PLCB4/SLC8A3/RASA3/ANK2/KCND3/SLC17A6/NKAIN2/NSF/TRPC1/PRKCB/GPM6A/ATP2B2/GRIN1/CA…	66	BIOLOGICAL_PROCESS	all_degs	15	66	569	213	3947
GO:00423913	GO:0042391	regulation of membrane potential	51/569	146/3947	1.93054e-10	5.58111e-08	5.09321e-08	HCN3/MAPT/GRIN3B/SEZ6/SCN2B/SCN3B/CUX2/KCNJ9/GRIN2B/GRIN2A/KCNQ3/RIMS2/KCNC2/RIMS1/KCNH2/APP/GABBR1/HCN1/MPP2/TRPC5/GRIA1/KCNK2/KCNC1/KCNA4/CACNA1D/GABRB3/GRIK5/GABRG1/SLC8A1/NLGN1/CACNA1C/GRID2/DLG4/SLC8A3/GABRB2/GABRA2/ANK2/RIMS4/KCND3/NRXN1/NLGN3/GABRA1/CELF4/GABRG2/GRIN1/CAMK2D/GRIK2/CACNG2/KCNMA1/NALCN/RACK1	51	BIOLOGICAL_PROCESS	all_degs	15	51	569	146	3947
GO:0048666	GO:0048666	neuron development	105/569	411/3947	1.97322e-10	5.58111e-08	5.09321e-08	MAP1A/STMND1/CSPG5/DISC1/LZTS3/PLPPR4/L1CAM/MAPT/RTN4R/EFNA1/TSKU/SEZ6/PPP1R9A/SRCIN1/TNFRSF21/PSD/RTN4RL1/LRTM2/PLXNB2/EFNB3/DGKG/AGRN/SPOCK1/CUX2/NSMF/TRIM46/SEMA6B/NEGR1/S100B/SIPA1L1/NRP2/PLP1/DAB1/PLXND1/PARD6B/TNR/IGF1R/SH3GL2/CDKL5/FEZ1/FAT3/TENM1/FBXO38/UNC5B/RIMS2/ARHGAP35/PARD3/GPM6B/BRSK2/RIMS1/APLP2/APP/MAP4K4/HCN1/CFL1/NTRK3/CNTNAP2/PTPRS/NDRG4/ROBO2/CDH11/NPTN/CPNE9/TOP2B/TRIM67/HS6…	105	BIOLOGICAL_PROCESS	all_degs	15	105	569	411	3947
GO:00342203	GO:0034220	monoatomic ion transmembrane transport	75/569	259/3947	2.73684e-10	7.3539e-08	6.71103e-08	HCN3/PKD1L1/PLP2/GRIN3B/SCN2B/SLC39A13/SCN3B/KCNG4/JPH3/KCNQ5/KCNJ9/OPRL1/PLCB3/PLP1/SLC24A1/KCNN1/DPP6/GRIN2B/TMBIM6/SLC13A4/GRIN2A/KCNQ3/KCNC2/SLC24A2/CACNA1B/KCNH2/HCN1/SLC6A1/SLC41A1/ATP11C/CACNA1A/TRPC5/GRIA1/KCNK2/KCNC1/CACNG3/KCNA4/ABCC8/CACNA1D/GABRB3/KCNIP1/SLC1A3/GRIK5/GABRG1/TRPM3/SLC4A10/MAGT1/SLC8A1/CACNA1C/ABCC9/GRID2/KCNT1/PLCB4/SLC8A3/GABRB2/GABRA2/RASA3/ANK2/KCND3/SLC17A6/NLGN3/G…	75	BIOLOGICAL_PROCESS	all_degs	15	75	569	259	3947
GO:00352493	GO:0035249	synaptic transmission, glutamatergic	27/569	55/3947	7.89137e-10	1.92765e-07	1.75913e-07	DISC1/PLPPR4/GRIN3B/GRIN2B/TNR/GRIN2A/UNC13C/DGKI/HCN1/GRM2/GRIA1/CACNG3/GRIK5/NLGN1/GRID2/GRM8/SYT1/NRXN1/GRM7/SLC17A6/NLGN3/EXT1/GLUL/GRIN1/GRIK2/CACNG2/GRIA2	27	BIOLOGICAL_PROCESS	all_degs	15	27	569	55	3947
GO:00600782	GO:0060078	regulation of postsynaptic membrane potential	27/569	55/3947	7.89137e-10	1.92765e-07	1.75913e-07	SEZ6/CUX2/GRIN2B/GRIN2A/RIMS2/RIMS1/APP/GABBR1/HCN1/MPP2/GRIA1/GABRB3/GRIK5/GABRG1/NLGN1/GRID2/DLG4/SLC8A3/GABRB2/GABRA2/NRXN1/NLGN3/GABRA1/CELF4/GABRG2/GRIN1/GRIK2	27	BIOLOGICAL_PROCESS	all_degs	15	27	569	55	3947
GO:00068133	GO:0006813	potassium ion transport	28/569	59/3947	1.02756e-09	2.2223e-07	2.02803e-07	HCN3/KCNG4/KCNQ5/KCNJ9/SLC24A1/KCNN1/DPP6/KCNQ3/KCNC2/SLC24A2/KCNH2/HCN1/KCNK2/KCNC1/KCNA4/ABCC8/CACNA1D/KCNIP1/SLC1A3/ABCC9/KCNT1/ANK2/KCND3/SLC17A6/NSF/RGS7/KCNMA1/NALCN	28	BIOLOGICAL_PROCESS	all_degs	15	28	569	59	3947
GO:00329893	GO:0032989	cellular component morphogenesis	80/569	291/3947	1.05146e-09	2.2223e-07	2.02803e-07	MAP1A/CSPG5/DISC1/LZTS3/NECTIN2/PLPPR4/L1CAM/MAPT/RTN4R/EFNA1/TSKU/SRCIN1/LRTM2/PLXNB2/EFNB3/CUX2/NSMF/TRIM46/SEMA6B/PHLDB1/S100B/SIPA1L1/NRP2/DAB1/PLXND1/PARD6B/TNR/IGF1R/SH3GL2/CDKL5/FEZ1/UNC5B/RIMS2/ARHGAP35/PARD3/BRSK2/RIMS1/APLP2/APP/MAP4K4/CFL1/MTM1/CNTNAP2/PTPRS/ROBO2/CDH11/CPNE9/TOP2B/TRPC5/TANC2/DAB2IP/KIRREL3/ADARB1/RAPGEF2/CLASP2/ADGRB3/NLGN1/PTPRD/CDK5R1/PLXNA2/TNIK/DLG4/BMP7/ANK2/SYT…	80	BIOLOGICAL_PROCESS	all_degs	15	80	569	291	3947
GO:00488123	GO:0048812	neuron projection morphogenesis	73/569	256/3947	1.05765e-09	2.2223e-07	2.02803e-07	MAP1A/DISC1/LZTS3/PLPPR4/L1CAM/MAPT/RTN4R/EFNA1/TSKU/SRCIN1/LRTM2/PLXNB2/EFNB3/CUX2/NSMF/TRIM46/SEMA6B/S100B/SIPA1L1/NRP2/DAB1/PLXND1/PARD6B/TNR/IGF1R/SH3GL2/CDKL5/FEZ1/UNC5B/RIMS2/ARHGAP35/PARD3/BRSK2/RIMS1/APLP2/APP/MAP4K4/CFL1/CNTNAP2/PTPRS/ROBO2/CDH11/CPNE9/TOP2B/TRPC5/TANC2/DAB2IP/KIRREL3/ADARB1/RAPGEF2/ADGRB3/NLGN1/PTPRD/CDK5R1/PLXNA2/TNIK/DLG4/BMP7/SYT1/NRXN1/TBR1/NLGN3/EPHA4/PPFIA2/PAK1/E…	73	BIOLOGICAL_PROCESS	all_degs	15	73	569	256	3947
GO:00329903	GO:0032990	cell part morphogenesis	76/569	271/3947	1.07518e-09	2.2223e-07	2.02803e-07	MAP1A/CSPG5/DISC1/LZTS3/NECTIN2/PLPPR4/L1CAM/MAPT/RTN4R/EFNA1/TSKU/SRCIN1/LRTM2/PLXNB2/EFNB3/CUX2/NSMF/TRIM46/SEMA6B/S100B/SIPA1L1/NRP2/DAB1/PLXND1/PARD6B/TNR/IGF1R/SH3GL2/CDKL5/FEZ1/UNC5B/RIMS2/ARHGAP35/PARD3/BRSK2/RIMS1/APLP2/APP/MAP4K4/CFL1/MTM1/CNTNAP2/PTPRS/ROBO2/CDH11/CPNE9/TOP2B/TRPC5/TANC2/DAB2IP/KIRREL3/ADARB1/RAPGEF2/ADGRB3/NLGN1/PTPRD/CDK5R1/PLXNA2/TNIK/DLG4/BMP7/SYT1/NRXN1/TBR1/NLGN3/…	76	BIOLOGICAL_PROCESS	all_degs	15	76	569	271	3947
GO:00508771	GO:0050877	nervous system process	76/569	272/3947	1.29636e-09	2.58024e-07	2.35467e-07	MAP1A/SHISA7/JAM2/MAPT/DLGAP4/SEZ6/TNFRSF21/CDKN2D/SCN3B/CUX2/S100B/JPH3/MYRF/OPRL1/SYT11/SLC24A1/CAMTA1/GRIN2B/TNR/GRIN2A/RIMS2/PARD3/PDE4A/SLC24A2/B4GALT2/RIMS1/APP/HCN1/SLC6A1/NRXN2/CNTNAP2/NDRG4/MPP2/DLGAP1/NPTN/BACE1/CSMD1/SPNS2/GRIA1/KCNK2/CACNG3/ABCC8/CACNA1D/GABRB3/SLC1A3/ADCY5/GRIK5/GABRG1/ADARB1/SLC4A10/ADGRB3/MAGT1/NLGN1/GRID2/DLG4/MMP24/SLC8A3/GABRB2/GABRA2/GRM8/NRXN1/GRM7/TBR1/LHFPL3…	76	BIOLOGICAL_PROCESS	all_degs	15	76	569	272	3947
GO:00109753	GO:0010975	regulation of neuron projection development	59/569	190/3947	1.43334e-09	2.75099e-07	2.5105e-07	DISC1/LZTS3/L1CAM/MAPT/RTN4R/EFNA1/TSKU/SEZ6/SRCIN1/RTN4RL1/PLXNB2/EFNB3/DGKG/SPOCK1/CUX2/NSMF/TRIM46/SEMA6B/NEGR1/SIPA1L1/DAB1/PLXND1/TNR/IGF1R/CDKL5/FEZ1/FAT3/FBXO38/ARHGAP35/BRSK2/CFL1/NTRK3/PTPRS/NDRG4/ROBO2/NPTN/TRIM67/TRPC5/PPP2R5B/TANC2/DAB2IP/RAPGEF2/ADGRB3/NLGN1/PTPRD/GRID2/CDK5R1/PLXNA2/TNIK/DLG4/BMP7/TBR1/EPHA4/PPFIA2/PAK1/RAB21/LPAR1/PRKCI/SNAP25	59	BIOLOGICAL_PROCESS	all_degs	15	59	569	190	3947
GO:00488583	GO:0048858	cell projection morphogenesis	74/569	264/3947	1.88488e-09	3.49288e-07	3.18754e-07	MAP1A/CSPG5/DISC1/LZTS3/PLPPR4/L1CAM/MAPT/RTN4R/EFNA1/TSKU/SRCIN1/LRTM2/PLXNB2/EFNB3/CUX2/NSMF/TRIM46/SEMA6B/S100B/SIPA1L1/NRP2/DAB1/PLXND1/PARD6B/TNR/IGF1R/SH3GL2/CDKL5/FEZ1/UNC5B/RIMS2/ARHGAP35/PARD3/BRSK2/RIMS1/APLP2/APP/MAP4K4/CFL1/CNTNAP2/PTPRS/ROBO2/CDH11/CPNE9/TOP2B/TRPC5/TANC2/DAB2IP/KIRREL3/ADARB1/RAPGEF2/ADGRB3/NLGN1/PTPRD/CDK5R1/PLXNA2/TNIK/DLG4/BMP7/SYT1/NRXN1/TBR1/NLGN3/EPHA4/PPFIA2/…	74	BIOLOGICAL_PROCESS	all_degs	15	74	569	264	3947
GO:00600792	GO:0060079	excitatory postsynaptic potential	24/569	47/3947	2.55385e-09	4.5748e-07	4.17487e-07	SEZ6/CUX2/GRIN2B/GRIN2A/RIMS2/RIMS1/APP/MPP2/GABRB3/GRIK5/GABRG1/NLGN1/GRID2/DLG4/SLC8A3/GABRB2/GABRA2/NRXN1/NLGN3/GABRA1/CELF4/GABRG2/GRIN1/GRIK2	24	BIOLOGICAL_PROCESS	all_degs	15	24	569	47	3947
GO:01200393	GO:0120039	plasma membrane bounded cell projection morphogenesis	73/569	262/3947	3.29595e-09	5.71368e-07	5.2142e-07	MAP1A/DISC1/LZTS3/PLPPR4/L1CAM/MAPT/RTN4R/EFNA1/TSKU/SRCIN1/LRTM2/PLXNB2/EFNB3/CUX2/NSMF/TRIM46/SEMA6B/S100B/SIPA1L1/NRP2/DAB1/PLXND1/PARD6B/TNR/IGF1R/SH3GL2/CDKL5/FEZ1/UNC5B/RIMS2/ARHGAP35/PARD3/BRSK2/RIMS1/APLP2/APP/MAP4K4/CFL1/CNTNAP2/PTPRS/ROBO2/CDH11/CPNE9/TOP2B/TRPC5/TANC2/DAB2IP/KIRREL3/ADARB1/RAPGEF2/ADGRB3/NLGN1/PTPRD/CDK5R1/PLXNA2/TNIK/DLG4/BMP7/SYT1/NRXN1/TBR1/NLGN3/EPHA4/PPFIA2/PAK1/E…	73	BIOLOGICAL_PROCESS	all_degs	15	73	569	262	3947
GO:00508063	GO:0050806	positive regulation of synaptic transmission	30/569	69/3947	3.56305e-09	5.98369e-07	5.4606e-07	SHISA7/EFNB3/SLC24A1/GRIN2B/TNR/GRIN2A/CLSTN2/RIMS2/SLC24A2/RIMS1/APP/MPP2/NPTN/ZDHHC2/CACNG3/SLC1A3/NLGN1/DLG4/SLC8A3/SYT1/RIMS4/NRXN1/NLGN3/EPHA4/GLUL/GRIN1/GRIK2/CACNG2/SNAP25/NALCN	30	BIOLOGICAL_PROCESS	all_degs	15	30	569	69	3947
GO:00068111	GO:0006811	monoatomic ion transport	81/569	304/3947	4.17014e-09	6.79101e-07	6.19735e-07	HCN3/PKD1L1/PLP2/GRIN3B/SCN2B/SLC39A13/SCN3B/KCNG4/JPH3/KCNQ5/KCNJ9/OPRL1/PLCB3/PLP1/SLC24A1/KCNN1/DPP6/GRIN2B/TMBIM6/SLC13A4/GRIN2A/KCNQ3/NDFIP2/KCNC2/SLC24A2/CACNA1B/IREB2/SLC38A3/KCNH2/HCN1/SLC6A1/SLC41A1/ATP11C/CACNA1A/TRPC5/GRIA1/KCNK2/KCNC1/CACNG3/KCNA4/ABCC8/CACNA1D/GABRB3/KCNIP1/SLC1A3/GRIK5/GABRG1/TRPM3/SLC4A10/MAGT1/SLC8A1/CACNA1C/ABCC9/GRID2/KCNT1/PLCB4/SLC8A3/GABRB2/GABRA2/RASA3/ANK2/…	81	BIOLOGICAL_PROCESS	all_degs	15	81	569	304	3947
GO:00986603	GO:0098660	inorganic ion transmembrane transport	67/569	234/3947	4.63745e-09	7.32989e-07	6.68912e-07	HCN3/PKD1L1/GRIN3B/SCN2B/SLC39A13/SCN3B/KCNG4/JPH3/KCNQ5/KCNJ9/OPRL1/PLCB3/PLP1/SLC24A1/KCNN1/DPP6/GRIN2B/TMBIM6/SLC13A4/GRIN2A/KCNQ3/KCNC2/SLC24A2/CACNA1B/KCNH2/HCN1/SLC6A1/SLC41A1/CACNA1A/TRPC5/KCNK2/KCNC1/CACNG3/KCNA4/ABCC8/CACNA1D/GABRB3/KCNIP1/SLC1A3/GABRG1/TRPM3/SLC4A10/MAGT1/SLC8A1/CACNA1C/ABCC9/KCNT1/PLCB4/SLC8A3/GABRB2/GABRA2/RASA3/ANK2/KCND3/SLC17A6/GABRA1/TRPC1/GPM6A/GABRG2/ATP2B2/GRIN…	67	BIOLOGICAL_PROCESS	all_degs	15	67	569	234	3947
GO:0120036	GO:0120036	plasma membrane bounded cell projection organization	115/569	488/3947	4.87684e-09	7.48804e-07	6.83344e-07	MAP1A/STMND1/CSPG5/DISC1/LZTS3/NECTIN2/CDC42EP1/PLPPR4/L1CAM/SPATA13/MAPT/RTN4R/EFNA1/TSKU/SEZ6/PPP1R9A/SRCIN1/TNFRSF21/PSD/RTN4RL1/LRTM2/PLXNB2/EFNB3/DGKG/AGRN/SPOCK1/CUX2/NSMF/TRIM46/SEMA6B/NEGR1/S100B/SIPA1L1/NRP2/PLP1/DAB1/PLXND1/GRIN2B/PARD6B/TNR/IGF1R/SH3GL2/CDKL5/FEZ1/FAT3/ARHGEF4/TENM1/FBXO38/ARHGAP24/ABLIM3/UNC5B/RIMS2/ARHGAP35/PARD3/GPM6B/BRSK2/RIMS1/APLP2/APP/CYLD/MAP4K4/CFL1/NTRK3/CNT…	115	BIOLOGICAL_PROCESS	all_degs	15	115	569	488	3947
GO:0030030	GO:0030030	cell projection organization	116/569	495/3947	5.85664e-09	8.74267e-07	7.97839e-07	MAP1A/STMND1/CSPG5/DISC1/LZTS3/NECTIN2/CDC42EP1/PLPPR4/L1CAM/SPATA13/MAPT/RTN4R/EFNA1/TSKU/SEZ6/PPP1R9A/SRCIN1/TNFRSF21/PSD/RTN4RL1/LRTM2/PLXNB2/EFNB3/DGKG/AGRN/SPOCK1/CUX2/NSMF/TRIM46/SEMA6B/NEGR1/S100B/SIPA1L1/NRP2/PLP1/DAB1/PLXND1/GRIN2B/PARD6B/TNR/IGF1R/SH3GL2/CDKL5/FEZ1/FAT3/ARHGEF4/TENM1/FBXO38/ARHGAP24/ABLIM3/UNC5B/RIMS2/ARHGAP35/PARD3/GPM6B/BRSK2/RIMS1/APLP2/GPR22/APP/CYLD/MAP4K4/CFL1/NTR…	116	BIOLOGICAL_PROCESS	all_degs	15	116	569	495	3947
GO:00486673	GO:0048667	cell morphogenesis involved in neuron differentiation	64/569	222/3947	7.91901e-09	1.1475e-06	1.04718e-06	MAP1A/DISC1/LZTS3/PLPPR4/L1CAM/MAPT/RTN4R/EFNA1/TSKU/SRCIN1/LRTM2/PLXNB2/EFNB3/CUX2/NSMF/TRIM46/SEMA6B/S100B/SIPA1L1/NRP2/DAB1/PLXND1/PARD6B/TNR/IGF1R/CDKL5/FEZ1/UNC5B/ARHGAP35/PARD3/BRSK2/APLP2/APP/CFL1/PTPRS/ROBO2/CDH11/TOP2B/TRPC5/SLC1A3/TANC2/ADARB1/RAPGEF2/ADGRB3/NLGN1/PTPRD/CDK5R1/PLXNA2/TNIK/DLG4/BMP7/NRXN1/TBR1/NLGN3/EPHA4/PPFIA2/PAK1/EXT1/RAB21/OLFM1/HSP90AA1/PRKG1/RAC1/CYFIP2	64	BIOLOGICAL_PROCESS	all_degs	15	64	569	222	3947
GO:00009043	GO:0000904	cell morphogenesis involved in differentiation	67/569	237/3947	8.26039e-09	1.1475e-06	1.04718e-06	MAP1A/DISC1/LZTS3/PLPPR4/L1CAM/MAPT/RTN4R/EFNA1/TSKU/SRCIN1/LRTM2/PLXNB2/EFNB3/NBEAL2/CUX2/NSMF/TRIM46/SEMA6B/S100B/SIPA1L1/NRP2/DAB1/PLXND1/PARD6B/TNR/IGF1R/CDKL5/FEZ1/FAT3/UNC5B/ARHGAP35/PARD3/BRSK2/APLP2/APP/CFL1/PTPRS/ROBO2/CDH11/TOP2B/TRPC5/SLC1A3/FRMD6/TANC2/ADARB1/RAPGEF2/ADGRB3/NLGN1/PTPRD/CDK5R1/PLXNA2/TNIK/DLG4/BMP7/NRXN1/TBR1/NLGN3/EPHA4/PPFIA2/PAK1/EXT1/RAB21/OLFM1/HSP90AA1/PRKG1/RAC1…	67	BIOLOGICAL_PROCESS	all_degs	15	67	569	237	3947
GO:01200353	GO:0120035	regulation of plasma membrane bounded cell projection organization	70/569	252/3947	8.32757e-09	1.1475e-06	1.04718e-06	DISC1/LZTS3/CDC42EP1/L1CAM/MAPT/RTN4R/EFNA1/TSKU/SEZ6/SRCIN1/RTN4RL1/PLXNB2/EFNB3/DGKG/AGRN/SPOCK1/CUX2/NSMF/TRIM46/SEMA6B/NEGR1/SIPA1L1/DAB1/PLXND1/GRIN2B/TNR/IGF1R/CDKL5/FEZ1/FAT3/TENM1/FBXO38/ARHGAP24/ARHGAP35/BRSK2/CYLD/CFL1/NTRK3/PTPRS/NDRG4/ROBO2/NPTN/TRIM67/TRPC5/DAAM2/PPP2R5B/TANC2/DAB2IP/RAPGEF2/ADGRB3/NLGN1/PTPRD/GRID2/CDK5R1/PLXNA2/TNIK/DLG4/BMP7/TBR1/EPHA4/PPFIA2/PAK1/GPM6A/RAB21/LPAR…	70	BIOLOGICAL_PROCESS	all_degs	15	70	569	252	3947
GO:00508033	GO:0050803	regulation of synapse structure or activity	37/569	100/3947	1.151e-08	1.54637e-06	1.41119e-06	DISC1/LZTS3/EFNA1/LRRC24/CTTNBP2/SRCIN1/LRTM2/EFNB3/AGRN/CUX2/NEGR1/MDGA1/SIPA1L1/NRP2/LRFN5/GRIN2B/CDKL5/CLSTN2/APP/CFL1/NTRK3/PTPRS/ROBO2/ADGRL1/TANC2/DAB2IP/ADGRB3/NLGN1/PTPRD/GRID2/CDK5R1/NRXN1/SLC17A6/NLGN3/EPHA4/PPFIA2/GPM6A	37	BIOLOGICAL_PROCESS	all_degs	15	37	569	100	3947
GO:00995652	GO:0099565	chemical synaptic transmission, postsynaptic	24/569	50/3947	1.25367e-08	1.64322e-06	1.49957e-06	SEZ6/CUX2/GRIN2B/GRIN2A/RIMS2/RIMS1/APP/MPP2/GABRB3/GRIK5/GABRG1/NLGN1/GRID2/DLG4/SLC8A3/GABRB2/GABRA2/NRXN1/NLGN3/GABRA1/CELF4/GABRG2/GRIN1/GRIK2	24	BIOLOGICAL_PROCESS	all_degs	15	24	569	50	3947
GO:00508073	GO:0050807	regulation of synapse organization	36/569	97/3947	1.66493e-08	2.09177e-06	1.90891e-06	DISC1/LZTS3/EFNA1/LRRC24/CTTNBP2/SRCIN1/LRTM2/EFNB3/AGRN/CUX2/NEGR1/MDGA1/SIPA1L1/NRP2/LRFN5/GRIN2B/CDKL5/CLSTN2/APP/CFL1/NTRK3/PTPRS/ROBO2/ADGRL1/TANC2/DAB2IP/ADGRB3/NLGN1/PTPRD/GRID2/CDK5R1/NRXN1/NLGN3/EPHA4/PPFIA2/GPM6A	36	BIOLOGICAL_PROCESS	all_degs	15	36	569	97	3947
GO:00615643	GO:0061564	axon development	56/569	187/3947	1.68823e-08	2.09177e-06	1.90891e-06	MAP1A/CSPG5/DISC1/PLPPR4/L1CAM/MAPT/RTN4R/EFNA1/TSKU/TNFRSF21/RTN4RL1/LRTM2/PLXNB2/EFNB3/TRIM46/SEMA6B/S100B/SIPA1L1/NRP2/PLP1/DAB1/PLXND1/PARD6B/TNR/IGF1R/CDKL5/FEZ1/UNC5B/ARHGAP35/PARD3/GPM6B/BRSK2/APLP2/APP/PTPRS/ROBO2/CDH11/TOP2B/TRPC5/ADARB1/CDK5R1/PLXNA2/BMP7/NRXN1/GRM7/TBR1/NLGN3/EPHA4/PAK1/EXT1/RAB21/OLFM1/HSP90AA1/PRKG1/RAC1/CYFIP2	56	BIOLOGICAL_PROCESS	all_degs	15	56	569	187	3947
GO:00313443	GO:0031344	regulation of cell projection organization	70/569	256/3947	1.71265e-08	2.09177e-06	1.90891e-06	DISC1/LZTS3/CDC42EP1/L1CAM/MAPT/RTN4R/EFNA1/TSKU/SEZ6/SRCIN1/RTN4RL1/PLXNB2/EFNB3/DGKG/AGRN/SPOCK1/CUX2/NSMF/TRIM46/SEMA6B/NEGR1/SIPA1L1/DAB1/PLXND1/GRIN2B/TNR/IGF1R/CDKL5/FEZ1/FAT3/TENM1/FBXO38/ARHGAP24/ARHGAP35/BRSK2/CYLD/CFL1/NTRK3/PTPRS/NDRG4/ROBO2/NPTN/TRIM67/TRPC5/DAAM2/PPP2R5B/TANC2/DAB2IP/RAPGEF2/ADGRB3/NLGN1/PTPRD/GRID2/CDK5R1/PLXNA2/TNIK/DLG4/BMP7/TBR1/EPHA4/PPFIA2/PAK1/GPM6A/RAB21/LPAR…	70	BIOLOGICAL_PROCESS	all_degs	15	70	569	256	3947
GO:0055085	GO:0055085	transmembrane transport	94/569	382/3947	1.75428e-08	2.095e-06	1.91185e-06	HCN3/SHISA7/PKD1L1/PLP2/GRIN3B/GPC3/SCN2B/SLC39A13/SCN3B/PEX5L/IRS2/SLC45A4/KCNG4/JPH3/KCNQ5/KCNJ9/OPRL1/PLCB3/PLP1/SLC24A1/KCNN1/DPP6/GRIN2B/TMBIM6/SLC13A4/GJB1/GRIN2A/KCNQ3/KCNC2/SLC24A2/PRKAG2/CACNA1B/SLC38A3/KCNH2/APP/HCN1/SLC6A1/SLC41A1/ATP11C/DAPK1/SLC44A1/APPL1/CACNA1A/SPNS2/TRPC5/GRIA1/KCNK2/KCNC1/CACNG3/KCNA4/ABCC8/CACNA1D/GABRB3/KCNIP1/SLC1A3/GRIK5/TMED10/SV2A/GABRG1/TRPM3/SLC4A10/MAGT1…	94	BIOLOGICAL_PROCESS	all_degs	15	94	569	382	3947
GO:00352352	GO:0035235	ionotropic glutamate receptor signaling pathway	12/569	15/3947	2.17972e-08	2.54649e-06	2.32387e-06	GRIN3B/PLP1/GRIN2B/GRIN2A/APP/GRIA1/GRIK5/GRID2/CDK5R1/GRIN1/GRIK2/GRIA2	12	BIOLOGICAL_PROCESS	all_degs	15	12	569	15	3947
GO:0003008	GO:0003008	system process	103/569	433/3947	2.24136e-08	2.56278e-06	2.33875e-06	HCN3/MAP1A/SHISA7/CHGA/JAM2/MAPT/SORBS2/DLGAP4/SEZ6/SCN2B/TNFRSF21/CRYAB/JARID2/CDKN2D/SCN3B/CUX2/S100B/JPH3/MYRF/OPRL1/SYT11/PLCB3/RHPN2/SLC24A1/PIK3C2A/CAMTA1/GRIN2B/TNR/SH3GL2/GRIN2A/RIMS2/ARHGAP35/PARD3/PDE4A/SLC24A2/B4GALT2/IREB2/RIMS1/SLC38A3/KCNH2/APP/HCN1/SLC6A1/NRXN2/CNTNAP2/NDRG4/PDE2A/MPP2/DLGAP1/NPTN/SLC44A1/BACE1/CSMD1/SPNS2/GRIA1/KCNK2/CACNG3/ABCC8/CACNA1D/GABRB3/SLC1A3/ADCY5/GRIK5/…	103	BIOLOGICAL_PROCESS	all_degs	15	103	569	433	3947
GO:00986623	GO:0098662	inorganic cation transmembrane transport	60/569	208/3947	2.37614e-08	2.66029e-06	2.42773e-06	HCN3/PKD1L1/GRIN3B/SCN2B/SLC39A13/SCN3B/KCNG4/JPH3/KCNQ5/KCNJ9/OPRL1/PLCB3/PLP1/SLC24A1/KCNN1/DPP6/GRIN2B/TMBIM6/GRIN2A/KCNQ3/KCNC2/SLC24A2/CACNA1B/KCNH2/HCN1/SLC6A1/SLC41A1/CACNA1A/TRPC5/KCNK2/KCNC1/CACNG3/KCNA4/ABCC8/CACNA1D/KCNIP1/SLC1A3/TRPM3/SLC4A10/MAGT1/SLC8A1/CACNA1C/ABCC9/KCNT1/PLCB4/SLC8A3/RASA3/ANK2/KCND3/SLC17A6/TRPC1/GPM6A/ATP2B2/GRIN1/CAMK2D/RGS7/CACNG2/KCNMA1/NALCN/ATP6V0D1	60	BIOLOGICAL_PROCESS	all_degs	15	60	569	208	3947
GO:00986093	GO:0098609	cell-cell adhesion	60/569	209/3947	2.89137e-08	3.17107e-06	2.89386e-06	PKD1L1/JAM2/NECTIN2/ILDR2/SH2B3/CDC42EP1/L1CAM/CDH24/CADM3/FCHO1/TNFRSF21/PLXNB2/EFNB3/RASGRP1/NEGR1/COL14A1/MDGA1/CELSR3/MAGI1/LRFN5/DAB1/ADD2/PCDH11X/TNR/ARVCF/FAT3/TENM1/CLSTN2/IGSF21/ITGB5/SYK/PKP4/NRXN2/PTPRS/ROBO2/CDH11/NPTN/ADGRL1/ZDHHC2/PTPRU/SMARCE1/DHPS/ASTN1/KIRREL3/SDK2/NLGN1/PTPRD/PIP5K1C/GRID2/CDK5R1/MMP24/BMP7/NRXN1/PTPRT/NLGN3/SMARCD3/EXT1/PRKCA/PRKG1/CYFIP2	60	BIOLOGICAL_PROCESS	all_degs	15	60	569	209	3947
GO:00347623	GO:0034762	regulation of transmembrane transport	49/569	159/3947	5.15093e-08	5.53622e-06	5.05225e-06	HCN3/SHISA7/GPC3/SCN2B/SCN3B/IRS2/KCNG4/JPH3/KCNQ5/KCNJ9/OPRL1/PLP1/DPP6/GRIN2B/TMBIM6/GRIN2A/KCNQ3/KCNC2/PRKAG2/CACNA1B/KCNH2/APP/HCN1/DAPK1/APPL1/CACNA1A/KCNC1/CACNG3/KCNA4/ABCC8/CACNA1D/KCNIP1/SLC8A1/NLGN1/CACNA1C/ABCC9/DLG4/ANK2/KCND3/NLGN3/TRPC1/PRKCB/GRIN1/CAMK2D/RGS7/CACNG2/KCNMA1/PRKCI/NALCN	49	BIOLOGICAL_PROCESS	all_degs	15	49	569	159	3947
GO:00009021	GO:0000902	cell morphogenesis	85/569	342/3947	5.9043e-08	6.22151e-06	5.67763e-06	MAP1A/CSPG5/DISC1/LZTS3/CDC42EP1/CLU/PLPPR4/L1CAM/CDH24/MAPT/RTN4R/EFNA1/TSKU/SRCIN1/LRTM2/PLXNB2/EFNB3/NBEAL2/CUX2/NSMF/TRIM46/SEMA6B/DLC1/S100B/SIPA1L1/NRP2/DAB1/PLXND1/PARD6B/TNR/IGF1R/SH3GL2/CDKL5/FEZ1/FAT3/UNC5B/RIMS2/ARHGAP35/PARD3/BRSK2/RIMS1/APLP2/APP/MAP4K4/CFL1/CNTNAP2/PTPRS/ROBO2/CDH11/CPNE9/TOP2B/TRPC5/SLC1A3/FRMD6/TANC2/DAB2IP/KIRREL3/ADARB1/RAPGEF2/RASA1/FRY/ADGRB3/NLGN1/PTPRD/CDK5R…	85	BIOLOGICAL_PROCESS	all_degs	15	85	569	342	3947
GO:00987423	GO:0098742	cell-cell adhesion via plasma-membrane adhesion molecules	26/569	61/3947	6.66647e-08	6.88954e-06	6.28727e-06	NECTIN2/L1CAM/CDH24/CADM3/PLXNB2/MDGA1/CELSR3/LRFN5/DAB1/PCDH11X/FAT3/TENM1/CLSTN2/IGSF21/PTPRS/ROBO2/CDH11/NPTN/ADGRL1/KIRREL3/SDK2/NLGN1/PTPRD/GRID2/MMP24/PTPRT	26	BIOLOGICAL_PROCESS	all_degs	15	26	569	61	3947
GO:00017643	GO:0001764	neuron migration	27/569	65/3947	7.14141e-08	7.24112e-06	6.60811e-06	DISC1/NRG3/DDIT4/PLXNB2/SPOCK1/DNER/NSMF/NDE1/TRIM46/MDGA1/NRP2/NAV1/DAB1/CDKL5/FAT3/NTRK3/TOP2B/ASTN1/DAB2IP/KIRREL3/RAPGEF2/CDK5R1/SEPTIN4/GPM6A/HSP90AA1/PRKG1/RAC1	27	BIOLOGICAL_PROCESS	all_degs	15	27	569	65	3947
GO:00986553	GO:0098655	monoatomic cation transmembrane transport	60/569	214/3947	7.49576e-08	7.40829e-06	6.76067e-06	HCN3/PKD1L1/GRIN3B/SCN2B/SLC39A13/SCN3B/KCNG4/JPH3/KCNQ5/KCNJ9/OPRL1/PLCB3/PLP1/SLC24A1/KCNN1/DPP6/GRIN2B/TMBIM6/GRIN2A/KCNQ3/KCNC2/SLC24A2/CACNA1B/KCNH2/HCN1/SLC6A1/SLC41A1/CACNA1A/TRPC5/KCNK2/KCNC1/CACNG3/KCNA4/ABCC8/CACNA1D/KCNIP1/SLC1A3/TRPM3/SLC4A10/MAGT1/SLC8A1/CACNA1C/ABCC9/KCNT1/PLCB4/SLC8A3/RASA3/ANK2/KCND3/SLC17A6/TRPC1/GPM6A/ATP2B2/GRIN1/CAMK2D/RGS7/CACNG2/KCNMA1/NALCN/ATP6V0D1	60	BIOLOGICAL_PROCESS	all_degs	15	60	569	214	3947
GO:19908062	GO:1990806	ligand-gated ion channel signaling pathway	12/569	16/3947	7.58199e-08	7.40829e-06	6.76067e-06	GRIN3B/PLP1/GRIN2B/GRIN2A/APP/GRIA1/GRIK5/GRID2/CDK5R1/GRIN1/GRIK2/GRIA2	12	BIOLOGICAL_PROCESS	all_degs	15	12	569	16	3947
GO:0016477	GO:0016477	cell migration	91/569	377/3947	8.42176e-08	8.08188e-06	7.37537e-06	CHGA/DISC1/NRG3/JAM2/SDC3/ADAM15/L1CAM/SPATA13/GPC3/EFNA1/DDIT4/BSG/MERTK/SRCIN1/PLXNB2/IRS2/SPOCK1/DNER/NSMF/NDE1/TRIM46/SEMA6B/HDAC9/DLC1/GAB1/MDGA1/NRP2/NAV1/PLP1/MYO18A/PIK3C2A/DAB1/PLXND1/ADD2/PARD6B/TNR/GLIPR2/IGF1R/TMEFF2/CDKL5/FAT3/ARHGAP24/ARHGAP35/ITGB5/SYK/APP/PREX1/GADD45A/MAP4K4/NTRK3/NDRG4/CDH11/APPL1/PTPRU/TOP2B/SPNS2/DAAM2/ASTN1/ABCC8/DAB2IP/KIRREL3/ADARB1/RAPGEF2/CLASP2/SLC8A1/PI…	91	BIOLOGICAL_PROCESS	all_degs	15	91	569	377	3947
GO:0007417	GO:0007417	central nervous system development	85/569	345/3947	9.06971e-08	8.55098e-06	7.80346e-06	DISC1/NRG3/CLU/TACC2/MAPT/RTN4R/DDIT4/CTTNBP2/TSKU/SEZ6/TNFRSF21/RTN4RL1/PLXNB2/JARID2/NCOR2/IRS2/SPOCK1/DNER/ALDH3A2/NDE1/SEMA6B/DLC1/NEGR1/S100B/MYRF/MDGA1/NRP2/PLP1/DAB1/GRIN2B/TNR/IGF1R/SH3GL2/SOX11/FEZ1/GRIN2A/ADAM22/ZFHX3/ARHGAP35/KCNC2/GPM6B/B4GALT2/APLP2/SLC38A3/APP/NTRK3/CNTNAP2/PTPRS/NDRG4/HDAC11/ROBO2/CDH11/TOP2B/KCNC1/DAAM2/MDGA2/EML1/DAB2IP/KIRREL3/ADARB1/RAPGEF2/SH3GL1/SLC4A10/SLC8A…	85	BIOLOGICAL_PROCESS	all_degs	15	85	569	345	3947
GO:00074093	GO:0007409	axonogenesis	50/569	168/3947	1.29771e-07	1.2024e-05	1.09728e-05	MAP1A/DISC1/PLPPR4/L1CAM/MAPT/RTN4R/EFNA1/TSKU/LRTM2/PLXNB2/EFNB3/TRIM46/SEMA6B/S100B/SIPA1L1/NRP2/DAB1/PLXND1/PARD6B/TNR/IGF1R/CDKL5/FEZ1/UNC5B/ARHGAP35/PARD3/BRSK2/APLP2/APP/PTPRS/ROBO2/CDH11/TOP2B/TRPC5/ADARB1/CDK5R1/PLXNA2/BMP7/NRXN1/TBR1/NLGN3/EPHA4/PAK1/EXT1/RAB21/OLFM1/HSP90AA1/PRKG1/RAC1/CYFIP2	50	BIOLOGICAL_PROCESS	all_degs	15	50	569	168	3947
GO:00068121	GO:0006812	monoatomic cation transport	67/569	253/3947	1.40515e-07	1.27988e-05	1.16799e-05	HCN3/PKD1L1/GRIN3B/SCN2B/SLC39A13/SCN3B/KCNG4/JPH3/KCNQ5/KCNJ9/OPRL1/PLCB3/PLP1/SLC24A1/KCNN1/DPP6/GRIN2B/TMBIM6/SLC13A4/GRIN2A/KCNQ3/NDFIP2/KCNC2/SLC24A2/CACNA1B/IREB2/SLC38A3/KCNH2/HCN1/SLC6A1/SLC41A1/CACNA1A/TRPC5/KCNK2/KCNC1/CACNG3/KCNA4/ABCC8/CACNA1D/KCNIP1/SLC1A3/TRPM3/SLC4A10/MAGT1/SLC8A1/CACNA1C/ABCC9/KCNT1/PLCB4/SLC8A3/RASA3/ANK2/KCND3/SLC17A6/NKAIN2/NSF/TRPC1/PRKCB/GPM6A/ATP2B2/GRIN1/CA…	67	BIOLOGICAL_PROCESS	all_degs	15	67	569	253	3947
GO:00519603	GO:0051960	regulation of nervous system development	46/569	150/3947	1.59383e-07	1.42754e-05	1.30275e-05	DISC1/JAM2/L1CAM/MAPT/RTN4R/LRRC24/TNFRSF21/LRTM2/PLXNB2/EFNB3/AGRN/CUX2/TRIM46/SEMA6B/MYRF/DAB1/PLXND1/TNR/CDKL5/SOX11/CLSTN2/PARD3/NTRK3/PTPRS/ROBO2/NPTN/TRPC5/DAAM2/ABCC8/RAPGEF2/ADGRB3/NLGN1/PTPRD/GRID2/PLXNA2/DLG4/BMP7/NRXN1/NLGN3/SMARCD3/EPHA4/NAP1L1/TMEM98/RAB21/PRKCI/KRAS	46	BIOLOGICAL_PROCESS	all_degs	15	46	569	150	3947
GO:00072152	GO:0007215	glutamate receptor signaling pathway	15/569	25/3947	1.63568e-07	1.44101e-05	1.31504e-05	GRIN3B/PLP1/GRIN2B/GRIN2A/APP/GRM2/GRIA1/GRIK5/GRID2/CDK5R1/GRM8/GRM7/GRIN1/GRIK2/GRIA2	15	BIOLOGICAL_PROCESS	all_degs	15	15	569	25	3947
GO:00519663	GO:0051966	regulation of synaptic transmission, glutamatergic	19/569	38/3947	1.89444e-07	1.64205e-05	1.49851e-05	DISC1/PLPPR4/GRIN2B/TNR/GRIN2A/DGKI/HCN1/GRM2/CACNG3/NLGN1/GRM8/SYT1/NRXN1/GRM7/NLGN3/GLUL/GRIN1/GRIK2/CACNG2	19	BIOLOGICAL_PROCESS	all_degs	15	19	569	38	3947
GO:00995052	GO:0099505	regulation of presynaptic membrane potential	12/569	17/3947	2.24197e-07	1.91244e-05	1.74526e-05	GRIN3B/KCNJ9/GRIN2B/KCNC2/GABBR1/GRIA1/KCNC1/KCNA4/GRIK5/GABRB2/GABRA2/GRIK2	12	BIOLOGICAL_PROCESS	all_degs	15	12	569	17	3947
GO:00347653	GO:0034765	regulation of monoatomic ion transmembrane transport	38/569	115/3947	2.39322e-07	2.00956e-05	1.83389e-05	HCN3/SCN2B/SCN3B/KCNG4/JPH3/KCNQ5/KCNJ9/OPRL1/PLP1/DPP6/GRIN2B/TMBIM6/GRIN2A/KCNQ3/KCNC2/CACNA1B/KCNH2/HCN1/CACNA1A/KCNC1/CACNG3/KCNA4/ABCC8/CACNA1D/KCNIP1/SLC8A1/CACNA1C/ABCC9/ANK2/KCND3/NLGN3/TRPC1/GRIN1/CAMK2D/RGS7/CACNG2/KCNMA1/NALCN	38	BIOLOGICAL_PROCESS	all_degs	15	38	569	115	3947
GO:0048870	GO:0048870	cell motility	94/569	402/3947	2.54434e-07	2.10358e-05	1.91969e-05	CHGA/DISC1/NRG3/JAM2/SDC3/ADAM15/L1CAM/SPATA13/GPC3/EFNA1/DDIT4/BSG/MERTK/SRCIN1/PLXNB2/IRS2/SPOCK1/DNER/NSMF/NDE1/TRIM46/SPOCK3/SEMA6B/HDAC9/DLC1/GAB1/MDGA1/NRP2/NAV1/TPPP2/PLP1/MYO18A/PIK3C2A/DAB1/PLXND1/ADD2/PARD6B/TNR/GLIPR2/IGF1R/TMEFF2/CDKL5/FAT3/ARHGAP24/ARHGAP35/ITGB5/SYK/APP/PREX1/GADD45A/MAP4K4/NTRK3/NDRG4/CDH11/APPL1/PTPRU/TOP2B/SPNS2/DAAM2/ASTN1/ABCC8/DAB2IP/KIRREL3/ADARB1/RAPGEF2/CLA…	94	BIOLOGICAL_PROCESS	all_degs	15	94	569	402	3947
GO:00021812	GO:0002181	cytoplasmic translation	33/569	94/3947	3.10971e-07	2.53206e-05	2.31071e-05	RPL14/RPL26/RPL36/RPL22L1/CPEB2/RPS12/RPL31/RPL28/RPL6/RPL10A/RPLP1/RPS25/RPL29/RPL11/RPL13A/RPS5/RPL34/RPS2/RPS24/RPL3/RPL13/RPS23/RPS14/RPL22/RPS4X/RACK1/RPL15/RPS28/RPS26/RPS9/RPS17/RPS7/RPS20	33	BIOLOGICAL_PROCESS	all_degs	15	33	569	94	3947
GO:00316442	GO:0031644	regulation of nervous system process	24/569	58/3947	4.21933e-07	3.38428e-05	3.08843e-05	SHISA7/JAM2/DLGAP4/TNFRSF21/CUX2/MYRF/OPRL1/GRIN2B/TNR/GRIN2A/RIMS2/PARD3/RIMS1/APP/NRXN2/DLGAP1/NLGN1/DLG4/SLC8A3/NRXN1/NLGN3/TMEM98/CELF4/GRIN1	24	BIOLOGICAL_PROCESS	all_degs	15	24	569	58	3947
GO:00440573	GO:0044057	regulation of system process	44/569	146/3947	5.20522e-07	4.11365e-05	3.75404e-05	HCN3/SHISA7/CHGA/JAM2/DLGAP4/SCN2B/TNFRSF21/JARID2/SCN3B/CUX2/MYRF/OPRL1/GRIN2B/TNR/GRIN2A/RIMS2/PARD3/RIMS1/KCNH2/APP/HCN1/NRXN2/DLGAP1/ABCC8/CACNA1D/SLC8A1/NLGN1/CACNA1C/ABCC9/DLG4/SLC8A3/ANK2/KCND3/NRXN1/NLGN3/TMEM98/TRPC1/CELF4/PRKCA/ATP2B2/GRIN1/CAMK2D/HSP90AA1/PRKG1	44	BIOLOGICAL_PROCESS	all_degs	15	44	569	146	3947
GO:00071863	GO:0007186	G protein-coupled receptor signaling pathway	45/569	151/3947	5.48202e-07	4.26962e-05	3.89638e-05	CHGA/PLPPR4/PSAP/RGS3/RAPGEFL1/GPR158/GPR153/DGKG/AGRN/NPFFR2/OPRL1/CELSR3/PLCB3/PDE3B/TENM1/RIMS2/SORCS2/PARD3/PDE4A/SYP/DGKI/APLP2/GPR22/GABBR1/DGKH/PDE2A/ADGRL1/GRM2/SPNS2/KCNK2/CACNA1D/ADCY5/KCTD16/RAPGEF2/ADGRB3/CDK5R1/PLCB4/GRM8/GRM7/PRKCB/GRK3/PRKCA/LPAR1/RGS7/RAC1	45	BIOLOGICAL_PROCESS	all_degs	15	45	569	151	3947
GO:00481682	GO:0048168	regulation of neuronal synaptic plasticity	16/569	30/3947	5.79939e-07	4.45228e-05	4.06306e-05	SHISA7/NSMF/S100B/JPH3/GRIN2B/GRIN2A/SYP/APP/NPTN/ZDHHC2/SLC4A10/DLG4/GRIN1/GRIK2/HRAS/KRAS	16	BIOLOGICAL_PROCESS	all_degs	15	16	569	30	3947
GO:00076123	GO:0007612	learning	25/569	66/3947	1.75862e-06	0.00013311	0.000121474	MAP1A/JPH3/OPRL1/SYT11/TNR/GRIN2A/SLC24A2/B4GALT2/APP/SLC6A1/NRXN2/CNTNAP2/NDRG4/NPTN/CSMD1/ABCC8/ADGRB3/DLG4/SLC8A3/NRXN1/TBR1/NLGN3/GRIN1/SNAP25/KRAS	25	BIOLOGICAL_PROCESS	all_degs	15	25	569	66	3947
GO:00519633	GO:0051963	regulation of synapse assembly	19/569	43/3947	2.10857e-06	0.000157382	0.000143623	LRRC24/LRTM2/EFNB3/AGRN/CUX2/NEGR1/MDGA1/LRFN5/CLSTN2/APP/NTRK3/PTPRS/ROBO2/ADGRB3/NLGN1/PTPRD/GRID2/NRXN1/NLGN3	19	BIOLOGICAL_PROCESS	all_degs	15	19	569	43	3947
GO:00432693	GO:0043269	regulation of monoatomic ion transport	40/569	134/3947	2.29218e-06	0.000168742	0.000153991	HCN3/GRIN3B/SCN2B/SCN3B/KCNG4/JPH3/KCNQ5/KCNJ9/OPRL1/PLP1/DPP6/GRIN2B/TMBIM6/GRIN2A/KCNQ3/KCNC2/CACNA1B/KCNH2/HCN1/CACNA1A/KCNC1/CACNG3/KCNA4/ABCC8/CACNA1D/KCNIP1/SLC8A1/CACNA1C/ABCC9/ANK2/KCND3/NKAIN2/NLGN3/TRPC1/GRIN1/CAMK2D/RGS7/CACNG2/KCNMA1/NALCN	40	BIOLOGICAL_PROCESS	all_degs	15	40	569	134	3947
GO:0040011	GO:0040011	locomotion	78/569	335/3947	3.77295e-06	0.000273998	0.000250045	CHGA/NRG3/JAM2/ADAM15/L1CAM/PLP2/SPATA13/EFNA1/BSG/SRCIN1/LRTM2/PLXNB2/EFNB3/IRS2/NSMF/SPOCK3/SEMA6B/HDAC9/DLC1/JPH3/GAB1/NRP2/TPPP2/PLP1/PIK3C2A/PLXND1/PARD6B/TNR/GLIPR2/IGF1R/TMEFF2/FEZ1/GRIN2A/UNC5B/ARHGAP35/SYK/APP/PREX1/GADD45A/MAP4K4/NTRK3/NDRG4/ROBO2/CDH11/APPL1/PTPRU/SPNS2/DAAM2/ABCC8/DAB2IP/ADARB1/RAPGEF2/CLASP2/SLC8A1/PIP5K1C/FRMD5/CDK5R1/PLXNA2/BMP7/NRXN1/DOCK1/TBR1/LDB2/PTPRT/PTPRK/EP…	78	BIOLOGICAL_PROCESS	all_degs	15	78	569	335	3947
GO:19018883	GO:1901888	regulation of cell junction assembly	26/569	73/3947	4.21874e-06	0.000302287	0.000275861	LRRC24/LRTM2/EFNB3/AGRN/CUX2/DLC1/NEGR1/MDGA1/LRFN5/CLSTN2/GPM6B/APP/MAP4K4/NTRK3/CNTNAP2/PTPRS/ROBO2/RAPGEF2/CLASP2/ADGRB3/NLGN1/PTPRD/GRID2/NRXN1/NLGN3/RAC1	26	BIOLOGICAL_PROCESS	all_degs	15	26	569	73	3947
GO:00071562	GO:0007156	homophilic cell adhesion via plasma membrane adhesion molecules	16/569	34/3947	4.99702e-06	0.000353342	0.000322453	NECTIN2/L1CAM/CDH24/CADM3/PLXNB2/CELSR3/PCDH11X/FAT3/CLSTN2/IGSF21/ROBO2/CDH11/NPTN/KIRREL3/SDK2/PTPRT	16	BIOLOGICAL_PROCESS	all_degs	15	16	569	34	3947
GO:00860913	GO:0086091	regulation of heart rate by cardiac conduction	10/569	15/3947	5.45736e-06	0.000379404	0.000346237	HCN3/SCN2B/SCN3B/KCNH2/HCN1/CACNA1D/CACNA1C/ANK2/KCND3/CAMK2D	10	BIOLOGICAL_PROCESS	all_degs	15	10	569	15	3947
GO:00988152	GO:0098815	modulation of excitatory postsynaptic potential	13/569	24/3947	5.5068e-06	0.000379404	0.000346237	CUX2/GRIN2B/GRIN2A/RIMS2/RIMS1/APP/NLGN1/DLG4/SLC8A3/NRXN1/NLGN3/CELF4/GRIN1	13	BIOLOGICAL_PROCESS	all_degs	15	13	569	24	3947
GO:00076113	GO:0007611	learning or memory	32/569	101/3947	6.09775e-06	0.000414801	0.00037854	MAP1A/SHISA7/MAPT/CUX2/S100B/JPH3/OPRL1/SYT11/GRIN2B/TNR/GRIN2A/SLC24A2/B4GALT2/APP/SLC6A1/NRXN2/CNTNAP2/NDRG4/NPTN/CSMD1/GRIA1/KCNK2/ABCC8/ADGRB3/DLG4/SLC8A3/NRXN1/TBR1/NLGN3/GRIN1/SNAP25/KRAS	32	BIOLOGICAL_PROCESS	all_degs	15	32	569	101	3947
GO:00705882	GO:0070588	calcium ion transmembrane transport	30/569	92/3947	6.23414e-06	0.000418778	0.000382169	PKD1L1/GRIN3B/JPH3/OPRL1/PLCB3/PLP1/SLC24A1/GRIN2B/TMBIM6/GRIN2A/SLC24A2/CACNA1B/CACNA1A/TRPC5/CACNG3/CACNA1D/TRPM3/SLC8A1/CACNA1C/PLCB4/SLC8A3/RASA3/ANK2/TRPC1/GPM6A/ATP2B2/GRIN1/CAMK2D/CACNG2/NALCN	30	BIOLOGICAL_PROCESS	all_degs	15	30	569	92	3947
GO:00076103	GO:0007610	behavior	54/569	211/3947	7.79306e-06	0.000517036	0.000471837	MAP1A/SHISA7/MAPT/SEZ6/EFNB3/CUX2/NEGR1/S100B/JPH3/OPRL1/SYT11/DAB1/OXR1/GRIN2B/ADAM11/TNR/GRIN2A/ZFHX3/SLC24A2/B4GALT2/APP/HCN1/SLC6A1/NRXN2/CNTNAP2/NDRG4/NPTN/GRM2/CSMD1/GRIA1/KCNK2/ASTN1/ABCC8/SLC1A3/ADCY5/KIRREL3/ADARB1/MTA1/SLC4A10/ADGRB3/NLGN1/MEIS1/DLG4/SLC8A3/NRXN1/TBR1/NLGN3/EPHA4/EXT1/GABRG2/GRIN1/GRIK2/SNAP25/KRAS	54	BIOLOGICAL_PROCESS	all_degs	15	54	569	211	3947
GO:00991733	GO:0099173	postsynapse organization	27/569	80/3947	8.87406e-06	0.000581575	0.000530735	SHISA7/DISC1/LZTS3/EFNA1/SRCIN1/CUX2/SIPA1L1/NRP2/GRIN2B/IGF1R/CDKL5/CFL1/NRXN2/NTRK3/PTPRS/ZDHHC2/TANC2/NLGN1/PTPRD/GRID2/CDK5R1/DLG4/NRXN1/NLGN3/EPHA4/PPFIA2/GPHN	27	BIOLOGICAL_PROCESS	all_degs	15	27	569	80	3947
GO:01403523	GO:0140352	export from cell	59/569	239/3947	9.85684e-06	0.0006382	0.00058241	CSPG5/IL13RA2/CHGA/ILDR2/PTPRN2/MERTK/PCLO/PARD6A/SRCIN1/SYTL5/PTPRN/IRS2/ARHGAP17/RASGRP1/MIDN/SYT11/MYO18A/PIK3C2A/SYN3/SOX11/DYSF/RIMS2/UNC13C/SYK/CBL/BRSK2/SYP/RIMS1/SLC38A3/KCNH2/GABBR1/SCAMP5/ANK1/NRXN2/GRM2/STAM/ABCC8/ADCY5/AACS/RAB15/GRIK5/TMED10/SV2A/CLASP2/SLC8A1/NLGN1/PIP5K1C/SEPTIN4/SYT1/RIMS4/KCND3/NRXN1/GRM7/NSF/PAK1/PRKCB/GLUL/RAB21/SNAP25	59	BIOLOGICAL_PROCESS	all_degs	15	59	569	239	3947
GO:00513363	GO:0051336	regulation of hydrolase activity	64/569	267/3947	1.14319e-05	0.00073137	0.000667435	PPARGC1B/CST3/MGMT/MAPT/ANXA8/PSAP/RAPGEFL1/GPC3/RTN4R/EFNA1/ARAP3/CRYAB/PLXNB2/CDKN2D/AGRN/SPOCK1/RASGRP1/SPOCK3/HDAC9/DLC1/SIPA1L1/PLXND1/GRIN2B/TMBIM6/CDKL5/GRIN2A/RASAL2/ARHGAP24/ARHGAP35/CPEB2/SYK/PKP4/APLP2/APP/PREX1/TBC1D9B/MAP4K4/RASGRP3/NTRK3/GARNL3/MTSS2/DAPK1/SGSM2/MAP3K5/DOCK9/TMED10/DAB2IP/ASAP2/RAPGEF2/TBC1D9/RASA1/PLXNA2/RASA3/VAV2/EPHA4/GRIN1/CAMK2D/ARL1/LPAR1/RGS7/PRKG1/RACK1/HRA…	64	BIOLOGICAL_PROCESS	all_degs	15	64	569	267	3947
GO:00309003	GO:0030900	forebrain development	35/569	118/3947	1.1705e-05	0.000740032	0.000675339	DISC1/NRG3/TACC2/RTN4R/TSKU/RTN4RL1/NDE1/SEMA6B/DLC1/MDGA1/NRP2/DAB1/TNR/IGF1R/FEZ1/ARHGAP35/KCNC2/APP/CNTNAP2/PTPRS/ROBO2/TOP2B/KCNC1/DAB2IP/KIRREL3/RAPGEF2/SLC4A10/SLC8A1/CDK5R1/DLG4/TBR1/EXT1/LPAR1/PRKG1/KRAS	35	BIOLOGICAL_PROCESS	all_degs	15	35	569	118	3947
GO:0051240	GO:0051240	positive regulation of multicellular organismal process	78/569	346/3947	1.37647e-05	0.000860135	0.000784943	CHGA/DISC1/PPARGC1B/NECTIN2/CLU/RIF1/L1CAM/MAPT/LRRC24/TSKU/NCOA3/FCHO1/ZBTB20/LRTM2/PLXNB2/EFNB3/SCN3B/IRS2/AGRN/CUX2/RASGRP1/LRPAP1/GAB1/MYRF/OPRL1/PLXND1/TNR/GLIPR2/IGF1R/CDKL5/SOX11/ADIPOR2/CLSTN2/RIMS2/PARD3/SYK/GPM6B/NELL1/RIMS1/APP/SCAMP5/CFL1/ROBO2/NPTN/APPL1/SMARCE1/FAM20C/RIOK3/TRPC5/DHPS/ABCC8/TMED10/ADGRB3/SLC8A1/NLGN1/PTPRD/GRID2/MAPKAPK2/PLXNA2/DLG4/BMP7/KSR2/NRXN1/NLGN3/SMARCD3/EPH…	78	BIOLOGICAL_PROCESS	all_degs	15	78	569	346	3947
GO:00508903	GO:0050890	cognition	33/569	110/3947	1.60545e-05	0.00099169	0.000904997	MAP1A/SHISA7/MAPT/CUX2/S100B/JPH3/OPRL1/SYT11/GRIN2B/TNR/GRIN2A/SLC24A2/B4GALT2/APP/SLC6A1/NRXN2/CNTNAP2/NDRG4/NPTN/CSMD1/GRIA1/KCNK2/ABCC8/ADGRB3/MAGT1/DLG4/SLC8A3/NRXN1/TBR1/NLGN3/GRIN1/SNAP25/KRAS	33	BIOLOGICAL_PROCESS	all_degs	15	33	569	110	3947
GO:00613373	GO:0061337	cardiac conduction	15/569	33/3947	1.68282e-05	0.00102766	0.000937827	HCN3/SCN2B/SCN3B/KCNH2/HCN1/CACNA1D/SLC8A1/CACNA1C/ABCC9/SLC8A3/ANK2/KCND3/TRPC1/ATP2B2/CAMK2D	15	BIOLOGICAL_PROCESS	all_degs	15	15	569	33	3947
GO:00329403	GO:0032940	secretion by cell	56/569	227/3947	1.72186e-05	0.00103969	0.000948802	CSPG5/IL13RA2/CHGA/ILDR2/PTPRN2/MERTK/PCLO/PARD6A/SRCIN1/SYTL5/PTPRN/IRS2/ARHGAP17/RASGRP1/MIDN/SYT11/MYO18A/PIK3C2A/SYN3/SOX11/DYSF/RIMS2/UNC13C/SYK/CBL/BRSK2/SYP/RIMS1/SLC38A3/GABBR1/SCAMP5/ANK1/NRXN2/GRM2/STAM/ABCC8/ADCY5/AACS/RAB15/GRIK5/TMED10/SV2A/CLASP2/NLGN1/PIP5K1C/SEPTIN4/SYT1/RIMS4/NRXN1/GRM7/NSF/PAK1/PRKCB/GLUL/RAB21/SNAP25	56	BIOLOGICAL_PROCESS	all_degs	15	56	569	227	3947
GO:00508052	GO:0050805	negative regulation of synaptic transmission	12/569	23/3947	2.12492e-05	0.00126881	0.00115789	MAPT/SLC24A1/TNR/SORCS2/SLC24A2/GABBR1/HCN1/SLC6A1/GRM2/GRIA1/GRID2/GRIK2	12	BIOLOGICAL_PROCESS	all_degs	15	12	569	23	3947
GO:00519623	GO:0051962	positive regulation of nervous system development	29/569	93/3947	2.35118e-05	0.00138849	0.00126711	DISC1/L1CAM/MAPT/LRRC24/LRTM2/PLXNB2/AGRN/CUX2/PLXND1/CDKL5/SOX11/CLSTN2/ROBO2/NPTN/TRPC5/ADGRB3/NLGN1/PTPRD/GRID2/PLXNA2/DLG4/NRXN1/NLGN3/SMARCD3/EPHA4/NAP1L1/RAB21/PRKCI/KRAS	29	BIOLOGICAL_PROCESS	all_degs	15	29	569	93	3947
GO:00469033	GO:0046903	secretion	60/569	251/3947	2.40315e-05	0.00140375	0.00128104	CSPG5/IL13RA2/CHGA/ILDR2/PTPRN2/MERTK/PCLO/PARD6A/SRCIN1/SYTL5/PTPRN/NCOR2/IRS2/ARHGAP17/RASGRP1/MIDN/OPRL1/SYT11/MYO18A/PIK3C2A/SYN3/SOX11/DYSF/RIMS2/UNC13C/SYK/CBL/BRSK2/SYP/RIMS1/SLC38A3/GABBR1/SCAMP5/SLC6A1/ANK1/NRXN2/GRM2/STAM/ABCC8/ADCY5/AACS/RAB15/GRIK5/TMED10/SV2A/CLASP2/NLGN1/PIP5K1C/SEPTIN4/SYT1/RIMS4/NRXN1/GRM7/NSF/PAK1/PRKCB/GLUL/RAB21/PRKCI/SNAP25	60	BIOLOGICAL_PROCESS	all_degs	15	60	569	251	3947
GO:0023056	GO:0023056	positive regulation of signaling	96/569	455/3947	2.43305e-05	0.00140593	0.00128303	SHISA7/CHGA/DISC1/NECTIN2/GPC3/RTN4R/EFNA1/TRIM13/EFNB3/IRS2/CUX2/DOK4/MAPK8IP1/RASGRP1/S100B/CXXC5/GPS2/SH3RF3/SLC24A1/CAMTA1/GRIN2B/RPL26/TNR/GLIPR2/IGF1R/SOX11/GRIN2A/TENM1/CLSTN2/UNC5B/RIMS2/NDFIP2/SLC24A2/SYK/CBL/RIMS1/PDE8A/TMEM9B/APP/GABBR1/CYLD/RPS12/GADD45A/MAP4K4/NTRK3/NDRG4/MPP2/ROBO2/NPTN/ZDHHC2/DAAM2/MAP3K5/CACNG3/ABCC8/SLC1A3/FRMD6/PPP2R5B/AACS/DAB2IP/RAPGEF2/RBPMS/CAT/NLGN1/TNIK/DL…	96	BIOLOGICAL_PROCESS	all_degs	15	96	569	455	3947
GO:19048612	GO:1904861	excitatory synapse assembly	9/569	14/3947	2.57551e-05	0.00147243	0.00134371	PLXNB2/NRXN2/NTRK3/PTPRS/NPTN/NLGN1/PTPRD/GRID2/NRXN1	9	BIOLOGICAL_PROCESS	all_degs	15	9	569	14	3947
GO:00068872	GO:0006887	exocytosis	35/569	122/3947	2.60424e-05	0.00147318	0.0013444	CSPG5/IL13RA2/CHGA/PCLO/SRCIN1/SYTL5/ARHGAP17/RASGRP1/SYT11/PIK3C2A/RIMS2/UNC13C/SYK/CBL/BRSK2/SYP/RIMS1/SCAMP5/ANK1/STAM/RAB15/GRIK5/TMED10/SV2A/CLASP2/NLGN1/PIP5K1C/SEPTIN4/SYT1/RIMS4/NSF/PAK1/PRKCB/RAB21/SNAP25	35	BIOLOGICAL_PROCESS	all_degs	15	35	569	122	3947
GO:00074203	GO:0007420	brain development	60/569	252/3947	2.73381e-05	0.00153036	0.00139658	DISC1/NRG3/TACC2/RTN4R/DDIT4/CTTNBP2/TSKU/SEZ6/RTN4RL1/PLXNB2/NCOR2/IRS2/NDE1/SEMA6B/DLC1/NEGR1/MDGA1/NRP2/PLP1/DAB1/GRIN2B/TNR/IGF1R/FEZ1/GRIN2A/ZFHX3/ARHGAP35/KCNC2/B4GALT2/SLC38A3/APP/CNTNAP2/PTPRS/NDRG4/ROBO2/TOP2B/KCNC1/EML1/DAB2IP/KIRREL3/RAPGEF2/SLC4A10/SLC8A1/MEIS1/GRID2/CDK5R1/PLXNA2/DLG4/BMP7/SYT1/TBR1/EXT1/ATP2B2/GRIN1/LPAR1/RGS7/PRKG1/CSNK1D/ATP6V0D1/KRAS	60	BIOLOGICAL_PROCESS	all_degs	15	60	569	252	3947
GO:0010647	GO:0010647	positive regulation of cell communication	95/569	451/3947	2.902e-05	0.00160777	0.00146722	SHISA7/CHGA/DISC1/NECTIN2/GPC3/RTN4R/EFNA1/TRIM13/EFNB3/IRS2/CUX2/DOK4/MAPK8IP1/RASGRP1/S100B/CXXC5/GPS2/SH3RF3/SLC24A1/CAMTA1/GRIN2B/RPL26/TNR/GLIPR2/IGF1R/SOX11/GRIN2A/TENM1/CLSTN2/UNC5B/RIMS2/NDFIP2/SLC24A2/SYK/CBL/RIMS1/PDE8A/TMEM9B/APP/GABBR1/CYLD/RPS12/GADD45A/MAP4K4/NTRK3/NDRG4/MPP2/ROBO2/NPTN/ZDHHC2/DAAM2/MAP3K5/CACNG3/ABCC8/SLC1A3/FRMD6/PPP2R5B/AACS/DAB2IP/RAPGEF2/RBPMS/CAT/NLGN1/TNIK/DL…	95	BIOLOGICAL_PROCESS	all_degs	15	95	569	451	3947
GO:00975532	GO:0097553	calcium ion transmembrane import into cytosol	19/569	50/3947	2.96858e-05	0.00162787	0.00148557	JPH3/PLCB3/SLC24A1/GRIN2B/TMBIM6/GRIN2A/SLC24A2/CACNA1B/CACNA1A/CACNA1D/SLC8A1/CACNA1C/PLCB4/SLC8A3/RASA3/ANK2/TRPC1/GRIN1/CAMK2D	19	BIOLOGICAL_PROCESS	all_degs	15	19	569	50	3947
GO:00096113	GO:0009611	response to wounding	35/569	125/3947	4.58343e-05	0.00246317	0.00224784	CSPG5/SH2B3/ANXA8/RTN4R/TSKU/MERTK/RTN4RL1/DGKG/SYT11/TNR/IGF1R/TMEFF2/GRIN2A/ADIPOR2/ARHGAP24/ARHGAP35/ITPK1/SYK/DGKI/NTRK3/DGKH/PTPRS/KCNK2/MAP3K5/ABCC8/SLC1A3/CLASP2/VAV2/EPHA4/PAK1/EXT1/PRKCA/PRKG1/HRAS/RAC1	35	BIOLOGICAL_PROCESS	all_degs	15	35	569	125	3947
GO:00450552	GO:0045055	regulated exocytosis	24/569	73/3947	4.5835e-05	0.00246317	0.00224784	CSPG5/IL13RA2/CHGA/PCLO/ARHGAP17/RASGRP1/SYT11/RIMS2/UNC13C/SYK/CBL/SYP/RIMS1/SCAMP5/RAB15/GRIK5/TMED10/SV2A/NLGN1/PIP5K1C/SYT1/RIMS4/PRKCB/SNAP25	24	BIOLOGICAL_PROCESS	all_degs	15	24	569	73	3947
GO:00080383	GO:0008038	neuron recognition	10/569	18/3947	5.26826e-05	0.0027487	0.00250841	TNFRSF21/EFNB3/PLXND1/ARHGAP35/APP/CNTNAP2/ROBO2/CDK5R1/EPHA4/EXT1	10	BIOLOGICAL_PROCESS	all_degs	15	10	569	18	3947
GO:00519682	GO:0051968	positive regulation of synaptic transmission, glutamatergic	10/569	18/3947	5.26826e-05	0.0027487	0.00250841	GRIN2B/TNR/GRIN2A/CACNG3/NLGN1/NRXN1/NLGN3/GLUL/GRIN1/CACNG2	10	BIOLOGICAL_PROCESS	all_degs	15	10	569	18	3947
GO:20004632	GO:2000463	positive regulation of excitatory postsynaptic potential	10/569	18/3947	5.26826e-05	0.0027487	0.00250841	CUX2/GRIN2B/GRIN2A/RIMS2/RIMS1/NLGN1/DLG4/NRXN1/NLGN3/GRIN1	10	BIOLOGICAL_PROCESS	all_degs	15	10	569	18	3947
GO:00991752	GO:0099175	regulation of postsynapse organization	18/569	48/3947	5.91599e-05	0.003035	0.00276969	DISC1/LZTS3/EFNA1/SRCIN1/CUX2/SIPA1L1/NRP2/GRIN2B/CDKL5/CFL1/PTPRS/TANC2/NLGN1/PTPRD/GRID2/CDK5R1/EPHA4/PPFIA2	18	BIOLOGICAL_PROCESS	all_degs	15	18	569	48	3947
GO:00083063	GO:0008306	associative learning	15/569	36/3947	5.92995e-05	0.003035	0.00276969	MAP1A/OPRL1/TNR/GRIN2A/B4GALT2/APP/SLC6A1/NDRG4/NPTN/CSMD1/ABCC8/TBR1/GRIN1/SNAP25/KRAS	15	BIOLOGICAL_PROCESS	all_degs	15	15	569	36	3947
GO:00068162	GO:0006816	calcium ion transport	31/569	107/3947	6.14941e-05	0.00311764	0.0028451	PKD1L1/GRIN3B/JPH3/OPRL1/PLCB3/PLP1/SLC24A1/GRIN2B/TMBIM6/GRIN2A/SLC24A2/CACNA1B/CACNA1A/TRPC5/CACNG3/CACNA1D/TRPM3/SLC8A1/CACNA1C/PLCB4/SLC8A3/RASA3/ANK2/TRPC1/PRKCB/GPM6A/ATP2B2/GRIN1/CAMK2D/CACNG2/NALCN	31	BIOLOGICAL_PROCESS	all_degs	15	31	569	107	3947
GO:00226033	GO:0022603	regulation of anatomical structure morphogenesis	64/569	281/3947	6.36463e-05	0.00319659	0.00291715	DISC1/LZTS3/CST3/CDC42EP1/L1CAM/MAPT/GPC3/RTN4R/EFNA1/SRCIN1/PLXNB2/EFNB3/CUX2/NSMF/TRIM46/SEMA6B/DLC1/PHLDB1/GAB1/SIPA1L1/CELSR3/CEMIP2/PDE3B/DAB1/PLXND1/TNR/CDKL5/RIMS2/ARHGAP35/BRSK2/RIMS1/GADD45A/CFL1/PTPRS/ROBO2/CPNE9/TRPC5/ABCC8/TANC2/DAB2IP/RAPGEF2/CLASP2/RASA1/ADGRB3/NLGN1/PTPRD/CDK5R1/PLXNA2/TNIK/DLG4/BMP7/DAAM1/SYT1/EPHA4/PPFIA2/PAK1/PRKCB/GLUL/PRKCA/RAB21/LPAR1/SMURF2/RACK1/RAC1	64	BIOLOGICAL_PROCESS	all_degs	15	64	569	281	3947
GO:00068362	GO:0006836	neurotransmitter transport	25/569	79/3947	6.55344e-05	0.00326094	0.00297587	CSPG5/PTPRN2/PCLO/SYT11/SYN3/DYSF/RIMS2/UNC13C/GPM6B/SYP/RIMS1/SLC6A1/NRXN2/SLC1A3/GRIK5/SV2A/NLGN1/PIP5K1C/GABRA2/SYT1/RIMS4/NRXN1/SLC17A6/PRKCB/SNAP25	25	BIOLOGICAL_PROCESS	all_degs	15	25	569	79	3947
GO:00163583	GO:0016358	dendrite development	32/569	113/3947	7.64755e-05	0.00377045	0.00344084	MAP1A/DISC1/LZTS3/EFNA1/SEZ6/SRCIN1/DGKG/CUX2/NSMF/SIPA1L1/DAB1/CDKL5/FAT3/APP/CFL1/PTPRS/TRPC5/TANC2/DAB2IP/RAPGEF2/ADGRB3/NLGN1/PTPRD/CDK5R1/TNIK/DLG4/BMP7/EPHA4/PPFIA2/RAB21/LPAR1/PRKG1	32	BIOLOGICAL_PROCESS	all_degs	15	32	569	113	3947
GO:00071883	GO:0007188	adenylate cyclase-modulating G protein-coupled receptor signaling pathway	17/569	45/3947	8.51561e-05	0.00416026	0.00379658	CHGA/PSAP/OPRL1/RIMS2/PDE4A/GABBR1/PDE2A/ADGRL1/GRM2/CACNA1D/ADCY5/RAPGEF2/ADGRB3/GRM8/GRM7/PRKCA/LPAR1	17	BIOLOGICAL_PROCESS	all_degs	15	17	569	45	3947
GO:00510463	GO:0051046	regulation of secretion	42/569	165/3947	9.51231e-05	0.00460533	0.00420273	CSPG5/IL13RA2/CHGA/PTPRN2/PCLO/PARD6A/SRCIN1/PTPRN/IRS2/MIDN/OPRL1/SYT11/MYO18A/SOX11/DYSF/RIMS2/SYK/BRSK2/SYP/RIMS1/GABBR1/SCAMP5/SLC6A1/GRM2/STAM/ABCC8/ADCY5/AACS/RAB15/TMED10/SV2A/CLASP2/NLGN1/SEPTIN4/SYT1/RIMS4/GRM7/NSF/PRKCB/GLUL/RAB21/SNAP25	42	BIOLOGICAL_PROCESS	all_degs	15	42	569	165	3947
GO:00518993	GO:0051899	membrane depolarization	12/569	26/3947	0.000100133	0.0048046	0.00438459	HCN3/SCN2B/SCN3B/KCNH2/HCN1/CACNA1D/SLC8A1/CACNA1C/ANK2/CAMK2D/CACNG2/RACK1	12	BIOLOGICAL_PROCESS	all_degs	15	12	569	26	3947
GO:00071933	GO:0007193	adenylate cyclase-inhibiting G protein-coupled receptor signaling pathway	9/569	16/3947	0.000112153	0.0053337	0.00486743	PSAP/OPRL1/GABBR1/PDE2A/GRM2/ADCY5/GRM8/GRM7/LPAR1	9	BIOLOGICAL_PROCESS	all_degs	15	9	569	16	3947
GO:00603223	GO:0060322	head development	60/569	264/3947	0.000116845	0.00550812	0.00502661	DISC1/NRG3/TACC2/RTN4R/DDIT4/CTTNBP2/TSKU/SEZ6/RTN4RL1/PLXNB2/NCOR2/IRS2/NDE1/SEMA6B/DLC1/NEGR1/MDGA1/NRP2/PLP1/DAB1/GRIN2B/TNR/IGF1R/FEZ1/GRIN2A/ZFHX3/ARHGAP35/KCNC2/B4GALT2/SLC38A3/APP/CNTNAP2/PTPRS/NDRG4/ROBO2/TOP2B/KCNC1/EML1/DAB2IP/KIRREL3/RAPGEF2/SLC4A10/SLC8A1/MEIS1/GRID2/CDK5R1/PLXNA2/DLG4/BMP7/SYT1/TBR1/EXT1/ATP2B2/GRIN1/LPAR1/RGS7/PRKG1/CSNK1D/ATP6V0D1/KRAS	60	BIOLOGICAL_PROCESS	all_degs	15	60	569	264	3947
GO:00507703	GO:0050770	regulation of axonogenesis	22/569	68/3947	0.000124299	0.00580854	0.00530077	DISC1/L1CAM/MAPT/RTN4R/EFNA1/PLXNB2/EFNB3/TRIM46/SEMA6B/SIPA1L1/DAB1/PLXND1/TNR/CDKL5/ARHGAP35/BRSK2/PTPRS/ROBO2/TRPC5/PLXNA2/EPHA4/PAK1	22	BIOLOGICAL_PROCESS	all_degs	15	22	569	68	3947
GO:00022743	GO:0002274	myeloid leukocyte activation	14/569	35/3947	0.000177251	0.00817014	0.00745591	IL13RA2/CHGA/NECTIN2/CLU/MAPT/RASGRP1/SYT11/LRFN5/MYO18A/DYSF/SYK/CBL/APP/PREX1	14	BIOLOGICAL_PROCESS	all_degs	15	14	569	35	3947
GO:00313463	GO:0031346	positive regulation of cell projection organization	36/569	138/3947	0.000177876	0.00817014	0.00745591	DISC1/CDC42EP1/L1CAM/MAPT/PLXNB2/AGRN/CUX2/NEGR1/PLXND1/IGF1R/CDKL5/FEZ1/TENM1/FBXO38/ARHGAP35/NTRK3/NDRG4/ROBO2/NPTN/TRIM67/TRPC5/PPP2R5B/DAB2IP/RAPGEF2/NLGN1/PTPRD/PLXNA2/DLG4/BMP7/EPHA4/GPM6A/RAB21/PRKCI/HSP90AA1/HRAS/RAC1	36	BIOLOGICAL_PROCESS	all_degs	15	36	569	138	3947
GO:00069353	GO:0006935	chemotaxis	35/569	133/3947	0.000181504	0.00819665	0.0074801	CHGA/NRG3/L1CAM/PLP2/EFNA1/BSG/LRTM2/PLXNB2/EFNB3/SEMA6B/GAB1/NRP2/PLXND1/TNR/FEZ1/UNC5B/ARHGAP35/SYK/APP/PREX1/NTRK3/ROBO2/PIP5K1C/CDK5R1/PLXNA2/BMP7/NRXN1/TBR1/EPHA4/EXT1/RPL13A/LPAR1/HRAS/RAC1/CYFIP2	35	BIOLOGICAL_PROCESS	all_degs	15	35	569	133	3947
GO:00423303	GO:0042330	taxis	35/569	133/3947	0.000181504	0.00819665	0.0074801	CHGA/NRG3/L1CAM/PLP2/EFNA1/BSG/LRTM2/PLXNB2/EFNB3/SEMA6B/GAB1/NRP2/PLXND1/TNR/FEZ1/UNC5B/ARHGAP35/SYK/APP/PREX1/NTRK3/ROBO2/PIP5K1C/CDK5R1/PLXNA2/BMP7/NRXN1/TBR1/EPHA4/EXT1/RPL13A/LPAR1/HRAS/RAC1/CYFIP2	35	BIOLOGICAL_PROCESS	all_degs	15	35	569	133	3947
GO:00716253	GO:0071625	vocalization behavior	6/569	8/3947	0.000189279	0.00847653	0.00773552	NRXN2/CNTNAP2/DLG4/NRXN1/NLGN3/EXT1	6	BIOLOGICAL_PROCESS	all_degs	15	6	569	8	3947
GO:00072692	GO:0007269	neurotransmitter secretion	20/569	61/3947	0.000205079	0.00903357	0.00824387	CSPG5/PTPRN2/PCLO/SYT11/SYN3/DYSF/RIMS2/UNC13C/SYP/RIMS1/NRXN2/GRIK5/SV2A/NLGN1/PIP5K1C/SYT1/RIMS4/NRXN1/PRKCB/SNAP25	20	BIOLOGICAL_PROCESS	all_degs	15	20	569	61	3947
GO:00996432	GO:0099643	signal release from synapse	20/569	61/3947	0.000205079	0.00903357	0.00824387	CSPG5/PTPRN2/PCLO/SYT11/SYN3/DYSF/RIMS2/UNC13C/SYP/RIMS1/NRXN2/GRIK5/SV2A/NLGN1/PIP5K1C/SYT1/RIMS4/NRXN1/PRKCB/SNAP25	20	BIOLOGICAL_PROCESS	all_degs	15	20	569	61	3947
GO:00507673	GO:0050767	regulation of neurogenesis	33/569	124/3947	0.000220434	0.009631	0.00878907	DISC1/L1CAM/MAPT/RTN4R/PLXNB2/EFNB3/CUX2/TRIM46/SEMA6B/DAB1/PLXND1/TNR/CDKL5/SOX11/NTRK3/PTPRS/ROBO2/NPTN/TRPC5/DAAM2/ABCC8/RAPGEF2/PTPRD/PLXNA2/DLG4/BMP7/SMARCD3/EPHA4/NAP1L1/TMEM98/RAB21/PRKCI/KRAS	33	BIOLOGICAL_PROCESS	all_degs	15	33	569	124	3947
GO:00072041	GO:0007204	positive regulation of cytosolic calcium ion concentration	12/569	28/3947	0.000239201	0.0103085	0.00940734	JPH3/OPRL1/TMBIM6/NPTN/CACNA1A/TRPC5/ADCY5/SLC8A1/CACNA1C/DLG4/GRIN1/LPAR1	12	BIOLOGICAL_PROCESS	all_degs	15	12	569	28	3947
GO:00071582	GO:0007158	neuron cell-cell adhesion	7/569	11/3947	0.000243128	0.0103085	0.00940734	TNR/NRXN2/ASTN1/NLGN1/CDK5R1/NRXN1/NLGN3	7	BIOLOGICAL_PROCESS	all_degs	15	7	569	11	3947
GO:00860102	GO:0086010	membrane depolarization during action potential	7/569	11/3947	0.000243128	0.0103085	0.00940734	SCN2B/SCN3B/KCNH2/CACNA1D/SLC8A1/CACNA1C/ANK2	7	BIOLOGICAL_PROCESS	all_degs	15	7	569	11	3947
GO:00550743	GO:0055074	calcium ion homeostasis	25/569	85/3947	0.000243614	0.0103085	0.00940734	DISC1/JPH3/PLCB3/SLC24A1/FAM20A/TMBIM6/SLC24A2/APP/NPTN/TRPC5/GRIA1/SV2A/PACS2/SLC8A1/CACNA1C/PLCB4/SLC8A3/RASA3/ANK2/TRPC1/PRKCB/ATP2B2/GRIN1/CAMK2D/GRIK2	25	BIOLOGICAL_PROCESS	all_degs	15	25	569	85	3947
GO:00986593	GO:0098659	inorganic cation import across plasma membrane	13/569	32/3947	0.000251525	0.0104694	0.00955417	KCNJ9/SLC24A1/SLC24A2/CACNA1B/KCNH2/SLC6A1/CACNA1A/ABCC8/CACNA1D/SLC8A1/CACNA1C/ABCC9/SLC8A3	13	BIOLOGICAL_PROCESS	all_degs	15	13	569	32	3947
GO:00995873	GO:0099587	inorganic ion import across plasma membrane	13/569	32/3947	0.000251525	0.0104694	0.00955417	KCNJ9/SLC24A1/SLC24A2/CACNA1B/KCNH2/SLC6A1/CACNA1A/ABCC8/CACNA1D/SLC8A1/CACNA1C/ABCC9/SLC8A3	13	BIOLOGICAL_PROCESS	all_degs	15	13	569	32	3947
GO:2000026	GO:2000026	regulation of multicellular organismal development	71/569	334/3947	0.00025326	0.0104694	0.00955417	DISC1/JAM2/PPARGC1B/L1CAM/MAPT/RTN4R/EFNA1/LRRC24/NCOA3/TNFRSF21/LRTM2/PLXNB2/JARID2/EFNB3/AGRN/CUX2/RASGRP1/TRIM46/SEMA6B/PHLDB1/GAB1/MYRF/CEMIP2/PDE3B/DAB1/PLXND1/TNR/CDKL5/SOX11/CLSTN2/PARD3/SYK/GPM6B/NELL1/GADD45A/CFL1/NTRK3/PTPRS/ROBO2/NPTN/SMARCE1/FAM20C/TRPC5/KCNK2/DAAM2/ABCC8/DAB2IP/RAPGEF2/CLASP2/ADGRB3/SLC8A1/NLGN1/PTPRD/MEIS1/GRID2/PLXNA2/DLG4/BMP7/NRXN1/NLGN3/SMARCD3/EPHA4/NAP1L1/TMEM…	71	BIOLOGICAL_PROCESS	all_degs	15	71	569	334	3947
GO:00215373	GO:0021537	telencephalon development	25/569	86/3947	0.000297906	0.0121284	0.0110681	DISC1/NRG3/TACC2/RTN4R/TSKU/RTN4RL1/NDE1/SEMA6B/MDGA1/DAB1/TNR/IGF1R/FEZ1/CNTNAP2/PTPRS/ROBO2/KCNC1/DAB2IP/KIRREL3/SLC8A1/CDK5R1/DLG4/TBR1/EXT1/LPAR1	25	BIOLOGICAL_PROCESS	all_degs	15	25	569	86	3947
GO:19040623	GO:1904062	regulation of monoatomic cation transmembrane transport	25/569	86/3947	0.000297906	0.0121284	0.0110681	HCN3/SCN2B/SCN3B/JPH3/OPRL1/PLP1/DPP6/GRIN2B/TMBIM6/GRIN2A/KCNC2/KCNH2/HCN1/KCNC1/ABCC8/CACNA1D/KCNIP1/SLC8A1/CACNA1C/ABCC9/ANK2/TRPC1/GRIN1/CAMK2D/RGS7	25	BIOLOGICAL_PROCESS	all_degs	15	25	569	86	3947
GO:00093143	GO:0009314	response to radiation	30/569	111/3947	0.000317125	0.0127135	0.0116021	MGMT/TRIM13/ZRANB3/CRYAB/CDKN2D/SLC24A1/RPL26/GRIN2A/KCNC2/CBL/B4GALT2/APP/GADD45A/NDRG4/NPTN/BACE1/KCNC1/ABCC8/SLC1A3/CAT/MTA1/SLC4A10/PTPRK/FBXL3/EXT1/GRIN1/MAPK10/HRAS/KRAS/PPP1CB	30	BIOLOGICAL_PROCESS	all_degs	15	30	569	111	3947
GO:00303343	GO:0030334	regulation of cell migration	55/569	245/3947	0.000319016	0.0127135	0.0116021	NRG3/JAM2/ADAM15/SPATA13/EFNA1/SRCIN1/PLXNB2/IRS2/NSMF/SEMA6B/HDAC9/DLC1/GAB1/NRP2/PLP1/PIK3C2A/PLXND1/PARD6B/TNR/GLIPR2/IGF1R/TMEFF2/APP/GADD45A/MAP4K4/NTRK3/NDRG4/CDH11/APPL1/PTPRU/SPNS2/DAAM2/ABCC8/DAB2IP/ADARB1/RAPGEF2/CLASP2/SLC8A1/FRMD5/PLXNA2/BMP7/DOCK1/LDB2/PTPRT/PTPRK/EPHA4/PAK1/GLUL/PRKCA/LPAR1/SMURF2/PRKG1/RACK1/HRAS/RAC1	55	BIOLOGICAL_PROCESS	all_degs	15	55	569	245	3947
GO:00860153	GO:0086015	SA node cell action potential	5/569	6/3947	0.000324107	0.0127135	0.0116021	HCN3/SCN3B/HCN1/CACNA1D/ANK2	5	BIOLOGICAL_PROCESS	all_degs	15	5	569	6	3947
GO:00860183	GO:0086018	SA node cell to atrial cardiac muscle cell signaling	5/569	6/3947	0.000324107	0.0127135	0.0116021	HCN3/SCN3B/HCN1/CACNA1D/ANK2	5	BIOLOGICAL_PROCESS	all_degs	15	5	569	6	3947
GO:00860703	GO:0086070	SA node cell to atrial cardiac muscle cell communication	5/569	6/3947	0.000324107	0.0127135	0.0116021	HCN3/SCN3B/HCN1/CACNA1D/ANK2	5	BIOLOGICAL_PROCESS	all_degs	15	5	569	6	3947
GO:00020273	GO:0002027	regulation of heart rate	11/569	25/3947	0.00033046	0.0127762	0.0116593	HCN3/SCN2B/SCN3B/KCNH2/HCN1/CACNA1D/SLC8A1/CACNA1C/ANK2/KCND3/CAMK2D	11	BIOLOGICAL_PROCESS	all_degs	15	11	569	25	3947
GO:00519652	GO:0051965	positive regulation of synapse assembly	11/569	25/3947	0.00033046	0.0127762	0.0116593	LRRC24/LRTM2/AGRN/CUX2/CLSTN2/ADGRB3/NLGN1/PTPRD/GRID2/NRXN1/NLGN3	11	BIOLOGICAL_PROCESS	all_degs	15	11	569	25	3947
GO:00400122	GO:0040012	regulation of locomotion	59/569	268/3947	0.000334755	0.0128498	0.0117265	NRG3/JAM2/ADAM15/SPATA13/EFNA1/SRCIN1/PLXNB2/IRS2/NSMF/SPOCK3/SEMA6B/HDAC9/DLC1/GAB1/NRP2/TPPP2/PLP1/PIK3C2A/PLXND1/PARD6B/TNR/GLIPR2/IGF1R/TMEFF2/APP/GADD45A/MAP4K4/NTRK3/NDRG4/ROBO2/CDH11/APPL1/PTPRU/SPNS2/DAAM2/ABCC8/DAB2IP/ADARB1/RAPGEF2/CLASP2/SLC8A1/FRMD5/PLXNA2/BMP7/DOCK1/TBR1/LDB2/PTPRT/PTPRK/EPHA4/PAK1/GLUL/PRKCA/LPAR1/SMURF2/PRKG1/RACK1/HRAS/RAC1	59	BIOLOGICAL_PROCESS	all_degs	15	59	569	268	3947
GO:20001453	GO:2000145	regulation of cell motility	57/569	257/3947	0.000346059	0.0131895	0.0120365	NRG3/JAM2/ADAM15/SPATA13/EFNA1/SRCIN1/PLXNB2/IRS2/NSMF/SPOCK3/SEMA6B/HDAC9/DLC1/GAB1/NRP2/TPPP2/PLP1/PIK3C2A/PLXND1/PARD6B/TNR/GLIPR2/IGF1R/TMEFF2/APP/GADD45A/MAP4K4/NTRK3/NDRG4/CDH11/APPL1/PTPRU/SPNS2/DAAM2/ABCC8/DAB2IP/ADARB1/RAPGEF2/CLASP2/SLC8A1/FRMD5/PLXNA2/BMP7/DOCK1/LDB2/PTPRT/PTPRK/EPHA4/PAK1/GLUL/PRKCA/LPAR1/SMURF2/PRKG1/RACK1/HRAS/RAC1	57	BIOLOGICAL_PROCESS	all_degs	15	57	569	257	3947
GO:00015052	GO:0001505	regulation of neurotransmitter levels	24/569	82/3947	0.000350575	0.0132675	0.0121077	CSPG5/PTPRN2/PCLO/SYT11/SYN3/DYSF/RIMS2/UNC13C/GPM6B/SYP/RIMS1/SLC6A1/NRXN2/SLC1A3/GRIK5/SV2A/NLGN1/PIP5K1C/GABRA2/SYT1/RIMS4/NRXN1/PRKCB/SNAP25	24	BIOLOGICAL_PROCESS	all_degs	15	24	569	82	3947
GO:19018903	GO:1901890	positive regulation of cell junction assembly	14/569	37/3947	0.000353123	0.0132705	0.0121104	LRRC24/LRTM2/AGRN/CUX2/CLSTN2/MAP4K4/CNTNAP2/ADGRB3/NLGN1/PTPRD/GRID2/NRXN1/NLGN3/RAC1	14	BIOLOGICAL_PROCESS	all_degs	15	14	569	37	3947
GO:00080163	GO:0008016	regulation of heart contraction	17/569	50/3947	0.000376291	0.014043	0.0128154	HCN3/CHGA/SCN2B/SCN3B/KCNH2/HCN1/CACNA1D/SLC8A1/CACNA1C/ABCC9/SLC8A3/ANK2/KCND3/TRPC1/ATP2B2/CAMK2D/HSP90AA1	17	BIOLOGICAL_PROCESS	all_degs	15	17	569	50	3947
GO:00301553	GO:0030155	regulation of cell adhesion	44/569	186/3947	0.000392733	0.0145555	0.0132831	CSPG5/DISC1/ILDR2/SH2B3/ADAM15/EFNA1/FCHO1/TNFRSF21/PLXNB2/EFNB3/VWC2/SPOCK1/RASGRP1/DLC1/MDGA1/MAGI1/PDE3B/DAB1/PLXND1/TNR/ADAM22/ZFHX3/SYK/GPM6B/PKP4/PREX1/MAP4K4/ZDHHC2/PTPRU/SMARCE1/P4HB/DHPS/CLASP2/RASA1/FRMD5/PLXNA2/BMP7/DOCK1/SMARCD3/EPHA4/PRKCA/PRKG1/RAC1/PPP1CB	44	BIOLOGICAL_PROCESS	all_degs	15	44	569	186	3947
GO:00230612	GO:0023061	signal release	34/569	133/3947	0.000405373	0.0149211	0.0136167	CSPG5/CHGA/ILDR2/PTPRN2/PCLO/PTPRN/IRS2/MIDN/SYT11/SYN3/SOX11/DYSF/RIMS2/UNC13C/SYK/BRSK2/SYP/RIMS1/GABBR1/NRXN2/GRM2/ABCC8/ADCY5/AACS/GRIK5/SV2A/NLGN1/PIP5K1C/SYT1/RIMS4/NRXN1/PRKCB/GLUL/SNAP25	34	BIOLOGICAL_PROCESS	all_degs	15	34	569	133	3947
GO:00074113	GO:0007411	axon guidance	23/569	78/3947	0.000411878	0.0149556	0.0136482	L1CAM/EFNA1/LRTM2/PLXNB2/EFNB3/SEMA6B/NRP2/PLXND1/TNR/FEZ1/UNC5B/ARHGAP35/APP/ROBO2/CDK5R1/PLXNA2/BMP7/NRXN1/TBR1/EPHA4/EXT1/RAC1/CYFIP2	23	BIOLOGICAL_PROCESS	all_degs	15	23	569	78	3947
GO:00974853	GO:0097485	neuron projection guidance	23/569	78/3947	0.000411878	0.0149556	0.0136482	L1CAM/EFNA1/LRTM2/PLXNB2/EFNB3/SEMA6B/NRP2/PLXND1/TNR/FEZ1/UNC5B/ARHGAP35/APP/ROBO2/CDK5R1/PLXNA2/BMP7/NRXN1/TBR1/EPHA4/EXT1/RAC1/CYFIP2	23	BIOLOGICAL_PROCESS	all_degs	15	23	569	78	3947
GO:00076132	GO:0007613	memory	16/569	46/3947	0.000416138	0.0150089	0.0136968	MAP1A/SHISA7/MAPT/CUX2/S100B/JPH3/SYT11/GRIN2A/SLC24A2/B4GALT2/SLC6A1/CSMD1/GRIA1/KCNK2/ABCC8/SLC8A3	16	BIOLOGICAL_PROCESS	all_degs	15	16	569	46	3947
GO:00971131	GO:0097113	AMPA glutamate receptor clustering	4/569	4/3947	0.000428008	0.0152326	0.0139009	SHISA7/ZDHHC2/NLGN1/DLG4	4	BIOLOGICAL_PROCESS	all_degs	15	4	569	4	3947
GO:00976881	GO:0097688	glutamate receptor clustering	4/569	4/3947	0.000428008	0.0152326	0.0139009	SHISA7/ZDHHC2/NLGN1/DLG4	4	BIOLOGICAL_PROCESS	all_degs	15	4	569	4	3947
GO:00485883	GO:0048588	developmental cell growth	25/569	88/3947	0.000439356	0.0155336	0.0141756	DISC1/L1CAM/MAPT/SORBS2/RTN4R/TRIM46/SEMA6B/NRP2/TNR/SH3GL2/CDKL5/RIMS2/RIMS1/APP/PTPRS/CPNE9/TRPC5/SYT1/NLGN3/EXT1/RAB21/OLFM1/HSP90AA1/PRKG1/CYFIP2	25	BIOLOGICAL_PROCESS	all_degs	15	25	569	88	3947
GO:19013793	GO:1901379	regulation of potassium ion transmembrane transport	10/569	22/3947	0.000450763	0.0158327	0.0144486	DPP6/KCNC2/KCNH2/KCNC1/ABCC8/CACNA1D/KCNIP1/ABCC9/ANK2/RGS7	10	BIOLOGICAL_PROCESS	all_degs	15	10	569	22	3947
GO:00096281	GO:0009628	response to abiotic stimulus	60/569	277/3947	0.000469749	0.0163924	0.0149594	DISC1/PKD1L1/ADAM15/MGMT/MAPT/DDIT4/TRIM13/SCN2B/ZRANB3/CRYAB/CDKN2D/NSMF/NPFFR2/SLC24A1/TMBIM6/RPL26/IGF1R/GRIN2A/CPEB2/KCNC2/CBL/B4GALT2/SLC38A3/APP/GADD45A/NRXN2/CNTNAP2/NDRG4/PDE2A/NPTN/P4HB/BACE1/KCNK2/KCNC1/ABCC8/SLC1A3/CAT/MTA1/SLC4A10/SLC8A1/MAPKAPK2/MMP24/BMP7/SLC8A3/NRXN1/PTPRK/FBXL3/EPHA4/EXT1/GRIN1/LPAR1/RGS7/GRIK2/KCNMA1/HSP90AA1/ATP6V0D1/MAPK10/HRAS/KRAS/PPP1CB	60	BIOLOGICAL_PROCESS	all_degs	15	60	569	277	3947
GO:00439492	GO:0043949	regulation of cAMP-mediated signaling	6/569	9/3947	0.000498685	0.017179	0.0156773	PEX5L/OPRL1/PDE3B/PDE2A/RAPGEF2/LPAR1	6	BIOLOGICAL_PROCESS	all_degs	15	6	569	9	3947
GO:19013811	GO:1901381	positive regulation of potassium ion transmembrane transport	6/569	9/3947	0.000498685	0.017179	0.0156773	KCNC2/KCNH2/KCNC1/ABCC8/ANK2/RGS7	6	BIOLOGICAL_PROCESS	all_degs	15	6	569	9	3947
GO:00454712	GO:0045471	response to ethanol	12/569	30/3947	0.000516044	0.017552	0.0160177	MGMT/GRIN2B/IGF1R/GRIN2A/KCNC2/CBL/GABBR1/NTRK3/CAT/GRIN1/RGS7/RPL15	12	BIOLOGICAL_PROCESS	all_degs	15	12	569	30	3947
GO:00519322	GO:0051932	synaptic transmission, GABAergic	12/569	30/3947	0.000516044	0.017552	0.0160177	SYN3/GABBR1/SLC6A1/GABRB3/GABRG1/NLGN1/GABRB2/GABRA2/GABRA1/GABRG2/NALCN/KRAS	12	BIOLOGICAL_PROCESS	all_degs	15	12	569	30	3947
GO:19035303	GO:1903530	regulation of secretion by cell	37/569	151/3947	0.000557251	0.0188344	0.0171879	CSPG5/IL13RA2/CHGA/PCLO/PARD6A/SRCIN1/IRS2/MIDN/SYT11/MYO18A/SOX11/DYSF/RIMS2/SYK/BRSK2/SYP/RIMS1/GABBR1/SCAMP5/GRM2/STAM/ABCC8/ADCY5/AACS/RAB15/TMED10/CLASP2/NLGN1/SEPTIN4/SYT1/RIMS4/GRM7/NSF/PRKCB/GLUL/RAB21/SNAP25	37	BIOLOGICAL_PROCESS	all_degs	15	37	569	151	3947
GO:00068743	GO:0006874	intracellular calcium ion homeostasis	23/569	80/3947	0.000614084	0.0203608	0.0185809	DISC1/JPH3/PLCB3/SLC24A1/TMBIM6/SLC24A2/APP/NPTN/TRPC5/GRIA1/SV2A/PACS2/SLC8A1/CACNA1C/PLCB4/SLC8A3/RASA3/ANK2/TRPC1/PRKCB/ATP2B2/CAMK2D/GRIK2	23	BIOLOGICAL_PROCESS	all_degs	15	23	569	80	3947
GO:00525473	GO:0052547	regulation of peptidase activity	23/569	80/3947	0.000614084	0.0203608	0.0185809	CST3/MGMT/MAPT/ANXA8/GPC3/EFNA1/CRYAB/CDKN2D/SPOCK1/SPOCK3/DLC1/GRIN2B/GRIN2A/SYK/APLP2/APP/DAPK1/MAP3K5/TMED10/EPHA4/GRIN1/RACK1/CYFIP2	23	BIOLOGICAL_PROCESS	all_degs	15	23	569	80	3947
GO:1901700	GO:1901700	response to oxygen-containing compound	89/569	451/3947	0.000615259	0.0203608	0.0185809	HCN3/PPARGC1B/ILDR2/ADAM15/MGMT/MAPT/PTPRN2/DDIT4/BSG/NCOA3/ZBTB20/CRYAB/PTPRN/CDKN2D/NCOR2/IRS2/AGRN/NSMF/HDAC9/GAB1/OPRL1/SYT11/PDE3B/PIK3C2A/OXR1/GRIN2B/TMBIM6/IGF1R/GRIN2A/RASAL2/CPEB2/KCNC2/CBL/BRSK2/CACNA1B/PDE8A/APP/GABBR1/HCN1/SLC6A1/NTRK3/PDE2A/DAPK1/CPNE9/APPL1/CACNA1A/GRM2/BACE1/KCNC1/MAP3K5/ABCC8/SLC1A3/ADCY5/GRIK5/DAB2IP/CPNE2/RAPGEF2/DLG2/CAT/SLC8A1/NLGN1/ABCC9/MAPKAPK2/CDK5R1/DLG4/…	89	BIOLOGICAL_PROCESS	all_degs	15	89	569	451	3947
GO:0051094	GO:0051094	positive regulation of developmental process	69/569	332/3947	0.000617569	0.0203608	0.0185809	DISC1/PPARGC1B/RIF1/L1CAM/GDPD2/MAPT/LRRC24/NCOA3/LRTM2/PLXNB2/VWC2/AGRN/CUX2/RASGRP1/PHLDB1/GAB1/PDLIM7/DAB1/PLXND1/GLIPR2/IGF1R/CDKL5/SOX11/FEZ1/CLSTN2/RIMS2/SYK/GPM6B/NELL1/RIMS1/CFL1/MTM1/ROBO2/NPTN/CPNE9/ADGRL1/SMARCE1/FAM20C/MMD/TRPC5/MAP3K5/DAB2IP/RAPGEF2/CLASP2/ADGRB3/SLC8A1/NLGN1/PTPRD/DPF1/GRID2/PLXNA2/DLG4/BMP7/SYT1/NRXN1/NLGN3/SMARCD3/EPHA4/NAP1L1/PRKCB/PRKCA/RAB21/OLFM1/LPAR1/PRKCI/S…	69	BIOLOGICAL_PROCESS	all_degs	15	69	569	332	3947
GO:00605603	GO:0060560	developmental growth involved in morphogenesis	24/569	85/3947	0.00062834	0.020531	0.0187362	DISC1/L1CAM/MAPT/RTN4R/TRIM46/SEMA6B/NRP2/TNR/SH3GL2/CDKL5/RIMS2/RIMS1/APP/PTPRS/CPNE9/TRPC5/SYT1/NLGN3/EXT1/RAB21/OLFM1/HSP90AA1/PRKG1/CYFIP2	24	BIOLOGICAL_PROCESS	all_degs	15	24	569	85	3947
GO:00987713	GO:0098771	inorganic ion homeostasis	34/569	136/3947	0.000630371	0.020531	0.0187362	DISC1/SLC39A13/JPH3/PLCB3/SLC24A1/FAM20A/TMBIM6/SLC24A2/IREB2/KCNH2/APP/SLC41A1/NPTN/TRPC5/GRIA1/SLC1A3/SV2A/PACS2/SLC8A1/CACNA1C/PLCB4/SLC8A3/RASA3/ANK2/SLC17A6/TRPC1/PRKCB/EXT1/ATP2B2/GRIN1/CAMK2D/GRIK2/KCNMA1/ATP6V0D1	34	BIOLOGICAL_PROCESS	all_degs	15	34	569	136	3947
GO:01060272	GO:0106027	neuron projection organization	16/569	48/3947	0.000715335	0.0231579	0.0211335	MAP1A/LZTS3/EFNA1/SRCIN1/CUX2/SIPA1L1/GRIN2B/IGF1R/APP/CFL1/TANC2/NLGN1/CDK5R1/DLG4/EPHA4/PPFIA2	16	BIOLOGICAL_PROCESS	all_degs	15	16	569	48	3947
GO:00860013	GO:0086001	cardiac muscle cell action potential	11/569	27/3947	0.000734779	0.0236449	0.0215779	HCN3/SCN2B/SCN3B/KCNH2/HCN1/CACNA1D/SLC8A1/CACNA1C/ANK2/KCND3/CAMK2D	11	BIOLOGICAL_PROCESS	all_degs	15	11	569	27	3947
GO:00019412	GO:0001941	postsynaptic membrane organization	8/569	16/3947	0.00078456	0.0249481	0.0227672	SHISA7/NRXN2/ZDHHC2/NLGN1/DLG4/NRXN1/NLGN3/GPHN	8	BIOLOGICAL_PROCESS	all_degs	15	8	569	16	3947
GO:00072142	GO:0007214	gamma-aminobutyric acid signaling pathway	8/569	16/3947	0.00078456	0.0249481	0.0227672	SHISA7/GABBR1/GABRB3/GABRG1/GABRB2/GABRA2/GABRA1/GABRG2	8	BIOLOGICAL_PROCESS	all_degs	15	8	569	16	3947
GO:00420633	GO:0042063	gliogenesis	27/569	102/3947	0.000891004	0.0281662	0.0257039	CSPG5/DISC1/SH3TC2/CLU/MAPT/TNFRSF21/DNER/MYRF/PLP1/DAB1/SOX11/PARD3/GPM6B/APP/NTRK3/HDAC11/DAAM2/ABCC8/DAB2IP/CDK5R1/MMP24/SLC8A3/EPHA4/TMEM98/LPAR1/PRKCI/KRAS	27	BIOLOGICAL_PROCESS	all_degs	15	27	569	102	3947
GO:00509052	GO:0050905	neuromuscular process	16/569	49/3947	0.000923589	0.0290256	0.0264882	MAP1A/JPH3/CAMTA1/TNR/GRIN2A/APP/BACE1/CSMD1/SLC1A3/ADCY5/ADARB1/GRID2/DLG4/SLC8A3/NRXN1/HSP90AA1	16	BIOLOGICAL_PROCESS	all_degs	15	16	569	49	3947
GO:00171572	GO:0017157	regulation of exocytosis	19/569	63/3947	0.000954879	0.0294415	0.0268677	CSPG5/IL13RA2/PCLO/SYT11/RIMS2/SYK/SYP/RIMS1/SCAMP5/STAM/RAB15/CLASP2/NLGN1/SEPTIN4/SYT1/RIMS4/NSF/PRKCB/RAB21	19	BIOLOGICAL_PROCESS	all_degs	15	19	569	63	3947
GO:00990543	GO:0099054	presynapse assembly	9/569	20/3947	0.000958737	0.0294415	0.0268677	PCLO/EFNB3/MDGA1/LRFN5/APP/NTRK3/NLGN1/PTPRD/NLGN3	9	BIOLOGICAL_PROCESS	all_degs	15	9	569	20	3947
GO:00991723	GO:0099172	presynapse organization	9/569	20/3947	0.000958737	0.0294415	0.0268677	PCLO/EFNB3/MDGA1/LRFN5/APP/NTRK3/NLGN1/PTPRD/NLGN3	9	BIOLOGICAL_PROCESS	all_degs	15	9	569	20	3947
GO:19030352	GO:1903035	negative regulation of response to wounding	9/569	20/3947	0.000958737	0.0294415	0.0268677	SH2B3/RTN4R/RTN4RL1/TNR/PTPRS/ABCC8/CLASP2/EPHA4/PRKG1	9	BIOLOGICAL_PROCESS	all_degs	15	9	569	20	3947
GO:00215453	GO:0021545	cranial nerve development	7/569	13/3947	0.000971043	0.0294824	0.0269051	NRP2/KCNC2/KCNC1/SLC1A3/ADARB1/EXT1/LPAR1	7	BIOLOGICAL_PROCESS	all_degs	15	7	569	13	3947
GO:00602922	GO:0060292	long-term synaptic depression	7/569	13/3947	0.000971043	0.0294824	0.0269051	MAPT/SLC24A1/SORCS2/SLC24A2/GRM2/GRIA1/GRID2	7	BIOLOGICAL_PROCESS	all_degs	15	7	569	13	3947
GO:00709973	GO:0070997	neuron death	29/569	113/3947	0.000999111	0.0300109	0.0273874	CHGA/CLU/MAPT/DDIT4/TNFRSF21/NSMF/PLXND1/OXR1/GRIN2B/TMBIM6/UNC5B/CBL/APP/BACE1/TRPC5/MAP3K5/GRIK5/ADARB1/RASA1/GRID2/CDK5R1/GABRB2/TRIM2/ENO2/GRIK2/PRKCI/RACK1/HRAS/KRAS	29	BIOLOGICAL_PROCESS	all_degs	15	29	569	113	3947
GO:00604021	GO:0060402	calcium ion transport into cytosol	5/569	7/3947	0.000999618	0.0300109	0.0273874	JPH3/TMBIM6/SLC8A1/CACNA1C/GRIN1	5	BIOLOGICAL_PROCESS	all_degs	15	5	569	7	3947
GO:19035223	GO:1903522	regulation of blood circulation	17/569	54/3947	0.00102814	0.0306957	0.0280123	HCN3/CHGA/SCN2B/SCN3B/KCNH2/HCN1/CACNA1D/SLC8A1/CACNA1C/ABCC9/SLC8A3/ANK2/KCND3/TRPC1/ATP2B2/CAMK2D/HSP90AA1	17	BIOLOGICAL_PROCESS	all_degs	15	17	569	54	3947
GO:00324123	GO:0032412	regulation of monoatomic ion transmembrane transporter activity	21/569	73/3947	0.00104095	0.0309065	0.0282047	HCN3/SHISA7/SCN2B/SCN3B/JPH3/OPRL1/KCNC2/APP/HCN1/DAPK1/KCNC1/CACNG3/ABCC8/CACNA1D/NLGN1/ABCC9/DLG4/ANK2/NLGN3/CAMK2D/CACNG2	21	BIOLOGICAL_PROCESS	all_degs	15	21	569	73	3947
GO:00336743	GO:0033674	positive regulation of kinase activity	27/569	103/3947	0.00104741	0.0309274	0.0282238	CLU/MAPT/EFNA1/MERTK/SRCIN1/RASGRP1/DAZAP2/DAB1/IGF1R/TENM1/SYK/PRKAG2/NTRK3/MMD/MAP3K5/DLG3/DAB2IP/DOCK3/RAPGEF2/CDK5R1/DLG4/VAV2/EPHA4/PAK1/EEF1A2/HSP90AA1/HRAS	27	BIOLOGICAL_PROCESS	all_degs	15	27	569	103	3947
GO:00996012	GO:0099601	regulation of neurotransmitter receptor activity	11/569	28/3947	0.00105545	0.0309944	0.0282849	SHISA7/DLGAP4/APP/NRXN2/DLGAP1/DAPK1/CACNG3/NLGN1/DLG4/NLGN3/CACNG2	11	BIOLOGICAL_PROCESS	all_degs	15	11	569	28	3947
GO:00860122	GO:0086012	membrane depolarization during cardiac muscle cell action potential	6/569	10/3947	0.00109532	0.0318176	0.0290361	SCN2B/SCN3B/CACNA1D/SLC8A1/CACNA1C/ANK2	6	BIOLOGICAL_PROCESS	all_degs	15	6	569	10	3947
GO:00971072	GO:0097107	postsynaptic density assembly	6/569	10/3947	0.00109532	0.0318176	0.0290361	NRXN2/NTRK3/PTPRS/PTPRD/GRID2/NRXN1	6	BIOLOGICAL_PROCESS	all_degs	15	6	569	10	3947
GO:00513453	GO:0051345	positive regulation of hydrolase activity	40/569	173/3947	0.00116164	0.0335627	0.0306287	PPARGC1B/MAPT/PSAP/RAPGEFL1/RTN4R/EFNA1/ARAP3/AGRN/RASGRP1/DLC1/SIPA1L1/GRIN2B/CDKL5/GRIN2A/ARHGAP24/ARHGAP35/SYK/PKP4/PREX1/TBC1D9B/MAP4K4/RASGRP3/NTRK3/GARNL3/MTSS2/DAPK1/SGSM2/MAP3K5/DOCK9/ASAP2/RAPGEF2/TBC1D9/EPHA4/GRIN1/ARL1/LPAR1/RGS7/RACK1/HRAS/CYFIP2	40	BIOLOGICAL_PROCESS	all_degs	15	40	569	173	3947
GO:00486461	GO:0048646	anatomical structure formation involved in morphogenesis	55/569	258/3947	0.00121495	0.0349152	0.031863	NRG3/JAM2/PPARGC1B/NECTIN2/ADAM15/EFNA1/BSG/PLXNB2/NBEAL2/HDAC9/DLC1/PHLDB1/GAB1/DYRK1B/NRP2/CEMIP2/PDE3B/PIK3C2A/FAM20A/PLXND1/SOX11/FAT3/ADIPOR2/ARHGAP24/UNC5B/ARHGAP35/ITGB5/SYK/GADD45A/ROBO2/CDH11/FAM20C/HS6ST1/ABCC8/DAB2IP/CLASP2/ADGRB3/SDK2/MEIS1/GRID2/CDK5R1/PLXNA2/BMP7/ANK2/DOCK1/TBR1/FLNC/VAV2/SMARCD3/PRKCB/EXT1/GLUL/PRKCA/OLFM1/RPS7	55	BIOLOGICAL_PROCESS	all_degs	15	55	569	258	3947
GO:00995042	GO:0099504	synaptic vesicle cycle	26/569	99/3947	0.00125286	0.0358132	0.0326825	CSPG5/PCLO/SYT11/SYN3/SH3GL2/RIMS2/UNC13C/BRSK2/SYP/RIMS1/VAMP4/GRIK5/SV2A/SH3GL1/NLGN1/PIP5K1C/CDK5R1/AP3B2/SYT1/RIMS4/SLC17A6/NLGN3/PRKCB/LPAR1/SNAP25/ATP6V0D1	26	BIOLOGICAL_PROCESS	all_degs	15	26	569	99	3947
GO:00228983	GO:0022898	regulation of transmembrane transporter activity	21/569	74/3947	0.00126203	0.0358844	0.0327475	HCN3/SHISA7/SCN2B/SCN3B/JPH3/OPRL1/KCNC2/APP/HCN1/DAPK1/KCNC1/CACNG3/ABCC8/CACNA1D/NLGN1/ABCC9/DLG4/ANK2/NLGN3/CAMK2D/CACNG2	21	BIOLOGICAL_PROCESS	all_degs	15	21	569	74	3947
GO:00430873	GO:0043087	regulation of GTPase activity	36/569	152/3947	0.00128856	0.0361132	0.0329562	RAPGEFL1/RTN4R/ARAP3/PLXNB2/AGRN/RASGRP1/SIPA1L1/PLXND1/CDKL5/RASAL2/ARHGAP24/ARHGAP35/CPEB2/PKP4/PREX1/TBC1D9B/MAP4K4/RASGRP3/NTRK3/GARNL3/MTSS2/SGSM2/DOCK9/DAB2IP/ASAP2/RAPGEF2/TBC1D9/RASA1/PLXNA2/RASA3/VAV2/EPHA4/RGS7/PRKG1/RACK1/HRAS	36	BIOLOGICAL_PROCESS	all_degs	15	36	569	152	3947
GO:00602912	GO:0060291	long-term synaptic potentiation	13/569	37/3947	0.00129095	0.0361132	0.0329562	SHISA7/SLC24A1/GRIN2B/TNR/GRIN2A/SLC24A2/APP/MPP2/NPTN/ZDHHC2/SLC8A3/EPHA4/SNAP25	13	BIOLOGICAL_PROCESS	all_degs	15	13	569	37	3947
GO:00600742	GO:0060074	synapse maturation	8/569	17/3947	0.00129696	0.0361132	0.0329562	DISC1/SEZ6/IGSF21/ADGRL1/DAB2IP/ADGRB3/NLGN1/NRXN1	8	BIOLOGICAL_PROCESS	all_degs	15	8	569	17	3947
GO:00860653	GO:0086065	cell communication involved in cardiac conduction	8/569	17/3947	0.00129696	0.0361132	0.0329562	HCN3/SCN3B/HCN1/CACNA1D/SLC8A1/CACNA1C/ANK2/CAMK2D	8	BIOLOGICAL_PROCESS	all_degs	15	8	569	17	3947
GO:00600473	GO:0060047	heart contraction	18/569	60/3947	0.00138223	0.0382891	0.0349419	HCN3/CHGA/SCN2B/SCN3B/KCNH2/HCN1/CACNA1D/SLC8A1/CACNA1C/ABCC9/SLC8A3/ANK2/KCND3/TRPC1/EXT1/ATP2B2/CAMK2D/HSP90AA1	18	BIOLOGICAL_PROCESS	all_degs	15	18	569	60	3947
GO:00431132	GO:0043113	receptor clustering	9/569	21/3947	0.00146645	0.0404139	0.036881	SHISA7/AGRN/NRXN2/ZDHHC2/GRIK5/NLGN1/DLG4/NRXN1/GPHN	9	BIOLOGICAL_PROCESS	all_degs	15	9	569	21	3947
GO:00610012	GO:0061001	regulation of dendritic spine morphogenesis	11/569	29/3947	0.00148324	0.0406681	0.0371129	LZTS3/EFNA1/SRCIN1/CUX2/SIPA1L1/CFL1/TANC2/NLGN1/CDK5R1/EPHA4/PPFIA2	11	BIOLOGICAL_PROCESS	all_degs	15	11	569	29	3947
GO:00987393	GO:0098739	import across plasma membrane	16/569	51/3947	0.00149686	0.0408332	0.0372636	IRS2/KCNJ9/SLC24A1/SLC24A2/CACNA1B/SLC38A3/KCNH2/SLC6A1/CACNA1A/ABCC8/CACNA1D/SLC1A3/SLC8A1/CACNA1C/ABCC9/SLC8A3	16	BIOLOGICAL_PROCESS	all_degs	15	16	569	51	3947
GO:19901383	GO:1990138	neuron projection extension	21/569	75/3947	0.00152212	0.0412269	0.0376229	DISC1/L1CAM/MAPT/RTN4R/TRIM46/SEMA6B/NRP2/TNR/SH3GL2/CDKL5/RIMS2/RIMS1/PTPRS/CPNE9/TRPC5/SYT1/NLGN3/RAB21/OLFM1/HSP90AA1/CYFIP2	21	BIOLOGICAL_PROCESS	all_degs	15	21	569	75	3947
GO:00100013	GO:0010001	glial cell differentiation	22/569	80/3947	0.00153431	0.0412269	0.0376229	CSPG5/SH3TC2/CLU/MAPT/TNFRSF21/DNER/MYRF/PLP1/DAB1/SOX11/PARD3/GPM6B/APP/NTRK3/HDAC11/DAAM2/MMP24/SLC8A3/EPHA4/TMEM98/LPAR1/KRAS	22	BIOLOGICAL_PROCESS	all_degs	15	22	569	80	3947
GO:00199323	GO:0019932	second-messenger-mediated signaling	22/569	80/3947	0.00153431	0.0412269	0.0376229	MAPT/PPP1R9A/PEX5L/OPRL1/PDE3B/CAMTA1/GRIN2B/GRIN2A/KCNC2/SYK/PDE2A/RCAN3/ADGRL1/RAPGEF2/SLC8A1/CACNA1C/ANK2/KSR2/GRIN1/CAMK2D/LPAR1/PRKG1	22	BIOLOGICAL_PROCESS	all_degs	15	22	569	80	3947
GO:00071572	GO:0007157	heterophilic cell-cell adhesion via plasma membrane cell adhesion molecules	7/569	14/3947	0.00170288	0.0450278	0.0410915	CADM3/TENM1/IGSF21/ADGRL1/NLGN1/PTPRD/GRID2	7	BIOLOGICAL_PROCESS	all_degs	15	7	569	14	3947
GO:00481692	GO:0048169	regulation of long-term neuronal synaptic plasticity	7/569	14/3947	0.00170288	0.0450278	0.0410915	SYP/APP/NPTN/DLG4/GRIK2/HRAS/KRAS	7	BIOLOGICAL_PROCESS	all_degs	15	7	569	14	3947
GO:00109763	GO:0010976	positive regulation of neuron projection development	18/569	61/3947	0.00170424	0.0450278	0.0410915	DISC1/PLXNB2/CUX2/NEGR1/IGF1R/FEZ1/FBXO38/ARHGAP35/NTRK3/NDRG4/NPTN/TRIM67/PPP2R5B/DAB2IP/RAPGEF2/NLGN1/BMP7/PRKCI	18	BIOLOGICAL_PROCESS	all_degs	15	18	569	61	3947
GO:00463283	GO:0046328	regulation of JNK cascade	13/569	38/3947	0.00170928	0.0450278	0.0410915	MAPK8IP1/RASGRP1/GPS2/SH3RF3/IGF1R/APP/CYLD/GADD45A/MAP4K4/MAP3K5/DAB2IP/TNIK/HRAS	13	BIOLOGICAL_PROCESS	all_degs	15	13	569	38	3947
GO:00160792	GO:0016079	synaptic vesicle exocytosis	15/569	47/3947	0.00172299	0.0451674	0.0412189	CSPG5/PCLO/SYT11/RIMS2/UNC13C/SYP/RIMS1/GRIK5/SV2A/NLGN1/PIP5K1C/SYT1/RIMS4/PRKCB/SNAP25	15	BIOLOGICAL_PROCESS	all_degs	15	15	569	47	3947
GO:00986573	GO:0098657	import into cell	19/569	66/3947	0.00176726	0.0461031	0.0420728	PLPPR4/IRS2/KCNJ9/SLC24A1/SLC24A2/GPM6B/CACNA1B/SLC38A3/KCNH2/SLC6A1/CACNA1A/ABCC8/CACNA1D/SLC1A3/SLC8A1/CACNA1C/ABCC9/SLC8A3/SNAP25	19	BIOLOGICAL_PROCESS	all_degs	15	19	569	66	3947
GO:00525483	GO:0052548	regulation of endopeptidase activity	20/569	71/3947	0.00180703	0.0469129	0.0428118	CST3/MGMT/MAPT/ANXA8/EFNA1/CRYAB/CDKN2D/SPOCK1/SPOCK3/DLC1/GRIN2B/GRIN2A/SYK/DAPK1/MAP3K5/TMED10/EPHA4/GRIN1/RACK1/CYFIP2	20	BIOLOGICAL_PROCESS	all_degs	15	20	569	71	3947
GO:00420603	GO:0042060	wound healing	23/569	86/3947	0.00181669	0.0469369	0.0428337	SH2B3/ANXA8/TSKU/MERTK/DGKG/SYT11/TMEFF2/ADIPOR2/ARHGAP24/ARHGAP35/ITPK1/SYK/DGKI/DGKH/MAP3K5/ABCC8/CLASP2/VAV2/PAK1/EXT1/PRKCA/PRKG1/HRAS	23	BIOLOGICAL_PROCESS	all_degs	15	23	569	86	3947
GO:00324093	GO:0032409	regulation of transporter activity	22/569	81/3947	0.00182891	0.0470266	0.0429156	HCN3/SHISA7/SCN2B/SCN3B/JPH3/OPRL1/NDFIP2/KCNC2/APP/HCN1/DAPK1/KCNC1/CACNG3/ABCC8/CACNA1D/NLGN1/ABCC9/DLG4/ANK2/NLGN3/CAMK2D/CACNG2	22	BIOLOGICAL_PROCESS	all_degs	15	22	569	81	3947
GO:00230413	GO:0023041	neuronal signal transduction	4/569	5/3947	0.00189472	0.0473592	0.0432191	CLU/RTN4R/NLGN1/OLFM1	4	BIOLOGICAL_PROCESS	all_degs	15	4	569	5	3947
GO:00312233	GO:0031223	auditory behavior	4/569	5/3947	0.00189472	0.0473592	0.0432191	NRXN2/CNTNAP2/SLC1A3/NRXN1	4	BIOLOGICAL_PROCESS	all_degs	15	4	569	5	3947
GO:00989532	GO:0098953	receptor diffusion trapping	4/569	5/3947	0.00189472	0.0473592	0.0432191	CACNG3/DLG4/CACNG2/GPHN	4	BIOLOGICAL_PROCESS	all_degs	15	4	569	5	3947
GO:00989702	GO:0098970	postsynaptic neurotransmitter receptor diffusion trapping	4/569	5/3947	0.00189472	0.0473592	0.0432191	CACNG3/DLG4/CACNG2/GPHN	4	BIOLOGICAL_PROCESS	all_degs	15	4	569	5	3947
GO:00996282	GO:0099628	neurotransmitter receptor diffusion trapping	4/569	5/3947	0.00189472	0.0473592	0.0432191	CACNG3/DLG4/CACNG2/GPHN	4	BIOLOGICAL_PROCESS	all_degs	15	4	569	5	3947
GO:19022852	GO:1902285	semaphorin-plexin signaling pathway involved in neuron projection guidance	4/569	5/3947	0.00189472	0.0473592	0.0432191	PLXNB2/NRP2/PLXND1/PLXNA2	4	BIOLOGICAL_PROCESS	all_degs	15	4	569	5	3947
GO:00970612	GO:0097061	dendritic spine organization	14/569	43/3947	0.00197021	0.049018	0.0447329	LZTS3/EFNA1/SRCIN1/CUX2/SIPA1L1/GRIN2B/IGF1R/CFL1/TANC2/NLGN1/CDK5R1/DLG4/EPHA4/PPFIA2	14	BIOLOGICAL_PROCESS	all_degs	15	14	569	43	3947
GO:00085423	GO:0008542	visual learning	8/569	18/3947	0.00204369	0.049472	0.0451472	GRIN2A/B4GALT2/APP/NDRG4/NPTN/ABCC8/GRIN1/KRAS	8	BIOLOGICAL_PROCESS	all_degs	15	8	569	18	3947
GO:00421163	GO:0042116	macrophage activation	8/569	18/3947	0.00204369	0.049472	0.0451472	CLU/MAPT/SYT11/LRFN5/MYO18A/DYSF/SYK/APP	8	BIOLOGICAL_PROCESS	all_degs	15	8	569	18	3947
GO:00508852	GO:0050885	neuromuscular process controlling balance	8/569	18/3947	0.00204369	0.049472	0.0451472	JPH3/CAMTA1/TNR/APP/SLC1A3/ADCY5/DLG4/NRXN1	8	BIOLOGICAL_PROCESS	all_degs	15	8	569	18	3947
GO:00971063	GO:0097106	postsynaptic density organization	8/569	18/3947	0.00204369	0.049472	0.0451472	NRXN2/NTRK3/PTPRS/NLGN1/PTPRD/GRID2/DLG4/NRXN1	8	BIOLOGICAL_PROCESS	all_degs	15	8	569	18	3947
GO:00987032	GO:0098703	calcium ion import across plasma membrane	8/569	18/3947	0.00204369	0.049472	0.0451472	SLC24A1/SLC24A2/CACNA1B/CACNA1A/CACNA1D/SLC8A1/CACNA1C/SLC8A3	8	BIOLOGICAL_PROCESS	all_degs	15	8	569	18	3947
GO:00990682	GO:0099068	postsynapse assembly	8/569	18/3947	0.00204369	0.049472	0.0451472	NRXN2/NTRK3/PTPRS/NLGN1/PTPRD/GRID2/NRXN1/NLGN3	8	BIOLOGICAL_PROCESS	all_degs	15	8	569	18	3947
GO:00610982	GO:0061098	positive regulation of protein tyrosine kinase activity	6/569	11/3947	0.00211795	0.0503623	0.0459596	EFNA1/SRCIN1/DLG3/DOCK3/DLG4/EPHA4	6	BIOLOGICAL_PROCESS	all_degs	15	6	569	11	3947
GO:00713202	GO:0071320	cellular response to cAMP	6/569	11/3947	0.00211795	0.0503623	0.0459596	HCN3/APP/HCN1/PDE2A/RAPGEF2/SLC8A1	6	BIOLOGICAL_PROCESS	all_degs	15	6	569	11	3947
GO:00860053	GO:0086005	ventricular cardiac muscle cell action potential	6/569	11/3947	0.00211795	0.0503623	0.0459596	SCN2B/SCN3B/KCNH2/CACNA1C/ANK2/KCND3	6	BIOLOGICAL_PROCESS	all_degs	15	6	569	11	3947
GO:00860193	GO:0086019	cell-cell signaling involved in cardiac conduction	6/569	11/3947	0.00211795	0.0503623	0.0459596	HCN3/SCN3B/HCN1/CACNA1D/CACNA1C/ANK2	6	BIOLOGICAL_PROCESS	all_degs	15	6	569	11	3947
GO:00094163	GO:0009416	response to light stimulus	23/569	87/3947	0.00214389	0.0506906	0.0462593	ZRANB3/CDKN2D/SLC24A1/RPL26/GRIN2A/KCNC2/B4GALT2/APP/NDRG4/NPTN/KCNC1/ABCC8/SLC1A3/CAT/MTA1/SLC4A10/PTPRK/FBXL3/EXT1/GRIN1/MAPK10/KRAS/PPP1CB	23	BIOLOGICAL_PROCESS	all_degs	15	23	569	87	3947
GO:00432663	GO:0043266	regulation of potassium ion transport	10/569	26/3947	0.00215062	0.0506906	0.0462593	DPP6/KCNC2/KCNH2/KCNC1/ABCC8/CACNA1D/KCNIP1/ABCC9/ANK2/RGS7	10	BIOLOGICAL_PROCESS	all_degs	15	10	569	26	3947
GO:19033052	GO:1903305	regulation of regulated secretory pathway	13/569	39/3947	0.00223371	0.0524035	0.0478224	CSPG5/IL13RA2/SYT11/RIMS2/SYK/SYP/RIMS1/SCAMP5/RAB15/NLGN1/SYT1/RIMS4/PRKCB	13	BIOLOGICAL_PROCESS	all_degs	15	13	569	39	3947
GO:19051143	GO:1905114	cell surface receptor signaling pathway involved in cell-cell signaling	42/569	190/3947	0.0022428	0.0524035	0.0478224	DISC1/GPC3/LZTS2/TSKU/SEZ6/CUX2/CELSR3/GRIN2B/GRIN2A/RIMS2/RIMS1/APP/CYLD/RPS12/MPP2/PTPRU/DAAM2/GABRB3/GRIK5/DAB2IP/GABRG1/NLGN1/GRID2/TNIK/DLG4/SLC8A3/GABRB2/GABRA2/DAAM1/NRXN1/NLGN3/GABRA1/CELF4/EXT1/GABRG2/GRIN1/GRIK2/CDK14/SMURF2/CSNK1D/RACK1/RAC1	42	BIOLOGICAL_PROCESS	all_degs	15	42	569	190	3947
GO:00435493	GO:0043549	regulation of kinase activity	43/569	196/3947	0.00232734	0.0537442	0.0490459	SH2B3/CLU/MAPT/EFNA1/MERTK/SRCIN1/CDKN2D/IRS2/MAPK8IP1/RASGRP1/MIDN/NPFFR2/DAZAP2/DAB1/IGF1R/TENM1/SYK/CBL/PRKAG2/APP/GADD45A/NTRK3/MMD/MAP3K5/DLG3/DAB2IP/DOCK3/ADARB1/RAPGEF2/SLC8A1/CDK5R1/DLG4/BMP7/SLC8A3/LDB2/PTPRT/VAV2/EPHA4/PAK1/EEF1A2/HSP90AA1/RACK1/HRAS	43	BIOLOGICAL_PROCESS	all_degs	15	43	569	196	3947
GO:00507732	GO:0050773	regulation of dendrite development	16/569	53/3947	0.00234344	0.0537442	0.0490459	SEZ6/DGKG/CUX2/NSMF/CDKL5/FAT3/TRPC5/DAB2IP/RAPGEF2/ADGRB3/PTPRD/TNIK/DLG4/BMP7/EPHA4/RAB21	16	BIOLOGICAL_PROCESS	all_degs	15	16	569	53	3947
GO:00486812	GO:0048681	negative regulation of axon regeneration	5/569	8/3947	0.00235018	0.0537442	0.0490459	RTN4R/RTN4RL1/TNR/PTPRS/EPHA4	5	BIOLOGICAL_PROCESS	all_degs	15	5	569	8	3947
GO:00705712	GO:0070571	negative regulation of neuron projection regeneration	5/569	8/3947	0.00235018	0.0537442	0.0490459	RTN4R/RTN4RL1/TNR/PTPRS/EPHA4	5	BIOLOGICAL_PROCESS	all_degs	15	5	569	8	3947
GO:00725782	GO:0072578	neurotransmitter-gated ion channel clustering	5/569	8/3947	0.00235018	0.0537442	0.0490459	SHISA7/ZDHHC2/NLGN1/DLG4/GPHN	5	BIOLOGICAL_PROCESS	all_degs	15	5	569	8	3947
GO:00970603	GO:0097060	synaptic membrane	73/582	176/4067	1.46308e-19	5.25154e-17	4.38179e-17	CSPG5/SHISA7/PLPPR4/CADM3/GRIN3B/CRYAB/EFNB3/KCNJ9/NRP2/SYT11/LRFN5/GRIN2B/ADAM11/GRIN2A/ADAM22/CLTB/CLSTN2/RIMS2/UNC13C/SORCS2/KCNC2/IGSF21/SYP/DGKI/RIMS1/GABBR1/HCN1/SLC6A1/NTRK3/PTPRS/PDE2A/NPTN/ADGRL1/GRM2/GRIA1/KCNC1/CACNG3/GABRB3/GRIK5/KCTD16/DLG3/GABRG1/DLG2/ADGRB3/SLC8A1/NLGN1/CACNA1C/PTPRD/GRID2/DLG4/GABRB2/GABRA2/ANK2/SYT1/RIMS4/KCND3/NRXN1/GRM7/NLGN3/GABRA1/EPHA4/ENO2/GPM6A/GABRG2/ATP2…	73	CELL_COMPARTMENT	all_degs	15	73	582	176	4067
GO:00347023	GO:0034702	ion channel complex	49/582	90/4067	1.67513e-19	5.25154e-17	4.38179e-17	HCN3/SHISA7/PKD1L1/GRIN3B/SCN2B/VWC2/SCN3B/KCNG4/KCNQ5/KCNN1/DPP6/GRIN2B/GRIN2A/KCNQ3/KCNC2/CACNA1B/KCNH2/HCN1/CNTNAP2/CACNA1A/TRPC5/GRIA1/KCNK2/KCNC1/CACNG3/KCNA4/ABCC8/CACNA1D/GABRB3/KCNIP1/GRIK5/DLG3/GABRG1/CACNA1C/ABCC9/GRID2/DLG4/GABRB2/GABRA2/KCND3/SLC17A6/GABRA1/TRPC1/GABRG2/GRIN1/GRIK2/CACNG2/KCNMA1/GRIA2	49	CELL_COMPARTMENT	all_degs	15	49	582	90	4067
GO:0098590	GO:0098590	plasma membrane region	122/582	399/4067	6.89859e-19	1.44181e-16	1.20302e-16	CSPG5/SHISA7/PKD1L1/PLPPR4/CADM3/SPATA13/MAPT/GRIN3B/SORBS2/BSG/PARD6A/FCHO1/LIPE/MTCL1/PSD/CRYAB/EFNB3/NDE1/DLC1/KCNJ9/NRP2/SYT11/LRFN5/PLXND1/ADD2/GRIN2B/PARD6B/ADAM11/IGF1R/CDKL5/GRIN2A/ADAM22/ARHGEF4/CLTB/CLSTN2/RIMS2/UNC13C/ITPK1/SORCS2/KCNC2/IGSF21/PARD3/PDE4A/CBL/SYP/DGKI/RIMS1/SLC38A3/APP/GABBR1/HCN1/SLC6A1/ANK1/CFL1/NTRK3/CNTNAP2/SLC41A1/PTPRS/NDRG4/PDE2A/MTSS2/MPP2/ROBO2/NPTN/ADGRL1/GRM…	122	CELL_COMPARTMENT	all_degs	15	122	582	399	4067
GO:00987943	GO:0098794	postsynapse	100/582	301/4067	3.10902e-18	4.87339e-16	4.06627e-16	CSPG5/SHISA7/DISC1/LZTS3/PLPPR4/MAPT/GRIN3B/RPL14/DLGAP4/CTTNBP2/PCLO/SEZ6/PPP1R9A/SRCIN1/PSD/CRYAB/EFNB3/SPOCK1/NSMF/SIPA1L1/NRP2/SYT11/PLCB3/LRFN5/SYN3/ADD2/GRIN2B/ANKS1B/GRIN2A/ADAM22/CLTB/CLSTN2/SORCS2/KCNC2/IGSF21/DGKI/PKP4/APP/GABBR1/HCN1/SLC6A1/NTRK3/PTPRS/MPP2/DLGAP1/DAPK1/NPTN/ADGRL1/APPL1/ZDHHC2/GRIA1/KCNC1/CACNG3/KCNA4/GABRB3/TANC2/GRIK5/KCTD16/DLG3/GABRG1/DLG2/SLC4A10/ADGRB3/SLC8A1/NL…	100	CELL_COMPARTMENT	all_degs	15	100	582	301	4067
GO:0043005	GO:0043005	neuron projection	137/582	492/4067	2.94688e-17	3.69538e-15	3.08336e-15	HCN3/MAP1A/STMND1/SHISA7/DISC1/LZTS3/CLU/L1CAM/MAPT/SORBS2/RTN4R/BSG/CTTNBP2/MERTK/PCLO/SEZ6/PPP1R9A/SRCIN1/TNFRSF21/PSD/CRYAB/PTPRN/SPOCK1/DNER/NSMF/MAPK8IP1/TRIM46/NEGR1/OPRL1/SIPA1L1/NRP2/SYT11/NAV1/KCNN1/PLXND1/GRIN2B/PLPPR1/ADAM11/ANKS1B/IGF1R/CDKL5/FEZ1/GRIN2A/KCNQ3/FAT3/ADAM22/TENM1/CLSTN2/UNC13C/CPEB2/SORCS2/KCNC2/PARD3/CBL/BRSK2/SYP/DGKI/APP/GABBR1/HCN1/SLC6A1/ANK1/CFL1/NTRK3/CNTNAP2/PTP…	137	CELL_COMPARTMENT	all_degs	15	137	582	492	4067
GO:00364771	GO:0036477	somatodendritic compartment	105/582	342/4067	2.42081e-16	2.52975e-14	2.11078e-14	HCN3/MAP1A/SHISA7/JAM2/LZTS3/CLU/L1CAM/MAPT/GRIN3B/SORBS2/RTN4R/CTTNBP2/SEZ6/PPP1R9A/SRCIN1/PSD/RTN4RL1/CRYAB/PTPRN/DNER/NSMF/MAPK8IP1/NEGR1/S100B/SIPA1L1/SYT11/SLC24A1/KCNN1/ADAM11/ANKS1B/IGF1R/CDKL5/FEZ1/GRIN2A/FAT3/CLSTN2/SORCS2/KCNC2/CACNA1B/DGKI/APP/GABBR1/HCN1/SLC6A1/CNTNAP2/PTPRS/MPP2/NPTN/CACNA1A/GRM2/BACE1/TRPC5/GRIA1/KCNK2/KCNC1/ASTN1/CACNG3/KCNA4/KCNIP1/SLC1A3/TANC2/GRIK5/DAB2IP/SV2A/G…	105	CELL_COMPARTMENT	all_degs	15	105	582	342	4067
GO:00452113	GO:0045211	postsynaptic membrane	52/582	120/4067	4.13873e-15	3.70712e-13	3.09316e-13	CSPG5/SHISA7/PLPPR4/GRIN3B/EFNB3/NRP2/LRFN5/GRIN2B/GRIN2A/ADAM22/CLSTN2/SORCS2/KCNC2/IGSF21/GABBR1/HCN1/SLC6A1/NTRK3/PTPRS/NPTN/GRIA1/KCNC1/CACNG3/GABRB3/GRIK5/KCTD16/DLG3/GABRG1/DLG2/ADGRB3/SLC8A1/NLGN1/CACNA1C/GRID2/DLG4/GABRB2/GABRA2/ANK2/KCND3/GRM7/NLGN3/GABRA1/EPHA4/GABRG2/ATP2B2/GRIN1/LPAR1/GRIK2/CACNG2/KCNMA1/GRIA2/GPHN	52	CELL_COMPARTMENT	all_degs	15	52	582	120	4067
GO:00987933	GO:0098793	presynapse	81/582	246/4067	1.44853e-14	1.13528e-12	9.47259e-13	HCN3/DISC1/CADM3/RTN4R/PTPRN2/CTTNBP2/PCLO/SRCIN1/EFNB3/PTPRN/KCNJ9/SYT11/SYN3/ADAM11/SH3GL2/GRIN2A/CLTB/DYSF/RIMS2/UNC13C/KCNC2/IGSF21/SYP/DGKI/RIMS1/APP/GABBR1/SCAMP5/HCN1/SLC6A1/NRXN2/PTPRS/PDE2A/NPTN/ADGRL1/APPL1/GRM2/BACE1/GRIA1/KCNK2/KCNC1/ABCC8/GRIK5/KCTD16/SV2A/KIRREL3/SH3GL1/SLC4A10/SLC8A1/ZNRF1/NLGN1/PTPRD/PIP5K1C/CDK5R1/TNIK/DLG4/AP3B2/SEPTIN4/SLC8A3/GABRB2/GABRA2/SYT1/RIMS4/NRXN1/GRM7…	81	CELL_COMPARTMENT	all_degs	15	81	582	246	4067
GO:00995723	GO:0099572	postsynaptic specialization	66/582	186/4067	9.70433e-14	6.23258e-12	5.20035e-12	SHISA7/DISC1/LZTS3/PLPPR4/GRIN3B/RPL14/DLGAP4/PCLO/PPP1R9A/SRCIN1/PSD/CRYAB/EFNB3/SPOCK1/NSMF/SIPA1L1/SYT11/LRFN5/SYN3/ADD2/GRIN2B/ANKS1B/GRIN2A/ADAM22/CLSTN2/SORCS2/DGKI/PKP4/PTPRS/MPP2/DLGAP1/DAPK1/NPTN/ADGRL1/ZDHHC2/GRIA1/CACNG3/GRIK5/DLG3/DLG2/ADGRB3/SLC8A1/NLGN1/CACNA1C/GRID2/RPL6/CDK5R1/TNIK/DLG4/SLC8A3/GABRB2/GABRA2/KCND3/NLGN3/EPHA4/NSF/RPS25/DTNB/GABRG2/ATP2B2/GRIN1/GRIK2/CACNG2/RPS14/GR…	66	CELL_COMPARTMENT	all_degs	15	66	582	186	4067
GO:19024953	GO:1902495	transmembrane transporter complex	51/582	124/4067	9.94031e-14	6.23258e-12	5.20035e-12	HCN3/SHISA7/PKD1L1/GRIN3B/SCN2B/VWC2/SCN3B/KCNG4/KCNQ5/KCNN1/DPP6/GRIN2B/GRIN2A/KCNQ3/KCNC2/CACNA1B/KCNH2/NDUFS8/HCN1/CNTNAP2/CACNA1A/TRPC5/GRIA1/KCNK2/KCNC1/CACNG3/KCNA4/ABCC8/CACNA1D/GABRB3/KCNIP1/GRIK5/DLG3/GABRG1/CACNA1C/ABCC9/GRID2/DLG4/GABRB2/GABRA2/KCND3/SLC17A6/GABRA1/TRPC1/GABRG2/GRIN1/GRIK2/CACNG2/KCNMA1/GRIA2/ATP6V0D1	51	CELL_COMPARTMENT	all_degs	15	51	582	124	4067
GO:19903513	GO:1990351	transporter complex	52/582	131/4067	3.09281e-13	1.7629e-11	1.47094e-11	HCN3/SHISA7/PKD1L1/GRIN3B/SCN2B/VWC2/SCN3B/KCNG4/KCNQ5/KCNN1/DPP6/GRIN2B/GRIN2A/KCNQ3/KCNC2/CACNA1B/KCNH2/NDUFS8/HCN1/CNTNAP2/ATP11C/CACNA1A/TRPC5/GRIA1/KCNK2/KCNC1/CACNG3/KCNA4/ABCC8/CACNA1D/GABRB3/KCNIP1/GRIK5/DLG3/GABRG1/CACNA1C/ABCC9/GRID2/DLG4/GABRB2/GABRA2/KCND3/SLC17A6/GABRA1/TRPC1/GABRG2/GRIN1/GRIK2/CACNG2/KCNMA1/GRIA2/ATP6V0D1	52	CELL_COMPARTMENT	all_degs	15	52	582	131	4067
GO:00989843	GO:0098984	neuron to neuron synapse	66/582	191/4067	4.13874e-13	2.16249e-11	1.80434e-11	SHISA7/DISC1/LZTS3/PLPPR4/GRIN3B/RPL14/PCLO/PPP1R9A/SRCIN1/PSD/CRYAB/EFNB3/SPOCK1/NSMF/SIPA1L1/SYT11/LRFN5/SYN3/ADD2/GRIN2B/ANKS1B/GRIN2A/ADAM22/CLSTN2/SORCS2/DGKI/PKP4/PTPRS/MPP2/DLGAP1/DAPK1/NPTN/ADGRL1/ZDHHC2/BACE1/GRIA1/CACNG3/GRIK5/DLG3/DLG2/ADGRB3/SLC8A1/NLGN1/CACNA1C/PTPRD/GRID2/RPL6/CDK5R1/TNIK/DLG4/SLC8A3/SYT1/KCND3/GRM7/NLGN3/EPHA4/NSF/RPS25/DTNB/ATP2B2/GRIN1/GRIK2/CACNG2/RPS14/GRIA2/GP…	66	CELL_COMPARTMENT	all_degs	15	66	582	191	4067
GO:00996343	GO:0099634	postsynaptic specialization membrane	33/582	63/4067	7.54679e-13	3.41439e-11	2.84891e-11	SHISA7/PLPPR4/GRIN3B/EFNB3/LRFN5/GRIN2B/GRIN2A/ADAM22/CLSTN2/SORCS2/PTPRS/NPTN/GRIA1/CACNG3/GRIK5/DLG3/DLG2/ADGRB3/NLGN1/CACNA1C/GRID2/DLG4/GABRB2/GABRA2/KCND3/NLGN3/EPHA4/GABRG2/ATP2B2/GRIK2/CACNG2/GRIA2/GPHN	33	CELL_COMPARTMENT	all_degs	15	33	582	63	4067
GO:00322793	GO:0032279	asymmetric synapse	63/582	180/4067	7.68938e-13	3.41439e-11	2.84891e-11	SHISA7/DISC1/LZTS3/PLPPR4/GRIN3B/RPL14/PCLO/PPP1R9A/SRCIN1/PSD/CRYAB/EFNB3/SPOCK1/NSMF/SIPA1L1/SYT11/LRFN5/SYN3/ADD2/GRIN2B/ANKS1B/GRIN2A/ADAM22/CLSTN2/SORCS2/DGKI/PKP4/PTPRS/MPP2/DLGAP1/DAPK1/NPTN/ADGRL1/ZDHHC2/GRIA1/CACNG3/GRIK5/DLG3/DLG2/ADGRB3/SLC8A1/NLGN1/CACNA1C/GRID2/RPL6/CDK5R1/TNIK/DLG4/SLC8A3/KCND3/GRM7/NLGN3/EPHA4/NSF/RPS25/DTNB/ATP2B2/GRIN1/GRIK2/CACNG2/RPS14/GRIA2/GPHN	63	CELL_COMPARTMENT	all_degs	15	63	582	180	4067
GO:00430253	GO:0043025	neuronal cell body	65/582	189/4067	8.1684e-13	3.41439e-11	2.84891e-11	HCN3/MAP1A/L1CAM/MAPT/GRIN3B/SORBS2/RTN4R/SEZ6/SRCIN1/RTN4RL1/CRYAB/PTPRN/DNER/NSMF/MAPK8IP1/NEGR1/S100B/SYT11/SLC24A1/KCNN1/ADAM11/IGF1R/FEZ1/SORCS2/KCNC2/CACNA1B/APP/GABBR1/SLC6A1/CNTNAP2/PTPRS/CACNA1A/BACE1/TRPC5/GRIA1/KCNK2/KCNC1/ASTN1/SLC1A3/GRIK5/DAB2IP/SV2A/RAPGEF2/DLG2/SLC4A10/SLC8A1/CACNA1C/CDK5R1/PCSK2/SEPTIN4/SLC8A3/GABRA2/KCND3/NRXN1/EPHA4/ENO2/GPM6A/GLUL/ATP2B2/OLFM1/LPAR1/GRIK2/HSP9…	65	CELL_COMPARTMENT	all_degs	15	65	582	189	4067
GO:00347033	GO:0034703	cation channel complex	31/582	57/4067	1.01228e-12	3.96686e-11	3.30988e-11	HCN3/PKD1L1/SCN2B/SCN3B/KCNG4/KCNQ5/KCNN1/DPP6/KCNQ3/KCNC2/CACNA1B/KCNH2/HCN1/CNTNAP2/CACNA1A/TRPC5/KCNK2/KCNC1/CACNG3/KCNA4/ABCC8/CACNA1D/KCNIP1/GRIK5/CACNA1C/ABCC9/KCND3/TRPC1/GRIK2/CACNG2/KCNMA1	31	CELL_COMPARTMENT	all_degs	15	31	582	57	4067
GO:00432353	GO:0043235	receptor complex	42/582	96/4067	1.40769e-12	5.19189e-11	4.33203e-11	CR2/IL13RA2/SHISA7/GRIN3B/PTPRN2/MERTK/PLXNB2/VWC2/PEX5L/NRP2/PLP1/PLXND1/GRIN2B/IGF1R/GRIN2A/ITGB5/SYK/LRP1B/APP/GABBR1/NTRK3/GRIA1/CACNG3/GABRB3/GRIK5/KCTD16/DLG3/GABRG1/NLGN1/GRID2/PLXNA2/DLG4/GABRB2/GABRA2/GRM7/GABRA1/TRPC1/GABRG2/GRIN1/GRIK2/CACNG2/GRIA2	42	CELL_COMPARTMENT	all_degs	15	42	582	96	4067
GO:00987973	GO:0098797	plasma membrane protein complex	55/582	149/4067	2.11021e-12	7.35058e-11	6.1332e-11	HCN3/SHISA7/CDH24/GRIN3B/SCN2B/VWC2/SCN3B/KCNG4/KCNQ5/PLP1/KCNN1/DPP6/GRIN2B/IGF1R/GJB1/GRIN2A/KCNQ3/CLTB/KHDRBS1/KCNC2/ITGB5/SYK/CBL/CACNA1B/KCNH2/GABBR1/HCN1/CNTNAP2/CDH11/CACNA1A/GRIA1/KCNK2/KCNC1/CACNG3/KCNA4/ABCC8/CACNA1D/KCNIP1/GRIK5/TMED10/DLG3/CACNA1C/ABCC9/GRID2/DLG4/KCND3/PRKCA/AP2A2/GRIN1/GRIK2/CACNG2/KCNMA1/GRIA2/ATP6V0D1/RAC1	55	CELL_COMPARTMENT	all_degs	15	55	582	149	4067
GO:00140693	GO:0014069	postsynaptic density	61/582	177/4067	3.9894e-12	1.3165e-10	1.09847e-10	SHISA7/DISC1/LZTS3/PLPPR4/GRIN3B/RPL14/PCLO/PPP1R9A/SRCIN1/PSD/CRYAB/EFNB3/SPOCK1/NSMF/SIPA1L1/SYT11/LRFN5/SYN3/ADD2/GRIN2B/ANKS1B/GRIN2A/ADAM22/CLSTN2/SORCS2/DGKI/PKP4/PTPRS/MPP2/DLGAP1/DAPK1/NPTN/ADGRL1/ZDHHC2/GRIA1/CACNG3/GRIK5/DLG3/DLG2/ADGRB3/SLC8A1/NLGN1/CACNA1C/GRID2/RPL6/CDK5R1/TNIK/DLG4/SLC8A3/KCND3/EPHA4/NSF/RPS25/DTNB/ATP2B2/GRIN1/GRIK2/CACNG2/RPS14/GRIA2/GPHN	61	CELL_COMPARTMENT	all_degs	15	61	582	177	4067
GO:00442973	GO:0044297	cell body	69/582	214/4067	5.1056e-12	1.6006e-10	1.33552e-10	HCN3/MAP1A/DISC1/L1CAM/MAPT/GRIN3B/SORBS2/RTN4R/SEZ6/SRCIN1/RTN4RL1/CRYAB/PTPRN/DNER/NSMF/MAPK8IP1/NEGR1/S100B/SYT11/SLC24A1/KCNN1/PLXND1/ADAM11/IGF1R/PITPNM3/FEZ1/SORCS2/KCNC2/CACNA1B/APP/GABBR1/SLC6A1/CNTNAP2/PTPRS/CACNA1A/BACE1/TRPC5/GRIA1/KCNK2/KCNC1/ASTN1/SLC1A3/GRIK5/DAB2IP/SV2A/RAPGEF2/DLG2/RPL28/SLC4A10/SLC8A1/CACNA1C/CDK5R1/PCSK2/SEPTIN4/SLC8A3/GABRA2/KCND3/NRXN1/EPHA4/ENO2/GPM6A/GLUL/AT…	69	CELL_COMPARTMENT	all_degs	15	69	582	214	4067
GO:00304253	GO:0030425	dendrite	79/582	262/4067	6.28948e-12	1.7925e-10	1.49563e-10	HCN3/MAP1A/SHISA7/LZTS3/CLU/L1CAM/MAPT/SORBS2/RTN4R/CTTNBP2/SEZ6/PPP1R9A/SRCIN1/PSD/CRYAB/DNER/NSMF/MAPK8IP1/NEGR1/SIPA1L1/SYT11/ANKS1B/CDKL5/FEZ1/GRIN2A/FAT3/CLSTN2/SORCS2/KCNC2/DGKI/APP/GABBR1/HCN1/CNTNAP2/MPP2/NPTN/GRM2/BACE1/TRPC5/GRIA1/KCNC1/CACNG3/KCNA4/KCNIP1/TANC2/GRIK5/DAB2IP/SV2A/GABRG1/KIRREL3/RPL28/SLC4A10/SLC8A1/NLGN1/CACNA1C/GRID2/CDK5R1/DLG4/PCSK2/SEPTIN4/SLC8A3/GABRA2/GRM7/GABRA1/…	79	CELL_COMPARTMENT	all_degs	15	79	582	262	4067
GO:00974473	GO:0097447	dendritic tree	79/582	262/4067	6.28948e-12	1.7925e-10	1.49563e-10	HCN3/MAP1A/SHISA7/LZTS3/CLU/L1CAM/MAPT/SORBS2/RTN4R/CTTNBP2/SEZ6/PPP1R9A/SRCIN1/PSD/CRYAB/DNER/NSMF/MAPK8IP1/NEGR1/SIPA1L1/SYT11/ANKS1B/CDKL5/FEZ1/GRIN2A/FAT3/CLSTN2/SORCS2/KCNC2/DGKI/APP/GABBR1/HCN1/CNTNAP2/MPP2/NPTN/GRM2/BACE1/TRPC5/GRIA1/KCNC1/CACNG3/KCNA4/KCNIP1/TANC2/GRIK5/DAB2IP/SV2A/GABRG1/KIRREL3/RPL28/SLC4A10/SLC8A1/NLGN1/CACNA1C/GRID2/CDK5R1/DLG4/PCSK2/SEPTIN4/SLC8A3/GABRA2/GRM7/GABRA1/…	79	CELL_COMPARTMENT	all_degs	15	79	582	262	4067
GO:00099864	GO:0009986	cell surface	55/582	153/4067	7.3027e-12	1.99078e-10	1.66107e-10	CSPG5/IL13RA2/JAM2/SDC3/NECTIN2/CLU/LY75/ADAM15/L1CAM/GPC3/RTN4R/LRRC24/RTN4RL1/CRYAB/PLXNB2/LRPAP1/LRFN5/MYO18A/GRIN2B/TNR/GRIN2A/KCNQ3/ENOX1/CLSTN2/IGSF21/ITGB5/KCNH2/VAMP4/APP/SLC6A1/CNTNAP2/ROBO2/NPTN/CAPN5/P4HB/BACE1/GRIA1/KCNK2/KCNC1/ASTN1/MAP3K5/SLC1A3/NLGN1/NRXN1/PTPRT/NLGN3/PTPRK/EPHA4/PPFIA2/ENO2/GRIN1/LPAR1/CACNG2/HSP90AA1/GRIA2	55	CELL_COMPARTMENT	all_degs	15	55	582	153	4067
GO:00347053	GO:0034705	potassium channel complex	20/582	28/4067	9.76706e-12	2.55165e-10	2.12905e-10	HCN3/KCNG4/KCNQ5/KCNN1/DPP6/KCNQ3/KCNC2/KCNH2/HCN1/CNTNAP2/KCNK2/KCNC1/KCNA4/ABCC8/KCNIP1/GRIK5/ABCC9/KCND3/GRIK2/KCNMA1	20	CELL_COMPARTMENT	all_degs	15	20	582	28	4067
GO:00427343	GO:0042734	presynaptic membrane	35/582	77/4067	2.96659e-11	7.44021e-10	6.20798e-10	CADM3/EFNB3/KCNJ9/SYT11/ADAM11/GRIN2A/CLTB/RIMS2/UNC13C/KCNC2/IGSF21/SYP/RIMS1/GABBR1/HCN1/SLC6A1/PTPRS/PDE2A/NPTN/ADGRL1/GRM2/KCNC1/GRIK5/KCTD16/PTPRD/GABRB2/SYT1/RIMS4/NRXN1/EPHA4/GPM6A/ATP2B2/LPAR1/GRIK2/SNAP25	35	CELL_COMPARTMENT	all_degs	15	35	582	77	4067
GO:00989783	GO:0098978	glutamatergic synapse	59/582	182/4067	1.62072e-10	3.90843e-09	3.26112e-09	CSPG5/SHISA7/DISC1/NRG3/PLPPR4/RTN4R/DLGAP4/CTTNBP2/PCLO/SRCIN1/EFNB3/NRP2/LRFN5/SYN3/PLXND1/TNR/SH3GL2/CDKL5/GRIN2A/ABLIM3/CLSTN2/GABBR1/HCN1/NRXN2/NTRK3/PTPRS/DLGAP1/DAPK1/CDH11/NPTN/APPL1/GRM2/GRIA1/CACNG3/GRIK5/DLG3/SV2A/SH3GL1/ADGRB3/NLGN1/PTPRD/GRID2/TNIK/DLG4/GABRB2/SYT1/NLGN3/EPHA4/GPM6A/GABRG2/ATP2B2/LPAR1/GRIK2/CACNG2/PRKCI/SNAP25/RPL22/HRAS/RAC1	59	CELL_COMPARTMENT	all_degs	15	59	582	182	4067
GO:00304243	GO:0030424	axon	79/582	278/4067	1.71265e-10	3.97716e-09	3.31847e-09	HCN3/MAP1A/DISC1/L1CAM/MAPT/RTN4R/PCLO/SRCIN1/TNFRSF21/CRYAB/PTPRN/SPOCK1/MAPK8IP1/TRIM46/NRP2/SYT11/NAV1/PLXND1/ADAM11/IGF1R/CDKL5/FEZ1/KCNQ3/ADAM22/UNC13C/KCNC2/PARD3/CBL/BRSK2/SYP/DGKI/APP/GABBR1/HCN1/SLC6A1/CFL1/NTRK3/CNTNAP2/PTPRS/ROBO2/ADGRL1/GRM2/BACE1/TRPC5/GRIA1/KCNK2/KCNC1/KCNA4/TANC2/GRIK5/DAB2IP/KIRREL3/DLG2/SLC4A10/SLC8A1/CDK5R1/DLG4/AP3B2/SEPTIN4/SLC8A3/GABRA2/SYT1/GRM7/EPHA4/PPFIA2…	79	CELL_COMPARTMENT	all_degs	15	79	582	278	4067
GO:00226262	GO:0022626	cytosolic ribosome	31/582	67/4067	2.38328e-10	5.33685e-09	4.45297e-09	RPL14/RPL26/RPL36/RPS12/RPL31/RPL28/RPL6/RPL10A/RPLP1/RPS25/RPL29/RPL11/RPL13A/RPS5/RPL34/RPS2/RPS24/RPL3/RPL13/RPS23/RPS14/RPL22/RPS4X/RACK1/RPL15/RPS28/RPS26/RPS9/RPS17/RPS7/RPS20	31	CELL_COMPARTMENT	all_degs	15	31	582	67	4067
GO:00988393	GO:0098839	postsynaptic density membrane	26/582	52/4067	8.43045e-10	1.82272e-08	1.52085e-08	SHISA7/PLPPR4/GRIN3B/EFNB3/LRFN5/GRIN2B/GRIN2A/ADAM22/CLSTN2/SORCS2/PTPRS/NPTN/GRIA1/CACNG3/GRIK5/DLG3/DLG2/ADGRB3/CACNA1C/GRID2/DLG4/EPHA4/ATP2B2/GRIK2/CACNG2/GRIA2	26	CELL_COMPARTMENT	all_degs	15	26	582	52	4067
GO:00083282	GO:0008328	ionotropic glutamate receptor complex	15/582	20/4067	1.41994e-09	2.87195e-08	2.3963e-08	SHISA7/GRIN3B/VWC2/GRIN2B/GRIN2A/GRIA1/CACNG3/GRIK5/DLG3/GRID2/DLG4/GRIN1/GRIK2/CACNG2/GRIA2	15	CELL_COMPARTMENT	all_degs	15	15	582	20	4067
GO:00988782	GO:0098878	neurotransmitter receptor complex	15/582	20/4067	1.41994e-09	2.87195e-08	2.3963e-08	SHISA7/GRIN3B/VWC2/GRIN2B/GRIN2A/GRIA1/CACNG3/GRIK5/DLG3/GRID2/DLG4/GRIN1/GRIK2/CACNG2/GRIA2	15	CELL_COMPARTMENT	all_degs	15	15	582	20	4067
GO:00600762	GO:0060076	excitatory synapse	18/582	28/4067	1.6097e-09	3.154e-08	2.63165e-08	SHISA7/KCNJ9/SYT11/UNC13C/SYP/GRIA1/CACNG3/ADGRB3/NLGN1/GRID2/DLG4/SYT1/SLC17A6/NLGN3/GPM6A/ATP2B2/GRIN1/GRIA2	18	CELL_COMPARTMENT	all_degs	15	18	582	28	4067
GO:00080763	GO:0008076	voltage-gated potassium channel complex	16/582	23/4067	2.36658e-09	4.4965e-08	3.7518e-08	HCN3/KCNG4/KCNQ5/KCNN1/DPP6/KCNQ3/KCNC2/KCNH2/HCN1/CNTNAP2/KCNK2/KCNC1/KCNA4/KCNIP1/KCND3/KCNMA1	16	CELL_COMPARTMENT	all_degs	15	16	582	23	4067
GO:00431972	GO:0043197	dendritic spine	34/582	87/4067	7.60372e-09	1.40222e-07	1.16998e-07	SHISA7/LZTS3/MAPT/CTTNBP2/SEZ6/PPP1R9A/PSD/CRYAB/SIPA1L1/SYT11/ANKS1B/GRIN2A/SORCS2/DGKI/APP/GABBR1/MPP2/GRIA1/KCNA4/TANC2/SLC8A1/NLGN1/GRID2/CDK5R1/DLG4/SLC8A3/EPHA4/PPFIA2/GPM6A/ATP2B2/GRIN1/LPAR1/GRIA2/RAC1	34	CELL_COMPARTMENT	all_degs	15	34	582	87	4067
GO:00443092	GO:0044309	neuron spine	34/582	88/4067	1.07487e-08	1.92555e-07	1.60664e-07	SHISA7/LZTS3/MAPT/CTTNBP2/SEZ6/PPP1R9A/PSD/CRYAB/SIPA1L1/SYT11/ANKS1B/GRIN2A/SORCS2/DGKI/APP/GABBR1/MPP2/GRIA1/KCNA4/TANC2/SLC8A1/NLGN1/GRID2/CDK5R1/DLG4/SLC8A3/EPHA4/PPFIA2/GPM6A/ATP2B2/GRIN1/LPAR1/GRIA2/RAC1	34	CELL_COMPARTMENT	all_degs	15	34	582	88	4067
GO:00443912	GO:0044391	ribosomal subunit	31/582	78/4067	2.22716e-08	3.87897e-07	3.23654e-07	RPL14/RPL26/RPL36/RPS12/RPL31/RPL28/RPL6/RPL10A/RPLP1/RPS25/RPL29/RPL11/RPL13A/RPS5/RPL34/RPS2/RPS24/RPL3/RPL13/RPS23/RPS14/RPL22/RPS4X/RACK1/RPL15/RPS28/RPS26/RPS9/RPS17/RPS7/RPS20	31	CELL_COMPARTMENT	all_degs	15	31	582	78	4067
GO:00312563	GO:0031256	leading edge membrane	29/582	73/4067	6.49043e-08	1.09986e-06	9.17708e-07	SHISA7/SPATA13/MAPT/PSD/DLC1/PLXND1/CDKL5/ARHGEF4/KCNC2/PDE4A/GABBR1/CFL1/CNTNAP2/MTSS2/MPP2/ROBO2/GRIA1/AIF1L/KCNC1/GABRG1/CLASP2/PIP5K1C/GABRA2/PTPRK/GABRA1/PAK1/GABRG2/ATP2B2/RAC1	29	CELL_COMPARTMENT	all_degs	15	29	582	73	4067
GO:00432043	GO:0043204	perikaryon	26/582	63/4067	1.27243e-07	2.0995e-06	1.75179e-06	RTN4R/RTN4RL1/CRYAB/PTPRN/NSMF/SYT11/ADAM11/SORCS2/KCNC2/APP/CNTNAP2/PTPRS/ASTN1/GRIK5/DLG2/SLC4A10/CACNA1C/CDK5R1/PCSK2/SEPTIN4/SLC8A3/EPHA4/ENO2/GLUL/OLFM1/RACK1	26	CELL_COMPARTMENT	all_degs	15	26	582	63	4067
GO:00226272	GO:0022627	cytosolic small ribosomal subunit	15/582	26/4067	3.0516e-07	4.90603e-06	4.09351e-06	RPS12/RPS25/RPS5/RPS2/RPS24/RPS23/RPS14/RPS4X/RACK1/RPS28/RPS26/RPS9/RPS17/RPS7/RPS20	15	CELL_COMPARTMENT	all_degs	15	15	582	26	4067
GO:00988023	GO:0098802	plasma membrane signaling receptor complex	20/582	43/4067	3.61357e-07	5.66427e-06	4.72617e-06	SHISA7/GRIN3B/VWC2/PLP1/GRIN2B/IGF1R/GRIN2A/ITGB5/SYK/GABBR1/GRIA1/CACNG3/GRIK5/DLG3/GRID2/DLG4/GRIN1/GRIK2/CACNG2/GRIA2	20	CELL_COMPARTMENT	all_degs	15	20	582	43	4067
GO:00989822	GO:0098982	GABA-ergic synapse	19/582	40/4067	4.73152e-07	7.23577e-06	6.0374e-06	CSPG5/DISC1/PCLO/MDGA1/LRFN5/KCNC2/GABBR1/SLC6A1/NPTN/SV2A/NLGN1/GABRB2/GABRA2/KCND3/NLGN3/GABRA1/GABRG2/ATP2B2/LPAR1	19	CELL_COMPARTMENT	all_degs	15	19	582	40	4067
GO:00058402	GO:0005840	ribosome	32/582	93/4067	6.76849e-07	1.01044e-05	8.43093e-06	RPL14/RPL26/RPL36/RPL22L1/RPS12/RPL31/RPL28/RPL6/RPL10A/RPLP1/RPS25/RPL29/RPL11/RPL13A/RPS5/RPL34/RPS2/RPS24/RPL3/RPL13/RPS23/RPS14/RPL22/RPS4X/RACK1/RPL15/RPS28/RPS26/RPS9/RPS17/RPS7/RPS20	32	CELL_COMPARTMENT	all_degs	15	32	582	93	4067
GO:00701611	GO:0070161	anchoring junction	74/582	310/4067	1.99366e-06	2.90703e-05	2.42558e-05	JAM2/NECTIN2/ILDR2/CDC42EP1/ADAM15/L1CAM/CDH24/CADM3/SORBS2/BSG/PARD6A/ARHGAP17/DLC1/GAB1/MAGI1/PDLIM7/PARD6B/ARVCF/GJB1/ARHGAP24/TSPAN4/IGSF21/PARD3/ITGB5/CBL/PKP4/APP/MAP4K4/CFL1/CNTNAP2/MPP2/CDH11/PTPRU/CAPN5/RPL31/P4HB/AIF1L/FRMD6/DLG3/SV2A/KIRREL3/RAPGEF2/SH3GL1/CLASP2/DLG2/CAT/SLC8A1/PIP5K1C/RPL6/FRMD5/DLG4/RPL10A/SLC8A3/ANK2/FLNC/PTPRK/RPLP1/EPHA4/PAK1/RAB21/RPL13A/RPS5/RPS2/RPL3/PRKCI/RPS…	74	CELL_COMPARTMENT	all_degs	15	74	582	310	4067
GO:01500343	GO:0150034	distal axon	36/582	117/4067	2.90726e-06	4.14284e-05	3.45671e-05	HCN3/DISC1/L1CAM/MAPT/RTN4R/PTPRN/CDKL5/FEZ1/UNC13C/KCNC2/CBL/BRSK2/SYP/APP/CFL1/PTPRS/ADGRL1/TRPC5/KCNK2/KCNC1/GRIK5/SLC4A10/SLC8A1/CDK5R1/SLC8A3/EPHA4/PRKCB/ENO2/GPM6A/GLUL/GRIN1/OLFM1/KLC1/SNAP25/HSP90AA1/ATP6V0D1	36	CELL_COMPARTMENT	all_degs	15	36	582	117	4067
GO:00443043	GO:0044304	main axon	16/582	34/4067	4.54335e-06	6.3304e-05	5.28197e-05	MAP1A/MAPT/SPOCK1/TRIM46/NAV1/KCNQ3/KCNC2/PARD3/APP/GABBR1/CNTNAP2/ROBO2/KCNC1/KCNA4/DLG2/DLG4	16	CELL_COMPARTMENT	all_degs	15	16	582	34	4067
GO:00312533	GO:0031253	cell projection membrane	32/582	101/4067	5.24479e-06	7.14887e-05	5.96489e-05	SHISA7/PKD1L1/SPATA13/MAPT/PSD/DLC1/PLXND1/CDKL5/ARHGEF4/CLTB/KCNC2/PDE4A/GABBR1/CFL1/CNTNAP2/NDRG4/MTSS2/MPP2/ROBO2/GRIA1/AIF1L/KCNC1/GABRG1/CLASP2/PIP5K1C/GABRA2/GABRA1/PAK1/GABRG2/ATP2B2/HSP90AA1/RAC1	32	CELL_COMPARTMENT	all_degs	15	32	582	101	4067
GO:00325893	GO:0032589	neuron projection membrane	14/582	28/4067	7.48694e-06	9.98789e-05	8.33373e-05	SHISA7/MAPT/KCNC2/GABBR1/CNTNAP2/MPP2/ROBO2/GRIA1/KCNC1/GABRG1/GABRA2/GABRA1/GABRG2/ATP2B2	14	CELL_COMPARTMENT	all_degs	15	14	582	28	4067
GO:00159352	GO:0015935	small ribosomal subunit	15/582	32/4067	9.66091e-06	0.000126196	0.000105295	RPS12/RPS25/RPS5/RPS2/RPS24/RPS23/RPS14/RPS4X/RACK1/RPS28/RPS26/RPS9/RPS17/RPS7/RPS20	15	CELL_COMPARTMENT	all_degs	15	15	582	32	4067
GO:00431981	GO:0043198	dendritic shaft	12/582	23/4067	1.97183e-05	0.000252314	0.000210527	MAP1A/RTN4R/SEZ6/APP/GABBR1/MPP2/KIRREL3/SLC8A1/GRM7/EPHA4/NSF/LPAR1	12	CELL_COMPARTMENT	all_degs	15	12	582	23	4067
GO:00703822	GO:0070382	exocytic vesicle	31/582	104/4067	2.90839e-05	0.000364712	0.00030431	DISC1/PTPRN2/CTTNBP2/SYTL5/SYT11/SYN3/GRIN2A/CLTB/DYSF/UNC13C/SYP/DGKI/APP/GABBR1/SCAMP5/PTPRS/BACE1/GRIA1/ABCC8/SV2A/KIRREL3/ZNRF1/DLG4/SEPTIN4/GABRA2/SYT1/SLC17A6/TMED9/GRIN1/SNAP25/ATP6V0D1	31	CELL_COMPARTMENT	all_degs	15	31	582	104	4067
GO:00080212	GO:0008021	synaptic vesicle	30/582	100/4067	3.41393e-05	0.000419713	0.000350201	DISC1/PTPRN2/CTTNBP2/SYT11/SYN3/GRIN2A/CLTB/DYSF/UNC13C/SYP/DGKI/APP/GABBR1/SCAMP5/PTPRS/BACE1/GRIA1/ABCC8/SV2A/KIRREL3/ZNRF1/DLG4/SEPTIN4/GABRA2/SYT1/SLC17A6/TMED9/GRIN1/SNAP25/ATP6V0D1	30	CELL_COMPARTMENT	all_degs	15	30	582	100	4067
GO:00487862	GO:0048786	presynaptic active zone	16/582	39/4067	3.86394e-05	0.000465902	0.000388741	PCLO/SYT11/RIMS2/UNC13C/SYP/RIMS1/APP/HCN1/NPTN/SV2A/GABRB2/RIMS4/GRM7/PPFIA2/GPM6A/ATP2B2	16	CELL_COMPARTMENT	all_degs	15	16	582	39	4067
GO:00322812	GO:0032281	AMPA glutamate receptor complex	8/582	12/4067	4.88702e-05	0.000578144	0.000482393	SHISA7/VWC2/GRIA1/CACNG3/DLG3/DLG4/CACNG2/GRIA2	8	CELL_COMPARTMENT	all_degs	15	8	582	12	4067
GO:00443063	GO:0044306	neuron projection terminus	18/582	48/4067	5.37189e-05	0.000623736	0.000520435	HCN3/PTPRN/UNC13C/KCNC2/SYP/KCNK2/KCNC1/GRIK5/SLC4A10/SLC8A1/DLG4/SLC8A3/SYT1/EPHA4/PRKCB/GLUL/GRIN1/ATP6V0D1	18	CELL_COMPARTMENT	all_degs	15	18	582	48	4067
GO:00226252	GO:0022625	cytosolic large ribosomal subunit	16/582	40/4067	5.60089e-05	0.0006271	0.000523241	RPL14/RPL26/RPL36/RPL31/RPL28/RPL6/RPL10A/RPLP1/RPL29/RPL11/RPL13A/RPL34/RPL3/RPL13/RPL22/RPL15	16	CELL_COMPARTMENT	all_degs	15	16	582	40	4067
GO:00436793	GO:0043679	axon terminus	16/582	40/4067	5.60089e-05	0.0006271	0.000523241	HCN3/PTPRN/UNC13C/KCNC2/SYP/KCNK2/KCNC1/GRIK5/SLC4A10/SLC8A1/SLC8A3/EPHA4/PRKCB/GLUL/GRIN1/ATP6V0D1	16	CELL_COMPARTMENT	all_degs	15	16	582	40	4067
GO:00312523	GO:0031252	cell leading edge	44/582	175/4067	7.50394e-05	0.000825433	0.000688727	SHISA7/GDPD2/SPATA13/MAPT/SORBS2/ARAP3/PARD6A/SRCIN1/PSD/DLC1/S100B/PDLIM7/PLXND1/CDKL5/ARHGEF4/ABLIM3/KCNC2/PDE4A/APP/GABBR1/CFL1/MTM1/CNTNAP2/MTSS2/MPP2/ROBO2/APPL1/P4HB/GRIA1/AIF1L/KCNC1/GABRG1/CLASP2/RASA1/PIP5K1C/GABRA2/LDB2/PTPRK/GABRA1/PAK1/GABRG2/ATP2B2/PRKCI/RAC1	44	CELL_COMPARTMENT	all_degs	15	44	582	175	4067
GO:00325902	GO:0032590	dendrite membrane	10/582	20/4067	0.000159045	0.00171933	0.00143458	SHISA7/KCNC2/MPP2/GRIA1/KCNC1/GABRG1/GABRA2/GABRA1/GABRG2/ATP2B2	10	CELL_COMPARTMENT	all_degs	15	10	582	20	4067
GO:00306732	GO:0030673	axolemma	6/582	8/4067	0.00018155	0.00192935	0.00160982	MAPT/KCNC2/GABBR1/CNTNAP2/ROBO2/KCNC1	6	CELL_COMPARTMENT	all_degs	15	6	582	8	4067
GO:00315942	GO:0031594	neuromuscular junction	13/582	32/4067	0.000233706	0.00240424	0.00200606	DLGAP4/SPOCK1/UNC13C/SYP/APP/DLG3/SV2A/DLG2/NLGN1/CDK5R1/DLG4/SLC8A3/EPHA4	13	CELL_COMPARTMENT	all_degs	15	13	582	32	4067
GO:00985524	GO:0098552	side of membrane	28/582	100/4067	0.000233906	0.00240424	0.00200606	IL13RA2/LY75/RTN4R/SAMD10/ENOX1/IGSF21/SYK/PKP4/CYLD/ANK1/PTPN4/MTSS2/P4HB/ASTN1/MAP3K5/KCNIP1/FRMD6/DLG4/RASA3/AP2A2/RAB21/EEF1A2/SNAP25/GRIA2/RPS28/RPS26/KRAS/RAC1	28	CELL_COMPARTMENT	all_degs	15	28	582	100	4067
GO:00059113	GO:0005911	cell-cell junction	39/582	157/4067	0.000253344	0.00256204	0.00213772	JAM2/NECTIN2/ILDR2/CDC42EP1/ADAM15/CDH24/CADM3/PARD6A/ARHGAP17/GAB1/MAGI1/PDLIM7/PARD6B/ARVCF/GJB1/ARHGAP24/IGSF21/PARD3/PKP4/APP/CNTNAP2/MPP2/CDH11/PTPRU/FRMD6/DLG3/SV2A/KIRREL3/RAPGEF2/DLG2/SLC8A1/PIP5K1C/FRMD5/DLG4/ANK2/PTPRK/EPHA4/PAK1/PRKCI	39	CELL_COMPARTMENT	all_degs	15	39	582	157	4067
GO:00159342	GO:0015934	large ribosomal subunit	16/582	46/4067	0.000383063	0.00381239	0.00318099	RPL14/RPL26/RPL36/RPL31/RPL28/RPL6/RPL10A/RPLP1/RPL29/RPL11/RPL13A/RPL34/RPL3/RPL13/RPL22/RPL15	16	CELL_COMPARTMENT	all_degs	15	16	582	46	4067
GO:00171461	GO:0017146	NMDA selective glutamate receptor complex	4/582	4/4067	0.000415671	0.00407228	0.00339784	GRIN3B/GRIN2B/GRIN2A/GRIN1	4	CELL_COMPARTMENT	all_degs	15	4	582	4	4067
GO:00600772	GO:0060077	inhibitory synapse	8/582	15/4067	0.000426118	0.0041104	0.00342965	SYT11/IGSF21/NPTN/NLGN1/GABRA2/NLGN3/DTNB/GABRG2	8	CELL_COMPARTMENT	all_degs	15	8	582	15	4067
GO:19027102	GO:1902710	GABA receptor complex	7/582	12/4067	0.0004884	0.0046398	0.00387137	GABBR1/GABRB3/GABRG1/GABRB2/GABRA2/GABRA1/GABRG2	7	CELL_COMPARTMENT	all_degs	15	7	582	12	4067
GO:00985623	GO:0098562	cytoplasmic side of membrane	19/582	61/4067	0.000559689	0.00523768	0.00437023	SAMD10/SYK/PKP4/CYLD/ANK1/PTPN4/MTSS2/KCNIP1/FRMD6/DLG4/RASA3/AP2A2/RAB21/EEF1A2/SNAP25/RPS28/RPS26/KRAS/RAC1	19	CELL_COMPARTMENT	all_degs	15	19	582	61	4067
GO:00098983	GO:0009898	cytoplasmic side of plasma membrane	16/582	48/4067	0.000659827	0.00608399	0.00507638	SAMD10/SYK/PKP4/CYLD/ANK1/PTPN4/MTSS2/KCNIP1/FRMD6/DLG4/RASA3/AP2A2/RAB21/SNAP25/KRAS/RAC1	16	CELL_COMPARTMENT	all_degs	15	16	582	48	4067
GO:00620233	GO:0062023	collagen-containing extracellular matrix	15/582	44/4067	0.000740917	0.00673268	0.00561763	SDC3/CLU/L1CAM/ANXA8/PSAP/GPC3/VWC2/AGRN/COL14A1/ADAMTS2/ADAM11/TNR/FIBCD1/BMP7/HSP90AA1	15	CELL_COMPARTMENT	all_degs	15	15	582	44	4067
GO:00059253	GO:0005925	focal adhesion	39/582	166/4067	0.000840862	0.00753172	0.00628434	NECTIN2/CDC42EP1/L1CAM/SORBS2/BSG/DLC1/PDLIM7/ARHGAP24/TSPAN4/ITGB5/CBL/MAP4K4/CFL1/CAPN5/RPL31/P4HB/AIF1L/CLASP2/CAT/PIP5K1C/RPL6/RPL10A/FLNC/RPLP1/PAK1/RAB21/RPL13A/RPS5/RPS2/RPL3/RPS14/RPL22/RPS4X/KRAS/RPS9/RPS17/RAC1/RPS7/PPP1CB	39	CELL_COMPARTMENT	all_degs	15	39	582	166	4067
GO:00987961	GO:0098796	membrane protein complex	74/582	368/4067	0.00087483	0.00772561	0.00644612	HCN3/SHISA7/PKD1L1/CDH24/GRIN3B/SCN2B/VWC2/SCN3B/KCNG4/KCNQ5/PLP1/PIK3C2A/KCNN1/DPP6/GRIN2B/IGF1R/GJB1/GRIN2A/KCNQ3/CLTB/KHDRBS1/KCNC2/ITGB5/SYK/CBL/CACNA1B/KCNH2/VAMP4/GABBR1/NDUFS8/HCN1/CNTNAP2/CDH11/CACNA1A/TRPC5/GRIA1/KCNK2/KCNC1/MAP3K5/CACNG3/KCNA4/ABCC8/CACNA1D/GABRB3/KCNIP1/SLC1A3/GRIK5/TMED10/DLG3/GABRG1/DERL1/MAGT1/CACNA1C/ABCC9/GRID2/DLG4/AP3B2/GABRB2/GABRA2/KCND3/SLC17A6/GABRA1/TRPC1/G…	74	CELL_COMPARTMENT	all_degs	15	74	582	368	4067
GO:00057963	GO:0005796	Golgi lumen	7/582	13/4067	0.000928472	0.00808545	0.00674636	CSPG5/SDC3/NCAN/GPC3/AGRN/LRPAP1/APP	7	CELL_COMPARTMENT	all_degs	15	7	582	13	4067
GO:00303123	GO:0030312	external encapsulating structure	18/582	59/4067	0.00102241	0.00866286	0.00722814	SDC3/CLU/L1CAM/ANXA8/PSAP/GPC3/LRRC24/RTN4RL1/VWC2/AGRN/COL14A1/ADAMTS2/ADAM11/TNR/FIBCD1/MMP24/BMP7/HSP90AA1	18	CELL_COMPARTMENT	all_degs	15	18	582	59	4067
GO:00310123	GO:0031012	extracellular matrix	18/582	59/4067	0.00102241	0.00866286	0.00722814	SDC3/CLU/L1CAM/ANXA8/PSAP/GPC3/LRRC24/RTN4RL1/VWC2/AGRN/COL14A1/ADAMTS2/ADAM11/TNR/FIBCD1/MMP24/BMP7/HSP90AA1	18	CELL_COMPARTMENT	all_degs	15	18	582	59	4067
GO:19027112	GO:1902711	GABA-A receptor complex	6/582	10/4067	0.00105266	0.00880022	0.00734275	GABRB3/GABRG1/GABRB2/GABRA2/GABRA1/GABRG2	6	CELL_COMPARTMENT	all_degs	15	6	582	10	4067
GO:00300553	GO:0030055	cell-substrate junction	39/582	168/4067	0.00107518	0.00887027	0.0074012	NECTIN2/CDC42EP1/L1CAM/SORBS2/BSG/DLC1/PDLIM7/ARHGAP24/TSPAN4/ITGB5/CBL/MAP4K4/CFL1/CAPN5/RPL31/P4HB/AIF1L/CLASP2/CAT/PIP5K1C/RPL6/RPL10A/FLNC/RPLP1/PAK1/RAB21/RPL13A/RPS5/RPS2/RPL3/RPS14/RPL22/RPS4X/KRAS/RPS9/RPS17/RAC1/RPS7/PPP1CB	39	CELL_COMPARTMENT	all_degs	15	39	582	168	4067
GO:00017263	GO:0001726	ruffle	20/582	71/4067	0.00165389	0.0134674	0.011237	SPATA13/ARAP3/PARD6A/PSD/DLC1/S100B/PDLIM7/CDKL5/ARHGEF4/PDE4A/CFL1/MTM1/MTSS2/APPL1/AIF1L/CLASP2/RASA1/PIP5K1C/PAK1/RAC1	20	CELL_COMPARTMENT	all_degs	15	20	582	71	4067
GO:00021162	GO:0002116	semaphorin receptor complex	4/582	5/4067	0.00184182	0.0142571	0.0118959	PLXNB2/NRP2/PLXND1/PLXNA2	4	CELL_COMPARTMENT	all_degs	15	4	582	5	4067
GO:00487882	GO:0048788	cytoskeleton of presynaptic active zone	4/582	5/4067	0.00184182	0.0142571	0.0118959	PCLO/RIMS2/RIMS1/RIMS4	4	CELL_COMPARTMENT	all_degs	15	4	582	5	4067
GO:00989851	GO:0098985	asymmetric, glutamatergic, excitatory synapse	4/582	5/4067	0.00184182	0.0142571	0.0118959	SHISA7/ADGRB3/NLGN1/NLGN3	4	CELL_COMPARTMENT	all_degs	15	4	582	5	4067
GO:00995692	GO:0099569	presynaptic cytoskeleton	4/582	5/4067	0.00184182	0.0142571	0.0118959	PCLO/RIMS2/RIMS1/RIMS4	4	CELL_COMPARTMENT	all_degs	15	4	582	5	4067
GO:00442951	GO:0044295	axonal growth cone	6/582	11/4067	0.00203744	0.015579	0.0129988	L1CAM/RTN4R/EPHA4/GPM6A/OLFM1/HSP90AA1	6	CELL_COMPARTMENT	all_degs	15	6	582	11	4067
GO:00325872	GO:0032587	ruffle membrane	13/582	39/4067	0.00209028	0.0157905	0.0131753	SPATA13/PSD/DLC1/CDKL5/ARHGEF4/PDE4A/CFL1/MTSS2/AIF1L/CLASP2/PIP5K1C/PAK1/RAC1	13	CELL_COMPARTMENT	all_degs	15	13	582	39	4067
GO:00451213	GO:0045121	membrane raft	23/582	89/4067	0.00268695	0.0200562	0.0167345	ARID3C/MAPT/RTN4R/BSG/LIPE/RTN4RL1/DLC1/ADD2/TNR/IGF1R/UNC5B/CBL/GPM6B/APP/GABBR1/BACE1/TRPC5/ANK2/ENO2/ATP2B2/RGS7/KCNMA1/SMURF2	23	CELL_COMPARTMENT	all_degs	15	23	582	89	4067
GO:00300172	GO:0030017	sarcomere	14/582	45/4067	0.00297139	0.0219184	0.0182883	SORBS2/CRYAB/SCN3B/PDLIM7/ANK1/MTM1/CACNA1D/SLC8A1/CACNA1C/ABCC9/ANK2/FLNC/PAK1/RPL15	14	CELL_COMPARTMENT	all_degs	15	14	582	45	4067
GO:00988573	GO:0098857	membrane microdomain	23/582	90/4067	0.00313714	0.0228719	0.0190839	ARID3C/MAPT/RTN4R/BSG/LIPE/RTN4RL1/DLC1/ADD2/TNR/IGF1R/UNC5B/CBL/GPM6B/APP/GABBR1/BACE1/TRPC5/ANK2/ENO2/ATP2B2/RGS7/KCNMA1/SMURF2	23	CELL_COMPARTMENT	all_degs	15	23	582	90	4067
GO:00423833	GO:0042383	sarcolemma	13/582	41/4067	0.00345024	0.0248655	0.0207473	BSG/SCN2B/IGF1R/DYSF/ABCC8/CACNA1D/SLC8A1/CACNA1C/SLC8A3/ANK2/KCND3/FLNC/CAMK2D	13	CELL_COMPARTMENT	all_degs	15	13	582	41	4067
GO:00432922	GO:0043292	contractile fiber	15/582	51/4067	0.0039125	0.0278765	0.0232597	SORBS2/CRYAB/SCN3B/PDLIM7/ANK1/MTM1/CACNA1D/SLC8A1/CACNA1C/ABCC9/CDK5R1/ANK2/FLNC/PAK1/RPL15	15	CELL_COMPARTMENT	all_degs	15	15	582	51	4067
GO:00304273	GO:0030427	site of polarized growth	21/582	82/4067	0.00454537	0.0320219	0.0267185	DISC1/L1CAM/MAPT/RTN4R/CDKL5/FEZ1/CBL/APP/CFL1/PTPRS/ADGRL1/TRPC5/FRY/CDK5R1/EPHA4/ENO2/GPM6A/OLFM1/KLC1/SNAP25/HSP90AA1	21	CELL_COMPARTMENT	all_degs	15	21	582	82	4067
GO:00301333	GO:0030133	transport vesicle	37/582	170/4067	0.00470516	0.0327793	0.0273504	CHGA/DISC1/PTPRN2/CTTNBP2/SCG3/SYTL5/PTPRN/SYT11/SYN3/GRIN2A/CLTB/DYSF/UNC13C/SYP/DGKI/VAMP4/APP/GABBR1/SCAMP5/PTPRS/BACE1/GRIA1/ABCC8/TMED10/SV2A/KIRREL3/ZNRF1/DLG4/PCSK2/SEPTIN4/GABRA2/SYT1/SLC17A6/TMED9/GRIN1/SNAP25/ATP6V0D1	37	CELL_COMPARTMENT	all_degs	15	37	582	170	4067
GO:0120157	GO:0120157	PAR polarity complex	4/582	6/4067	0.00489987	0.0337606	0.0281693	PARD6A/PARD6B/PARD3/PRKCI	4	CELL_COMPARTMENT	all_degs	15	4	582	6	4067
GO:00487872	GO:0048787	presynaptic active zone membrane	6/582	13/4067	0.00586477	0.0396084	0.0330485	SYT11/HCN1/NPTN/GABRB2/GPM6A/ATP2B2	6	CELL_COMPARTMENT	all_degs	15	6	582	13	4067
GO:00316742	GO:0031674	I band	11/582	34/4067	0.00587493	0.0396084	0.0330485	SORBS2/CRYAB/SCN3B/PDLIM7/MTM1/CACNA1D/SLC8A1/CACNA1C/ANK2/FLNC/PAK1	11	CELL_COMPARTMENT	all_degs	15	11	582	34	4067
GO:00997382	GO:0099738	cell cortex region	8/582	21/4067	0.00610671	0.0407331	0.033987	PCLO/PHLDB1/CLTB/RIMS2/UNC13C/RIMS1/CLASP2/RIMS4	8	CELL_COMPARTMENT	all_degs	15	8	582	21	4067
GO:00303152	GO:0030315	T-tubule	7/582	17/4067	0.0062574	0.0408686	0.0341001	SCN2B/IGF1R/DYSF/CACNA1D/SLC8A1/CACNA1C/ANK2	7	CELL_COMPARTMENT	all_degs	15	7	582	17	4067
GO:00347072	GO:0034707	chloride channel complex	7/582	17/4067	0.0062574	0.0408686	0.0341001	GABRB3/GABRG1/GABRB2/GABRA2/SLC17A6/GABRA1/GABRG2	7	CELL_COMPARTMENT	all_degs	15	7	582	17	4067
GO:00304263	GO:0030426	growth cone	20/582	79/4067	0.00637783	0.0412258	0.0343981	DISC1/L1CAM/MAPT/RTN4R/CDKL5/FEZ1/CBL/APP/CFL1/PTPRS/ADGRL1/TRPC5/CDK5R1/EPHA4/ENO2/GPM6A/OLFM1/KLC1/SNAP25/HSP90AA1	20	CELL_COMPARTMENT	all_degs	15	20	582	79	4067
GO:00306722	GO:0030672	synaptic vesicle membrane	17/582	64/4067	0.00692866	0.0436045	0.0363829	PTPRN2/SYN3/CLTB/DYSF/UNC13C/SYP/DGKI/SCAMP5/PTPRS/GRIA1/ABCC8/SV2A/ZNRF1/GABRA2/SYT1/SLC17A6/ATP6V0D1	17	CELL_COMPARTMENT	all_degs	15	17	582	64	4067
GO:00995012	GO:0099501	exocytic vesicle membrane	17/582	64/4067	0.00692866	0.0436045	0.0363829	PTPRN2/SYN3/CLTB/DYSF/UNC13C/SYP/DGKI/SCAMP5/PTPRS/GRIA1/ABCC8/SV2A/ZNRF1/GABRA2/SYT1/SLC17A6/ATP6V0D1	17	CELL_COMPARTMENT	all_degs	15	17	582	64	4067
GO:00300162	GO:0030016	myofibril	14/582	49/4067	0.00695447	0.0436045	0.0363829	SORBS2/CRYAB/SCN3B/PDLIM7/ANK1/MTM1/CACNA1D/SLC8A1/CACNA1C/ABCC9/ANK2/FLNC/PAK1/RPL15	14	CELL_COMPARTMENT	all_degs	15	14	582	49	4067
GO:00986362	GO:0098636	protein complex involved in cell adhesion	5/582	10/4067	0.00797684	0.0490341	0.0409132	JAM2/PLP1/TNR/ITGB5/NLGN1	5	CELL_COMPARTMENT	all_degs	15	5	582	10	4067
GO:00986882	GO:0098688	parallel fiber to Purkinje cell synapse	5/582	10/4067	0.00797684	0.0490341	0.0409132	KCNJ9/UNC13C/GRID2/GPM6A/ATP2B2	5	CELL_COMPARTMENT	all_degs	15	5	582	10	4067
GO:00300182	GO:0030018	Z disc	10/582	31/4067	0.00869711	0.0529426	0.0441744	SORBS2/CRYAB/SCN3B/PDLIM7/CACNA1D/SLC8A1/CACNA1C/ANK2/FLNC/PAK1	10	CELL_COMPARTMENT	all_degs	15	10	582	31	4067
hsa047242	hsa04724	Glutamatergic synapse	28/314	54/1983	4.7983e-10	1.32433e-07	1.14654e-07	9762/9229/776/775/773/7220/6507/57084/5579/5578/5332/5331/2918/2917/2912/2904/2903/2902/2901/2898/2891/2890/2752/1742/157/116444/111/10991	28	KEGG_PATHWAY	all_degs	15	28	314	54	1983
hsa050332	hsa05033	Nicotine addiction	15/314	20/1983	5.32792e-09	7.35254e-07	6.36547e-07	774/773/57084/2904/2903/2902/2891/2890/2566/2565/2562/2561/2555/2554/116444	15	KEGG_PATHWAY	all_degs	15	15	314	20	1983
hsa030102	hsa03010	Ribosome	31/314	71/1983	1.20709e-08	9.35985e-07	8.10331e-07	9045/6234/6231/6230/6229/6228/6224/6218/6208/6206/6203/6201/6193/6191/6187/6176/6164/6160/6159/6158/6154/6146/6138/6137/6135/6128/6122/4736/25873/23521/200916	31	KEGG_PATHWAY	all_degs	15	31	314	71	1983
hsa040803	hsa04080	Neuroactive ligand-receptor interaction	24/314	47/1983	1.3565e-08	9.35985e-07	8.10331e-07	79957/56288/4987/2918/2917/2912/2904/2903/2902/2901/2898/2895/2891/2890/2566/2565/2562/2561/2555/2554/2550/1902/116444/10886	24	KEGG_PATHWAY	all_degs	15	24	314	47	1983
hsa051713	hsa05171	Coronavirus disease - COVID-19	35/314	91/1983	6.96082e-08	3.84237e-06	3.32654e-06	9045/6850/6234/6231/6230/6229/6228/6224/6218/6208/6206/6203/6201/6193/6191/6187/6176/6164/6160/6159/6158/6154/6146/6138/6137/6135/6128/6122/5602/5579/5578/4736/25873/23521/200916	35	KEGG_PATHWAY	all_degs	15	35	314	91	1983
hsa047272	hsa04727	GABAergic synapse	19/314	45/1983	1.72739e-05	0.000794599	0.000687925	776/775/774/773/6529/5579/5578/4905/2752/2566/2565/2562/2561/2555/2554/2550/111/10991/10243	19	KEGG_PATHWAY	all_degs	15	19	314	45	1983
hsa047262	hsa04726	Serotonergic synapse	16/314	35/1983	2.46883e-05	0.000973424	0.000842743	776/775/774/773/7220/5579/5578/5332/5331/3845/3765/351/3265/2562/2561/111	16	KEGG_PATHWAY	all_degs	15	16	314	35	1983
hsa049293	hsa04929	GnRH secretion	15/314	34/1983	7.4723e-05	0.00257794	0.00223186	776/775/7224/7220/57657/5579/5578/5332/5331/3845/3780/3765/348980/3265/2550	15	KEGG_PATHWAY	all_degs	15	15	314	34	1983
hsa050322	hsa05032	Morphine addiction	18/314	47/1983	0.000135929	0.00416849	0.00360887	774/773/5579/5578/5151/5141/5140/5138/3765/2566/2565/2562/2561/2555/2554/2550/157/111	18	KEGG_PATHWAY	all_degs	15	18	314	47	1983
hsa040153	hsa04015	Rap1 signaling pathway	25/314	77/1983	0.000166376	0.00459199	0.00397552	9693/9223/84612/7410/64411/5879/56288/5584/5579/5578/5332/5331/50855/3845/3480/3265/2904/2903/2902/26037/25780/22808/1942/1902/111	25	KEGG_PATHWAY	all_degs	15	25	314	77	1983
hsa043603	hsa04360	Axon guidance	26/314	83/1983	0.000237874	0.00596847	0.00516721	85464/84612/817/7224/7220/655/6092/5998/5921/5879/56288/5578/5362/50855/5058/3897/3845/3265/23654/22885/219699/2043/1949/1942/1072/10501	26	KEGG_PATHWAY	all_degs	15	26	314	83	1983
hsa047302	hsa04730	Long-term depression	12/314	27/1983	0.00037045	0.00839093	0.00726446	773/5592/5579/5578/5332/5331/3845/3480/3265/2895/2891/2890	12	KEGG_PATHWAY	all_degs	15	12	314	27	1983
hsa050312	hsa05031	Amphetamine addiction	13/314	31/1983	0.000422945	0.00839093	0.00726446	817/776/775/5579/5578/5500/2904/2903/2902/2891/2890/116444/111	13	KEGG_PATHWAY	all_degs	15	13	314	31	1983
hsa047202	hsa04720	Long-term potentiation	14/314	35/1983	0.000456029	0.00839093	0.00726446	817/775/5579/5578/5500/5332/5331/3845/3265/2904/2903/2902/2891/2890	14	KEGG_PATHWAY	all_degs	15	14	314	35	1983
hsa049112	hsa04911	Insulin secretion	14/314	35/1983	0.000456029	0.00839093	0.00726446	9699/817/776/775/6833/6616/5579/5578/5332/5331/3780/3778/27445/111	14	KEGG_PATHWAY	all_degs	15	14	314	35	1983
hsa047233	hsa04723	Retrograde endocannabinoid signaling	22/314	69/1983	0.00055212	0.00952407	0.00824548	776/775/774/773/57084/5602/5579/5578/5332/5331/4728/3765/2891/2890/2566/2565/2562/2561/2555/2554/22999/111	22	KEGG_PATHWAY	all_degs	15	22	314	69	1983
hsa05143	hsa05143	African trypanosomiasis	4/314	4/1983	0.000618604	0.0100432	0.00869493	5579/5578/5332/5331	4	KEGG_PATHWAY	all_degs	15	4	314	4	1983
hsa047132	hsa04713	Circadian entrainment	15/314	41/1983	0.000878621	0.0134722	0.0116636	817/776/775/5592/5579/5578/5332/5331/3765/2904/2903/2902/2891/2890/111	15	KEGG_PATHWAY	all_degs	15	15	314	41	1983
hsa047282	hsa04728	Dopaminergic synapse	19/314	59/1983	0.00115331	0.0167533	0.0145042	817/776/775/774/773/5602/5579/5578/5526/5522/5500/5332/5331/3765/2904/2903/2891/2890/111	19	KEGG_PATHWAY	all_degs	15	19	314	59	1983
hsa040243	hsa04024	cAMP signaling pathway	22/314	78/1983	0.00333231	0.0459858	0.0398123	817/776/775/7410/64411/5879/5602/5500/5141/5140/5058/491/3991/3776/2904/2903/2902/2891/2890/2550/116444/111	22	KEGG_PATHWAY	all_degs	15	22	314	78	1983
hsa045143	hsa04514	Cell adhesion molecules	13/314	38/1983	0.00386017	0.0465689	0.0403171	9672/9379/9378/58494/5819/5802/5789/57863/54413/3897/26047/257194/22871	13	KEGG_PATHWAY	all_degs	15	13	314	38	1983
hsa047212	hsa04721	Synaptic vesicle cycle	13/314	38/1983	0.00386017	0.0465689	0.0403171	9114/774/773/6857/6616/6529/6507/57084/4905/440279/22999/161/1212	13	KEGG_PATHWAY	all_degs	15	13	314	38	1983
hsa049612	hsa04961	Endocrine and other factor-regulated calcium reabsorption	9/314	22/1983	0.00410064	0.0465689	0.0403171	6547/6546/5579/5578/5332/5331/491/161/1212	9	KEGG_PATHWAY	all_degs	15	9	314	22	1983
hsa049702	hsa04970	Salivary secretion	9/314	22/1983	0.00410064	0.0465689	0.0403171	5592/5579/5578/5332/5331/491/3778/1471/111	9	KEGG_PATHWAY	all_degs	15	9	314	22	1983
hsa040723	hsa04072	Phospholipase D signaling pathway	17/314	56/1983	0.0042182	0.0465689	0.0403171	9162/6850/5578/5332/5331/3845/3265/2918/2917/2912/2549/23396/22808/1902/160851/1608/111	17	KEGG_PATHWAY	all_degs	15	17	314	56	1983
hsa040103	hsa04010	MAPK signaling pathway	27/314	105/1983	0.00503105	0.0534065	0.0462367	9693/9479/9448/9261/776/775/774/773/5921/5879/5602/5579/5578/5058/4217/4137/3845/3480/3265/25780/2318/22808/1942/1647/10369/10368/10125	27	KEGG_PATHWAY	all_degs	15	27	314	105	1983
hsa049722	hsa04972	Pancreatic secretion	9/314	23/1983	0.00581776	0.0573465	0.0496478	7220/5879/5579/5578/5332/5331/491/3778/111	9	KEGG_PATHWAY	all_degs	15	9	314	23	1983
hsa050301	hsa05030	Cocaine addiction	9/314	23/1983	0.00581776	0.0573465	0.0496478	8851/2912/2904/2903/2902/2891/1742/116444/111	9	KEGG_PATHWAY	all_degs	15	9	314	23	1983
DOID:18263	DOID:1826	epilepsy	73/409	223/2486	2.20892e-10	2.69267e-07	2.60885e-07	9900/9693/9448/8851/817/8120/773/6857/6833/6792/6547/6546/6529/6507/6456/6327/6285/5879/57582/56479/5592/55800/5579/54820/53616/5354/5141/4905/4217/4137/3786/3778/3757/3746/3739/351/348980/2918/2904/2903/2902/2901/2891/2890/2752/26999/26266/26047/2566/2562/2561/2555/2554/2550/23316/23241/23043/22871/2026/192683/1917/1742/1740/1612/1600/1471/124925/10991/1072/10501/10369/10368/10243	73	DISEASE	all_degs	15	73	409	223	2486
DOID:9361	DOID:936	brain disease	84/409	318/2486	8.20889e-07	0.000500332	0.000484756	9900/9699/9693/9448/9024/8851/817/8120/774/773/6857/6833/6792/6547/6546/6529/6507/64750/6456/6327/6285/5879/58494/57582/57338/56479/5592/55800/5579/54820/53616/5354/5141/4905/4217/4137/3897/3786/3778/3757/3746/3739/351/348980/2918/2904/2903/2902/2901/2891/2890/2752/26999/26266/26047/2566/2562/2561/2555/2554/2550/23316/23241/23043/22871/2026/1949/192683/1917/1742/1740/1612/1600/1471/124925/119/111…	84	DISEASE	all_degs	15	84	409	318	2486
DOID:118323	DOID:11832	visual epilepsy	19/409	40/2486	3.88738e-06	0.00157957	0.0015304	6857/6833/6792/6456/6327/6285/5354/5141/4217/351/348980/2918/2901/2890/2752/26047/2550/2026/10991	19	DISEASE	all_degs	15	19	409	40	2486
DOID:22343	DOID:2234	focal epilepsy	20/409	47/2486	1.71988e-05	0.00441684	0.00427934	773/6529/6507/57582/55800/4905/4137/348980/2904/2901/2891/2890/2752/26047/2562/2561/2550/1742/1612/10243	20	DISEASE	all_degs	15	20	409	47	2486
DOID:15611	DOID:1561	cognitive disorder	85/409	346/2486	1.81166e-05	0.00441684	0.00427934	9699/9638/9378/9114/8660/8502/847/8224/775/6855/6616/6529/65258/65078/6507/64478/6285/57338/57084/5578/54820/54413/5414/5362/5354/5141/5058/4987/4916/460/421/4137/4130/4043/3897/3776/3765/3757/3720/351/348980/3480/3320/3265/2918/2917/2912/2904/2903/2902/2898/2891/2890/2823/2752/27185/27020/266727/26047/259232/2566/2562/2561/2550/23621/23348/23208/22999/221184/2036/2026/1742/160851/157/1471/146691…	85	DISEASE	all_degs	15	85	409	346	2486
DOID:00600373	DOID:0060037	developmental disorder of mental health	78/409	314/2486	2.85352e-05	0.00579741	0.00561693	987/9699/9379/9378/9149/8851/8828/8660/84623/84061/8224/773/6855/6792/6664/6616/6604/6507/6285/5879/5798/57580/57459/56479/5579/55690/54815/54413/5355/5354/421/4137/3897/3845/3786/3720/3480/3265/2918/2904/2903/2902/2898/2891/287/2824/2823/27185/26960/26266/26115/26047/2562/2561/2555/2554/2550/23043/22999/22871/22859/22839/2131/2036/192683/1917/1804/1795/1742/1741/1600/146713/1453/140730/114786/10…	78	DISEASE	all_degs	15	78	409	314	2486
DOID:102732	DOID:10273	heart conduction disease	14/409	28/2486	3.71533e-05	0.00622716	0.00603331	817/775/6327/56479/55800/51422/3786/3778/3776/3757/3752/348980/287/10060	14	DISEASE	all_degs	15	14	409	28	2486
DOID:33282	DOID:3328	temporal lobe epilepsy	18/409	42/2486	4.08674e-05	0.00622716	0.00603331	773/6529/6507/55800/4905/4137/348980/2904/2901/2891/2890/2752/2562/2561/2550/1742/1612/10243	18	DISEASE	all_degs	15	18	409	42	2486
DOID:18251	DOID:1825	childhood absence epilepsy	7/409	9/2486	8.28627e-05	0.0105502	0.0102218	773/348980/2566/2562/2550/10369/10368	7	DISEASE	all_degs	15	7	409	9	2486
DOID:00507013	DOID:0050701	electroclinical syndrome	27/409	80/2486	9.09964e-05	0.0105502	0.0102218	9693/8120/773/6792/57582/56479/53616/4905/3786/3746/348980/2904/2902/26999/2566/2562/2561/2555/2554/2550/23316/23241/1917/1072/10501/10369/10368	27	DISEASE	all_degs	15	27	409	80	2486
DOID:54193	DOID:5419	schizophrenia	65/409	258/2486	9.5203e-05	0.0105502	0.0102218	9699/9638/9378/9114/8502/8224/775/6855/6616/6529/65078/6507/64478/6285/57084/5578/54820/5414/5362/5354/5141/5058/4916/460/421/4137/4130/3897/3765/3757/3720/3320/2918/2917/2912/2904/2903/2902/2898/2891/2890/2823/2752/27185/27020/266727/26047/259232/2562/2561/23621/23208/22999/221184/2036/2026/1742/1410/140730/1191/1113/1072/10718/10675/10399	65	DISEASE	all_degs	15	65	409	258	2486
DOID:28431	DOID:2843	long QT syndrome	5/409	5/2486	0.000118087	0.0114989	0.011141	56479/3786/3757/3752/287	5	DISEASE	all_degs	15	5	409	5	2486
DOID:24683	DOID:2468	psychotic disorder	65/409	260/2486	0.00012263	0.0114989	0.011141	9699/9638/9378/9114/8502/8224/775/6855/6616/6529/65078/6507/64478/6285/57084/5578/54820/5414/5362/5354/5141/5058/4916/460/421/4137/4130/3897/3765/3757/3720/3320/2918/2917/2912/2904/2903/2902/2898/2891/2890/2823/2752/27185/27020/266727/26047/259232/2562/2561/23621/23208/22999/221184/2036/2026/1742/1410/140730/1191/1113/1072/10718/10675/10399	65	DISEASE	all_degs	15	65	409	260	2486
DOID:00507041	DOID:0050704	childhood electroclinical syndrome	7/409	10/2486	0.000237199	0.0197775	0.0191618	773/348980/2566/2562/2550/10369/10368	7	DISEASE	all_degs	15	7	409	10	2486
DOID:01122023	DOID:0112202	developmental and epileptic encephalopathy	20/409	55/2486	0.000243365	0.0197775	0.0191618	8120/773/6792/57582/56479/53616/4905/3786/348980/2904/2902/26999/2566/2562/2561/2555/2554/23316/23241/1917	20	DISEASE	all_degs	15	20	409	55	2486
DOID:00703092	DOID:0070309	absence epilepsy	10/409	19/2486	0.000296105	0.0225595	0.0218572	9693/773/3786/348980/2566/2562/2554/2550/10369/10368	10	DISEASE	all_degs	15	10	409	19	2486
DOID:00600403	DOID:0060040	pervasive developmental disorder	37/409	133/2486	0.000472667	0.033893	0.0328379	987/9699/9379/9378/8828/8224/6792/57580/5579/54413/3786/3720/3265/2918/2903/2902/2898/2891/287/27185/26960/26047/2562/2561/2555/2554/2550/22999/22871/22839/2131/192683/1742/1600/140730/10716/10295	37	DISEASE	all_degs	15	37	409	133	2486
DOID:00600413	DOID:0060041	autism spectrum disorder	36/409	129/2486	0.000528778	0.03581	0.0346952	987/9699/9379/9378/8828/8224/57580/5579/54413/3786/3720/3265/2918/2903/2902/2898/2891/287/27185/26960/26047/2562/2561/2555/2554/2550/22999/22871/22839/2131/192683/1742/1600/140730/10716/10295	36	DISEASE	all_degs	15	36	409	129	2486
DOID:36022	DOID:3602	toxic encephalopathy	9/409	17/2486	0.00057141	0.0366604	0.0355192	8851/847/7220/5414/4137/351/3480/2891/2043	9	DISEASE	all_degs	15	9	409	17	2486
DOID:128493	DOID:12849	autistic disorder	25/409	80/2486	0.000638836	0.038937	0.0377249	9378/8828/5579/54413/3786/3720/3265/2918/2903/2898/2891/287/27185/26960/26047/2562/2561/2555/2554/2550/22871/2131/192683/1600/10716	25	DISEASE	all_degs	15	25	409	80	2486
GO:00037358	GO:0003735	structural constituent of ribosome	34/376	126/7943	2.56069e-17	2.26877e-14	1.97038e-14	MRPS24/RPL26/RPL36/RPL31/RPL17/RPL12/RPLP1/RPL18/RPL27A/RPS10/RPL13A/RPS5/RPL21/RPL34/RPS2/RPS24/RPS21/RPL3/RPL13/RPL7A/RPS8/RPL23A/RPS4X/RPL15/RPL27/RPS15/RPS28/RPS26/RPL36A/RPS9/RPS17/RPS20/RPL38/RPS13	34	MOLECULAR_FUNCTION	all_degs	9	34	376	126	7943
GO:00051989	GO:0005198	structural molecule activity	46/376	298/7943	5.25823e-13	2.32939e-10	2.02303e-10	EMILIN1/BFSP2/MRPS24/AGRN/MACF1/MAP1B/RPL26/RPL36/TMEM30A/RPL31/RPL17/RPL12/TUBB1/PXDN/DLG4/RPLP1/RPL18/RPL27A/RPS10/RPL13A/RPS5/COPG2/RPL21/COPB2/RPL34/RPS2/RPS24/RPS21/RPL3/RPL13/RPL7A/RPS8/RPL23A/RPS4X/COPB1/RPL15/RPL27/RPS15/RPS28/RPS26/RPL36A/RPS9/RPS17/RPS20/RPL38/RPS13	46	MOLECULAR_FUNCTION	all_degs	9	46	376	298	7943
GO:00015406	GO:0001540	amyloid-beta binding	10/376	50/7943	9.41024e-05	0.0273539	0.0237564	CST3/CLU/ITM2A/PFDN1/GRIN2B/ACHE/CACNA1B/GRIA1/NLGN1/GRIN1	10	MOLECULAR_FUNCTION	all_degs	9	10	376	50	7943
GO:00508397	GO:0050839	cell adhesion molecule binding	29/376	296/7943	0.000146991	0.0273539	0.0237564	EMILIN1/IGF1/ESYT2/MACF1/CD9/FASN/NRXN2/TRPC4/NLGN2/LDHA/EHD4/PKM/NLGN1/FLNA/TENM4/NRXN3/TENM3/CCT8/OLA1/RPL34/RPS2/HSPA8/RPL7A/HSP90AB1/EEF2/RPL23A/RACK1/RPL15/RPS26	29	MOLECULAR_FUNCTION	all_degs	9	29	376	296	7943
GO:00230265	GO:0023026	MHC class II protein complex binding	4/376	7/7943	0.000154368	0.0273539	0.0237564	PKM/HSPA8/HSP90AB1/HSP90AA1	4	MOLECULAR_FUNCTION	all_degs	9	4	376	7	7943
GO:00230235	GO:0023023	MHC protein complex binding	4/376	8/7943	0.000297215	0.0438888	0.0381165	PKM/HSPA8/HSP90AB1/HSP90AA1	4	MOLECULAR_FUNCTION	all_degs	9	4	376	8	7943
GO:00316982	GO:0031698	beta-2 adrenergic receptor binding	3/376	4/7943	0.000406241	0.0514185	0.0446559	NEDD4/DLG4/PDE4D	3	MOLECULAR_FUNCTION	all_degs	9	3	376	4	7943
GO:00021818	GO:0002181	cytoplasmic translation	36/367	120/7813	4.32931e-20	2.04776e-16	1.82788e-16	RPL26/RPL36/CPEB2/RPL31/RPL17/RPL12/PKM/RPLP1/RPL18/RPL27A/RPS10/RPL13A/RPS5/RPL21/RPL34/RPS2/RPS24/RPS21/RPL3/RPL13/RPL7A/RPS8/RPL23A/RPS4X/RACK1/RPL15/RPL27/RPS15/RPS28/RPS26/RPL36A/RPS9/RPS17/RPS20/RPL38/RPS13	36	BIOLOGICAL_PROCESS	all_degs	9	36	367	120	7813
GO:00064129	GO:0006412	translation	48/367	481/7813	4.04976e-07	0.000730924	0.000652439	AURKAIP1/MRPS24/NOCT/RPL26/RPL36/CPEB2/RPL31/DAPK3/IGF2BP3/RPL17/RPL12/QKI/PKM/ELAVL1/RPLP1/RPL18/RPL27A/CELF4/RPS10/RPL13A/RPS5/RPL21/RPL34/RPS2/RPS24/RPS21/EEF1A2/RPL3/RPL13/RPL7A/EIF1/EEF2/RPS8/RPL23A/RPS4X/RACK1/RPL15/AGO4/RPL27/RPS15/RPS28/RPS26/RPL36A/RPS9/RPS17/RPS20/RPL38/RPS13	48	BIOLOGICAL_PROCESS	all_degs	9	48	367	481	7813
GO:00430438	GO:0043043	peptide biosynthetic process	49/367	498/7813	4.63588e-07	0.000730924	0.000652439	AURKAIP1/MRPS24/NOCT/CHAC1/RPL26/RPL36/CPEB2/RPL31/DAPK3/IGF2BP3/RPL17/RPL12/QKI/PKM/ELAVL1/RPLP1/RPL18/RPL27A/CELF4/RPS10/RPL13A/RPS5/RPL21/RPL34/RPS2/RPS24/RPS21/EEF1A2/RPL3/RPL13/RPL7A/EIF1/EEF2/RPS8/RPL23A/RPS4X/RACK1/RPL15/AGO4/RPL27/RPS15/RPS28/RPS26/RPL36A/RPS9/RPS17/RPS20/RPL38/RPS13	49	BIOLOGICAL_PROCESS	all_degs	9	49	367	498	7813
GO:00316445	GO:0031644	regulation of nervous system process	15/367	88/7813	1.2363e-05	0.0142012	0.0126763	TMEM108/DLGAP4/OPRL1/NETO2/GRIN2B/SLC8A2/NRXN2/DLGAP2/NLGN2/NPTX1/NLGN1/TENM4/DLG4/CELF4/GRIN1	15	BIOLOGICAL_PROCESS	all_degs	9	15	367	88	7813
GO:00508049	GO:0050804	modulation of chemical synaptic transmission	32/367	309/7813	1.89026e-05	0.0142012	0.0126763	TMEM108/FAM107A/KIT/DLGAP4/SYT4/MAP1B/NETO2/NPY/GRIN2B/ACHE/SYNGAP1/ADGRB1/SLC8A2/UNC13C/CACNA1B/GABBR1/NRXN2/DLGAP2/NLGN2/GRIA1/PLK2/NPTX1/GRIK5/PFN2/NLGN1/CAMK2B/DLG4/SYT1/CELF4/GRIN1/PAFAH1B1/KRAS	32	BIOLOGICAL_PROCESS	all_degs	9	32	367	309	7813
GO:00991779	GO:0099177	regulation of trans-synaptic signaling	32/367	309/7813	1.89026e-05	0.0142012	0.0126763	TMEM108/FAM107A/KIT/DLGAP4/SYT4/MAP1B/NETO2/NPY/GRIN2B/ACHE/SYNGAP1/ADGRB1/SLC8A2/UNC13C/CACNA1B/GABBR1/NRXN2/DLGAP2/NLGN2/GRIA1/PLK2/NPTX1/GRIK5/PFN2/NLGN1/CAMK2B/DLG4/SYT1/CELF4/GRIN1/PAFAH1B1/KRAS	32	BIOLOGICAL_PROCESS	all_degs	9	32	367	309	7813
GO:19029496	GO:1902949	positive regulation of tau-protein kinase activity	4/367	5/7813	2.30736e-05	0.0142012	0.0126763	CLU/NAB2/HSP90AB1/HSP90AA1	4	BIOLOGICAL_PROCESS	all_degs	9	4	367	5	7813
GO:00431135	GO:0043113	receptor clustering	9/367	35/7813	2.4019e-05	0.0142012	0.0126763	AGRN/SYNGAP1/NRXN2/NLGN2/GRIK5/NLGN1/FLNA/DLG4/GPHN	9	BIOLOGICAL_PROCESS	all_degs	9	9	367	35	7813
GO:00971067	GO:0097106	postsynaptic density organization	8/367	28/7813	2.98155e-05	0.0156697	0.0139871	TMEM108/SYNGAP1/NRXN2/NTRK3/NLGN2/NPTX1/NLGN1/DLG4	8	BIOLOGICAL_PROCESS	all_degs	9	8	367	28	7813
GO:00508087	GO:0050808	synapse organization	30/367	292/7813	4.03871e-05	0.016065	0.01434	TMEM108/NOS1AP/AGRN/NEDD4/NRP2/MAP1B/GRIN2B/ACHE/SYNGAP1/ADGRB1/SLC8A2/UNC13C/CFL1/ARHGAP39/NRXN2/NTRK3/SLITRK4/NLGN2/NPTX1/PFN2/ADGRB3/NLGN1/CAMK2B/FLNA/DLG4/HSPA8/PAFAH1B1/RHOB/GPHN/VCP	30	BIOLOGICAL_PROCESS	all_degs	9	30	367	292	7813
GO:00072689	GO:0007268	chemical synaptic transmission	41/367	457/7813	4.07568e-05	0.016065	0.01434	TMEM108/FAM107A/KIT/DLGAP4/NR4A1/SYNJ1/SYT4/MAP1B/NETO2/UNC119/NPY/GRIN2B/ACHE/KCNQ3/SYNGAP1/ADGRB1/SLC8A2/UNC13C/CACNA1B/GABBR1/NRXN2/DLGAP2/NLGN2/GRIA1/GABBR2/PLK2/CACNA1G/NPTX1/GRIK5/DLG2/PFN2/NLGN1/CAMK2B/DLG4/SYT1/SLC32A1/CELF4/GRIN1/VDAC1/PAFAH1B1/KRAS	41	BIOLOGICAL_PROCESS	all_degs	9	41	367	457	7813
GO:00989169	GO:0098916	anterograde trans-synaptic signaling	41/367	457/7813	4.07568e-05	0.016065	0.01434	TMEM108/FAM107A/KIT/DLGAP4/NR4A1/SYNJ1/SYT4/MAP1B/NETO2/UNC119/NPY/GRIN2B/ACHE/KCNQ3/SYNGAP1/ADGRB1/SLC8A2/UNC13C/CACNA1B/GABBR1/NRXN2/DLGAP2/NLGN2/GRIA1/GABBR2/PLK2/CACNA1G/NPTX1/GRIK5/DLG2/PFN2/NLGN1/CAMK2B/DLG4/SYT1/SLC32A1/CELF4/GRIN1/VDAC1/PAFAH1B1/KRAS	41	BIOLOGICAL_PROCESS	all_degs	9	41	367	457	7813
GO:00995369	GO:0099536	synaptic signaling	42/367	476/7813	4.82138e-05	0.0173051	0.0154469	TMEM108/FAM107A/KIT/DLGAP4/AGRN/NR4A1/SYNJ1/SYT4/MAP1B/NETO2/UNC119/NPY/GRIN2B/ACHE/KCNQ3/SYNGAP1/ADGRB1/SLC8A2/UNC13C/CACNA1B/GABBR1/NRXN2/DLGAP2/NLGN2/GRIA1/GABBR2/PLK2/CACNA1G/NPTX1/GRIK5/DLG2/PFN2/NLGN1/CAMK2B/DLG4/SYT1/SLC32A1/CELF4/GRIN1/VDAC1/PAFAH1B1/KRAS	42	BIOLOGICAL_PROCESS	all_degs	9	42	367	476	7813
GO:00508775	GO:0050877	nervous system process	43/367	493/7813	5.12201e-05	0.0173051	0.0154469	TMEM108/FAM107A/KIT/ATXN7/AFF2/DLGAP4/BFSP2/NR4A1/OPRL1/SYNJ1/SYT4/NETO2/UNC119/FOS/NPY/GRIN2B/CNNM4/MFSD2A/OPN5/SYNGAP1/SLC8A2/TIMP3/NRXN2/DLGAP2/NLGN2/GRIA1/PLK2/NPTX1/ADCY5/GRIK5/ADGRB3/NLGN1/TENM4/NRXN3/DLG4/LHFPL3/CELF4/GRIN1/VDAC1/PAFAH1B1/HSP90AA1/KRAS/RPL38	43	BIOLOGICAL_PROCESS	all_degs	9	43	367	493	7813
GO:00995379	GO:0099537	trans-synaptic signaling	41/367	463/7813	5.49903e-05	0.0173403	0.0154783	TMEM108/FAM107A/KIT/DLGAP4/NR4A1/SYNJ1/SYT4/MAP1B/NETO2/UNC119/NPY/GRIN2B/ACHE/KCNQ3/SYNGAP1/ADGRB1/SLC8A2/UNC13C/CACNA1B/GABBR1/NRXN2/DLGAP2/NLGN2/GRIA1/GABBR2/PLK2/CACNA1G/NPTX1/GRIK5/DLG2/PFN2/NLGN1/CAMK2B/DLG4/SYT1/SLC32A1/CELF4/GRIN1/VDAC1/PAFAH1B1/KRAS	41	BIOLOGICAL_PROCESS	all_degs	9	41	367	463	7813
GO:00343308	GO:0034330	cell junction organization	38/367	419/7813	6.2813e-05	0.0185691	0.0165752	TMEM108/FAM107A/NOS1AP/AGRN/NEDD4/MACF1/NRP2/MAP1B/CD9/GRIN2B/PIP5K1A/ACHE/SYNGAP1/ADGRB1/SLC8A2/UNC13C/CFL1/ARHGAP39/NRXN2/NTRK3/SLITRK4/NLGN2/DAPK3/NPTX1/TGFBR1/BCAS3/PFN2/ADGRB3/NLGN1/CAMK2B/FLNA/DLG4/CLASP1/HSPA8/PAFAH1B1/RHOB/GPHN/VCP	38	BIOLOGICAL_PROCESS	all_degs	9	38	367	419	7813
GO:00440577	GO:0044057	regulation of system process	27/367	258/7813	7.19557e-05	0.0200206	0.0178708	TMEM108/NOS1AP/IGF1/KIT/DLGAP4/NR4A1/OPRL1/NETO2/SLC4A3/GRIN2B/SLC8A2/KCNH2/NRXN2/DLGAP2/NLGN2/DAPK3/CACNA1G/NPTX1/NLGN1/CAMK2B/FLNA/TENM4/DLG4/PDE4D/CELF4/GRIN1/HSP90AA1	27	BIOLOGICAL_PROCESS	all_degs	9	27	367	258	7813
GO:00991737	GO:0099173	postsynapse organization	17/367	129/7813	0.00010319	0.0256267	0.0228749	TMEM108/NOS1AP/NRP2/GRIN2B/SYNGAP1/CFL1/ARHGAP39/NRXN2/NTRK3/NLGN2/NPTX1/NLGN1/CAMK2B/DLG4/HSPA8/PAFAH1B1/GPHN	17	BIOLOGICAL_PROCESS	all_degs	9	17	367	129	7813
GO:00990847	GO:0099084	postsynaptic specialization organization	8/367	33/7813	0.000108332	0.0256267	0.0228749	TMEM108/SYNGAP1/NRXN2/NTRK3/NLGN2/NPTX1/NLGN1/DLG4	8	BIOLOGICAL_PROCESS	all_degs	9	8	367	33	7813
GO:00508907	GO:0050890	cognition	21/367	181/7813	0.000108358	0.0256267	0.0228749	FAM107A/KIT/AFF2/OPRL1/SYNJ1/SYT4/FOS/GRIN2B/MFSD2A/SYNGAP1/SLC8A2/NRXN2/GRIA1/PLK2/ADGRB3/NRXN3/DLG4/GRIN1/VDAC1/PAFAH1B1/KRAS	21	BIOLOGICAL_PROCESS	all_degs	9	21	367	181	7813
GO:00988155	GO:0098815	modulation of excitatory postsynaptic potential	8/367	35/7813	0.000169103	0.0380884	0.0339986	TMEM108/GRIN2B/SLC8A2/NLGN2/NLGN1/DLG4/CELF4/GRIN1	8	BIOLOGICAL_PROCESS	all_degs	9	8	367	35	7813
GO:00481685	GO:0048168	regulation of neuronal synaptic plasticity	9/367	45/7813	0.000198702	0.0409428	0.0365465	KIT/SYT4/GRIN2B/SYNGAP1/SLC8A2/CAMK2B/DLG4/GRIN1/KRAS	9	BIOLOGICAL_PROCESS	all_degs	9	9	367	45	7813
GO:00076117	GO:0007611	learning or memory	19/367	162/7813	0.000199088	0.0409428	0.0365465	KIT/AFF2/OPRL1/SYNJ1/SYT4/FOS/GRIN2B/SYNGAP1/SLC8A2/NRXN2/GRIA1/PLK2/ADGRB3/NRXN3/DLG4/GRIN1/VDAC1/PAFAH1B1/KRAS	19	BIOLOGICAL_PROCESS	all_degs	9	19	367	162	7813
GO:00226268	GO:0022626	cytosolic ribosome	34/381	73/8056	2.8633e-26	1.70939e-23	1.41658e-23	RPL26/RPL36/RPL31/RPL17/RPL12/RPLP1/RPL18/RPL27A/RPS10/RPL13A/RPS5/RPL21/RPL34/RPS2/RPS24/RPS21/RPL3/RPL13/RPL7A/RPS8/RPL23A/RPS4X/RACK1/RPL15/RPL27/RPS15/RPS28/RPS26/RPL36A/RPS9/RPS17/RPS20/RPL38/RPS13	34	CELL_COMPARTMENT	all_degs	9	34	381	73	8056
GO:00443918	GO:0044391	ribosomal subunit	36/381	143/8056	3.28123e-17	9.79447e-15	8.11672e-15	AURKAIP1/MRPS24/RPL26/RPL36/RPL31/RPL17/RPL12/RPLP1/RPL18/RPL27A/RPS10/RPL13A/RPS5/RPL21/RPL34/RPS2/RPS24/RPS21/RPL3/RPL13/RPL7A/RPS8/RPL23A/RPS4X/RACK1/RPL15/RPL27/RPS15/RPS28/RPS26/RPL36A/RPS9/RPS17/RPS20/RPL38/RPS13	36	CELL_COMPARTMENT	all_degs	9	36	381	143	8056
GO:00058408	GO:0005840	ribosome	36/381	166/8056	5.38318e-15	1.07125e-12	8.87753e-13	AURKAIP1/MRPS24/RPL26/RPL36/RPL31/RPL17/RPL12/RPLP1/RPL18/RPL27A/RPS10/RPL13A/RPS5/RPL21/RPL34/RPS2/RPS24/RPS21/RPL3/RPL13/RPL7A/RPS8/RPL23A/RPS4X/RACK1/RPL15/RPL27/RPS15/RPS28/RPS26/RPL36A/RPS9/RPS17/RPS20/RPL38/RPS13	36	CELL_COMPARTMENT	all_degs	9	36	381	166	8056
GO:00226258	GO:0022625	cytosolic large ribosomal subunit	19/381	43/8056	1.20195e-14	1.79392e-12	1.48663e-12	RPL26/RPL36/RPL31/RPL17/RPL12/RPLP1/RPL18/RPL27A/RPL13A/RPL21/RPL34/RPL3/RPL13/RPL7A/RPL23A/RPL15/RPL27/RPL36A/RPL38	19	CELL_COMPARTMENT	all_degs	9	19	381	43	8056
GO:00226277	GO:0022627	cytosolic small ribosomal subunit	15/381	29/8056	4.27663e-13	5.1063e-11	4.23162e-11	RPS10/RPS5/RPS2/RPS24/RPS21/RPS8/RPS4X/RACK1/RPS15/RPS28/RPS26/RPS9/RPS17/RPS20/RPS13	15	CELL_COMPARTMENT	all_degs	9	15	381	29	8056
GO:00059259	GO:0005925	focal adhesion	37/381	248/8056	3.17038e-10	3.15453e-08	2.61417e-08	FAM107A/KLF11/BCAR1/EVL/FLRT1/CD9/PIP5K1A/ADGRB1/CFL1/RPL31/RPL12/FLOT2/FLNA/CLASP1/RPLP1/RPL18/YES1/RPS10/RAB21/RPL13A/RPS5/HSPA9/PCBP2/RPS2/RPL3/HSPA8/RPL7A/RPS8/RPS4X/RHOB/RPL27/RPS15/KRAS/RPS9/RPS17/RPL38/RPS13	37	CELL_COMPARTMENT	all_degs	9	37	381	248	8056
GO:00159357	GO:0015935	small ribosomal subunit	17/381	56/8056	3.74197e-10	3.19137e-08	2.6447e-08	AURKAIP1/MRPS24/RPS10/RPS5/RPS2/RPS24/RPS21/RPS8/RPS4X/RACK1/RPS15/RPS28/RPS26/RPS9/RPS17/RPS20/RPS13	17	CELL_COMPARTMENT	all_degs	9	17	381	56	8056
GO:00300559	GO:0030055	cell-substrate junction	37/381	251/8056	4.5e-10	3.35812e-08	2.78289e-08	FAM107A/KLF11/BCAR1/EVL/FLRT1/CD9/PIP5K1A/ADGRB1/CFL1/RPL31/RPL12/FLOT2/FLNA/CLASP1/RPLP1/RPL18/YES1/RPS10/RAB21/RPL13A/RPS5/HSPA9/PCBP2/RPS2/RPL3/HSPA8/RPL7A/RPS8/RPS4X/RHOB/RPL27/RPS15/KRAS/RPS9/RPS17/RPL38/RPS13	37	CELL_COMPARTMENT	all_degs	9	37	381	251	8056
GO:00701617	GO:0070161	anchoring junction	53/381	472/8056	2.08979e-09	1.38622e-07	1.14877e-07	FAM107A/NOS1AP/KIT/KLF11/BCAR1/CADM4/SH3PXD2B/EVL/FLRT1/CD9/PCDH1/PIP5K1A/KAZN/CCDC85C/ADGRB1/CFL1/TRPC4/PTPRU/RPL31/RPL12/PRKCD/FLOT2/TGFBR1/DLG2/FLNA/LRRC7/DLG4/CLASP1/CYTH1/RPLP1/RPL18/YES1/RPS10/RAB21/RPL13A/CLIC4/RPS5/HSPA9/PCBP2/RPS2/RPL3/HSPA8/RPL7A/RPS8/RPS4X/RHOB/RPL27/RPS15/KRAS/RPS9/RPS17/RPL38/RPS13	53	CELL_COMPARTMENT	all_degs	9	53	381	472	8056
GO:00159348	GO:0015934	large ribosomal subunit	19/381	88/8056	1.87089e-08	1.11692e-06	9.25599e-07	RPL26/RPL36/RPL31/RPL17/RPL12/RPLP1/RPL18/RPL27A/RPL13A/RPL21/RPL34/RPL3/RPL13/RPL7A/RPL23A/RPL15/RPL27/RPL36A/RPL38	19	CELL_COMPARTMENT	all_degs	9	19	381	88	8056
GO:00427888	GO:0042788	polysomal ribosome	9/381	25/8056	1.12096e-06	6.08374e-05	5.04163e-05	RPL36/RPL31/RPL18/RPS21/RPL7A/RPS28/RPS26/RPL36A/RPL38	9	CELL_COMPARTMENT	all_degs	9	9	381	25	8056
GO:19903518	GO:1990351	transporter complex	27/381	239/8056	2.11626e-05	0.00105284	0.000872494	NDUFC2/NDUFA1/MICU2/ATP10D/NDUFA2/NDUFB10/GRIN2B/KCNQ3/ATP8B4/NDUFA4/NDUFA5/CACNA2D2/CACNA1B/KCNH2/TMEM30A/TRPC4/GRIA1/UQCRB/CACNA1G/GRIK5/DLG4/PDE4D/ATP6V0B/CACHD1/CLIC4/GRIN1/ATP6V0D1	27	CELL_COMPARTMENT	all_degs	9	27	381	239	8056
GO:00058448	GO:0005844	polysome	11/381	53/8056	2.90141e-05	0.00133242	0.00110418	RPL36/RPL31/RPL18/RPS21/RPL7A/EEF2/RPS4X/RPS28/RPS26/RPL36A/RPL38	11	CELL_COMPARTMENT	all_degs	9	11	381	53	8056
GO:00995729	GO:0099572	postsynaptic specialization	28/381	274/8056	9.16737e-05	0.00369435	0.00306153	TMEM108/ADGRA1/DLGAP4/ARHGAP32/MAP1B/NETO2/GRIN2B/MYD88/ANKS1B/SYNGAP1/ADGRB1/SLC8A2/DLGAP2/NLGN2/GRIA1/RPL12/GRIK5/DLG2/ADGRB3/NLGN1/LRRC7/DLG4/GRIN1/PCBP2/HSPA8/GPHN/RPL38/RPS13	28	CELL_COMPARTMENT	all_degs	9	28	381	274	8056
GO:00600767	GO:0060076	excitatory synapse	9/381	41/8056	9.79737e-05	0.00369435	0.00306153	SYNJ1/UNC13C/NLGN2/GRIA1/ADGRB3/NLGN1/DLG4/SYT1/GRIN1	9	CELL_COMPARTMENT	all_degs	9	9	381	41	8056
GO:00985566	GO:0098556	cytoplasmic side of rough endoplasmic reticulum membrane	3/381	3/8056	0.000104991	0.00369435	0.00306153	RPL27/RPS28/RPS26	3	CELL_COMPARTMENT	all_degs	9	3	381	3	8056
GO:00304248	GO:0030424	axon	38/381	426/8056	0.000105199	0.00369435	0.00306153	TMEM108/BCAR1/NECAB2/LAMP5/SYNJ1/NRP2/SYT4/MAP1B/AUTS2/ATP6AP2/NPY/KCNQ3/KIF13B/SLC8A2/UNC13C/GABBR1/CFL1/NTRK3/GRIA1/STMN2/GRIK5/FAM168B/MAPK8/DLG2/FLNA/LRRC7/TENM3/DLG4/SYT1/SLC32A1/RAB21/GRIN1/COPG2/HSPA8/PAFAH1B1/HSP90AB1/HSP90AA1/ATP6V0D1	38	CELL_COMPARTMENT	all_degs	9	38	381	426	8056
GO:19024958	GO:1902495	transmembrane transporter complex	24/381	223/8056	0.000131637	0.00436595	0.00361809	NDUFC2/NDUFA1/MICU2/NDUFA2/NDUFB10/GRIN2B/KCNQ3/NDUFA4/NDUFA5/CACNA2D2/CACNA1B/KCNH2/TRPC4/GRIA1/UQCRB/CACNA1G/GRIK5/DLG4/PDE4D/ATP6V0B/CACHD1/CLIC4/GRIN1/ATP6V0D1	24	CELL_COMPARTMENT	all_degs	9	24	381	223	8056
GO:00987949	GO:0098794	postsynapse	39/381	454/8056	0.000189368	0.00595013	0.0049309	TMEM108/RAB11FIP3/ADGRA1/DLGAP4/ARHGAP32/NEDD4/KPTN/NRP2/MAP1B/ATP6AP2/NETO2/GRIN2B/MYD88/ANKS1B/SYNGAP1/ADGRB1/SLC8A2/GABBR1/NTRK3/DLGAP2/NLGN2/GRIA1/GABBR2/RPL12/GRIK5/DLG2/PFN2/ADGRB3/ELAVL1/NLGN1/LRRC7/DLG4/CELF4/GRIN1/PCBP2/HSPA8/GPHN/RPL38/RPS13	39	CELL_COMPARTMENT	all_degs	9	39	381	454	8056
GO:00443065	GO:0044306	neuron projection terminus	12/381	76/8056	0.000209626	0.00625733	0.00518548	FLRT1/SYNJ1/NPY/SLC8A2/UNC13C/GRIK5/DLG4/SYT1/SLC32A1/GRIN1/HSPA8/ATP6V0D1	12	CELL_COMPARTMENT	all_degs	9	12	381	76	8056
GO:00989788	GO:0098978	glutamatergic synapse	28/381	290/8056	0.000241822	0.00687466	0.00569707	ADGRA1/NOS1AP/DLGAP4/NRP2/SYT4/NETO2/SYNGAP1/GABBR1/ARHGAP39/NRXN2/NTRK3/SLITRK4/DLGAP2/GRIA1/NPTX1/GRIK5/PPP3CC/FLOT2/PFN2/ADGRB3/ELAVL1/NLGN1/DLG4/SYT1/HSPA8/PAFAH1B1/PRKAR1A/VCP	28	CELL_COMPARTMENT	all_degs	9	28	381	290	8056
GO:00002203	GO:0000220	vacuolar proton-transporting V-type ATPase, V0 domain	4/381	8/8056	0.000296224	0.00768893	0.00637186	ATP6AP2/RNASEK/ATP6V0B/ATP6V0D1	4	CELL_COMPARTMENT	all_degs	9	4	381	8	8056
GO:00331793	GO:0033179	proton-transporting V-type ATPase, V0 domain	4/381	8/8056	0.000296224	0.00768893	0.00637186	ATP6AP2/RNASEK/ATP6V0B/ATP6V0D1	4	CELL_COMPARTMENT	all_degs	9	4	381	8	8056
GO:00995036	GO:0099503	secretory vesicle	40/381	486/8056	0.000381915	0.00950013	0.00787281	CST3/CLU/NDUFC2/CSTB/IGF1/KIT/CYB561/LAMP5/SYT4/CD9/ATP6AP2/TRIM36/NPY/KCNK9/ATP8B4/UNC13C/CTSB/TIMP3/GABBR1/TMEM30A/GRIA1/PRKCD/FLOT2/PKM/DDOST/LRRC7/DLG4/CCT8/FTH1/SYT1/SLC32A1/OLA1/GRIN1/HSPA8/HSP90AB1/HSP90AA1/EEF2/COPB1/ATP6V0D1/VCP	40	CELL_COMPARTMENT	all_degs	9	40	381	486	8056
GO:00430834	GO:0043083	synaptic cleft	5/381	15/8056	0.000466802	0.0108304	0.00897518	ACHE/NPTX1/ADGRB3/NLGN1/GRIN1	5	CELL_COMPARTMENT	all_degs	9	5	381	15	8056
GO:00989849	GO:0098984	neuron to neuron synapse	27/381	287/8056	0.000471674	0.0108304	0.00897518	TMEM108/ADGRA1/ARHGAP32/MAP1B/NETO2/GRIN2B/MYD88/ANKS1B/SYNGAP1/ADGRB1/SLC8A2/DLGAP2/NLGN2/GRIA1/RPL12/GRIK5/DLG2/ADGRB3/NLGN1/LRRC7/DLG4/SYT1/GRIN1/PCBP2/GPHN/RPL38/RPS13	27	CELL_COMPARTMENT	all_degs	9	27	381	287	8056
GO:00140699	GO:0014069	postsynaptic density	25/381	260/8056	0.00055142	0.0121925	0.010104	TMEM108/ADGRA1/ARHGAP32/MAP1B/NETO2/GRIN2B/MYD88/ANKS1B/SYNGAP1/ADGRB1/SLC8A2/DLGAP2/GRIA1/RPL12/GRIK5/DLG2/ADGRB3/NLGN1/LRRC7/DLG4/GRIN1/PCBP2/GPHN/RPL38/RPS13	25	CELL_COMPARTMENT	all_degs	9	25	381	260	8056
GO:00985627	GO:0098562	cytoplasmic side of membrane	13/381	99/8056	0.00073709	0.0157158	0.0130238	KIT/ESYT2/PRMT8/DLG4/CYTH1/YES1/RAB21/EEF1A2/GNB4/RPL27/RPS28/RPS26/KRAS	13	CELL_COMPARTMENT	all_degs	9	13	381	99	8056
GO:19048136	GO:1904813	ficolin-1-rich granule lumen	11/381	76/8056	0.000820494	0.0159754	0.0132389	CST3/CSTB/CTSB/PKM/CCT8/FTH1/HSPA8/HSP90AB1/HSP90AA1/EEF2/VCP	11	CELL_COMPARTMENT	all_degs	9	11	381	76	8056
GO:00331773	GO:0033177	proton-transporting two-sector ATPase complex, proton-transporting domain	4/381	10/8056	0.00082379	0.0159754	0.0132389	ATP6AP2/RNASEK/ATP6V0B/ATP6V0D1	4	CELL_COMPARTMENT	all_degs	9	4	381	10	8056
GO:00985529	GO:0098552	side of membrane	19/381	180/8056	0.000829542	0.0159754	0.0132389	GFRA4/KIT/ESYT2/CD9/ATP6AP2/SLC4A3/CTSB/PRMT8/DLG4/CYTH1/YES1/RAB21/EEF1A2/HSPA8/GNB4/RPL27/RPS28/RPS26/KRAS	19	CELL_COMPARTMENT	all_degs	9	19	381	180	8056
GO:00322799	GO:0032279	asymmetric synapse	25/381	268/8056	0.000860388	0.0160516	0.0133021	TMEM108/ADGRA1/ARHGAP32/MAP1B/NETO2/GRIN2B/MYD88/ANKS1B/SYNGAP1/ADGRB1/SLC8A2/DLGAP2/GRIA1/RPL12/GRIK5/DLG2/ADGRB3/NLGN1/LRRC7/DLG4/GRIN1/PCBP2/GPHN/RPL38/RPS13	25	CELL_COMPARTMENT	all_degs	9	25	381	268	8056
GO:01010026	GO:0101002	ficolin-1-rich granule	13/381	102/8056	0.000980373	0.0177358	0.0146978	CST3/CSTB/ATP6AP2/CTSB/PKM/CCT8/FTH1/HSPA8/HSP90AB1/HSP90AA1/EEF2/COPB1/VCP	13	CELL_COMPARTMENT	all_degs	9	13	381	102	8056
GO:00431954	GO:0043195	terminal bouton	6/381	26/8056	0.00110521	0.0194061	0.0160819	SYNJ1/NPY/UNC13C/GRIK5/GRIN1/HSPA8	6	CELL_COMPARTMENT	all_degs	9	6	381	26	8056
GO:00164713	GO:0016471	vacuolar proton-transporting V-type ATPase complex	5/381	18/8056	0.00118407	0.0197753	0.0163879	TMEM199/ATP6AP2/RNASEK/ATP6V0B/ATP6V0D1	5	CELL_COMPARTMENT	all_degs	9	5	381	18	8056
GO:00987979	GO:0098797	plasma membrane protein complex	24/381	259/8056	0.00119248	0.0197753	0.0163879	CFLAR/EMILIN1/IGF1/SYNJ1/GRIN2B/SGCD/KCNQ3/CACNA2D2/CACNA1B/KCNH2/GABBR1/GRIA1/GABBR2/CACNA1G/GRIK5/FLOT2/TGFBR1/FLNA/DLG4/PDE4D/CACHD1/GRIN1/GNB4/ATP6V0D1	24	CELL_COMPARTMENT	all_degs	9	24	381	259	8056
GO:00988036	GO:0098803	respiratory chain complex	9/381	57/8056	0.00128845	0.0206333	0.0170989	NDUFC2/COX6A2/NDUFA1/NDUFA2/NDUFB10/NDUFA4/NDUFA5/UQCRB/COX7C	9	CELL_COMPARTMENT	all_degs	9	9	381	57	8056
GO:01500346	GO:0150034	distal axon	19/381	187/8056	0.00131334	0.0206333	0.0170989	LAMP5/SYNJ1/MAP1B/AUTS2/NPY/SLC8A2/UNC13C/CFL1/STMN2/GRIK5/FLNA/SLC32A1/GRIN1/COPG2/HSPA8/PAFAH1B1/HSP90AB1/HSP90AA1/ATP6V0D1	19	CELL_COMPARTMENT	all_degs	9	19	381	187	8056
GO:00301417	GO:0030141	secretory granule	31/381	372/8056	0.00143182	0.0219178	0.0181634	CST3/CLU/NDUFC2/CSTB/IGF1/KIT/CYB561/SYT4/CD9/ATP6AP2/TRIM36/NPY/ATP8B4/CTSB/TIMP3/TMEM30A/PRKCD/FLOT2/PKM/DDOST/LRRC7/CCT8/FTH1/SYT1/OLA1/HSPA8/HSP90AB1/HSP90AA1/EEF2/COPB1/VCP	31	CELL_COMPARTMENT	all_degs	9	31	381	372	8056
GO:00331763	GO:0033176	proton-transporting V-type ATPase complex	5/381	19/8056	0.00154532	0.0230638	0.0191131	TMEM199/ATP6AP2/RNASEK/ATP6V0B/ATP6V0D1	5	CELL_COMPARTMENT	all_degs	9	5	381	19	8056
GO:00057466	GO:0005746	mitochondrial respirasome	9/381	60/8056	0.00186866	0.0272095	0.0225486	NDUFC2/COX6A2/NDUFA1/NDUFA2/NDUFB10/NDUFA4/NDUFA5/UQCRB/COX7C	9	CELL_COMPARTMENT	all_degs	9	9	381	60	8056
GO:00306626	GO:0030662	coated vesicle membrane	14/381	124/8056	0.00208605	0.0296518	0.0245726	TMEM199/SREBF2/CD9/ATP6AP2/RNASEK/GRIA1/SYT1/ATP6V0B/SLC32A1/COPG2/COPB2/HSPA8/COPB1/ATP6V0D1	14	CELL_COMPARTMENT	all_degs	9	14	381	124	8056
GO:00380393	GO:0038039	G protein-coupled receptor heterodimeric complex	2/381	2/8056	0.00223112	0.0302723	0.0250868	GABBR1/GABBR2	2	CELL_COMPARTMENT	all_degs	9	2	381	2	8056
GO:19027123	GO:1902712	G protein-coupled GABA receptor complex	2/381	2/8056	0.00223112	0.0302723	0.0250868	GABBR1/GABBR2	2	CELL_COMPARTMENT	all_degs	9	2	381	2	8056
GO:00164693	GO:0016469	proton-transporting two-sector ATPase complex	5/381	21/8056	0.00250119	0.0331825	0.0274985	TMEM199/ATP6AP2/RNASEK/ATP6V0B/ATP6V0D1	5	CELL_COMPARTMENT	all_degs	9	5	381	21	8056
GO:00704696	GO:0070469	respirasome	9/381	63/8056	0.00264102	0.0342759	0.0284046	NDUFC2/COX6A2/NDUFA1/NDUFA2/NDUFB10/NDUFA4/NDUFA5/UQCRB/COX7C	9	CELL_COMPARTMENT	all_degs	9	9	381	63	8056
GO:00432359	GO:0043235	receptor complex	17/381	170/8056	0.00274874	0.0349148	0.0289341	GFRA4/EMILIN1/KIT/VIPR1/NRP2/GRIN2B/GABBR1/NTRK3/GRIA1/GABBR2/GRIK5/TGFBR1/NLGN1/FLNA/DLG4/GRIN1/HSP90AB1	17	CELL_COMPARTMENT	all_degs	9	17	381	170	8056
GO:00612005	GO:0061200	clathrin-sculpted gamma-aminobutyric acid transport vesicle	3/381	7/8056	0.00318555	0.0388117	0.0321634	SYT1/SLC32A1/HSPA8	3	CELL_COMPARTMENT	all_degs	9	3	381	7	8056
GO:00612025	GO:0061202	clathrin-sculpted gamma-aminobutyric acid transport vesicle membrane	3/381	7/8056	0.00318555	0.0388117	0.0321634	SYT1/SLC32A1/HSPA8	3	CELL_COMPARTMENT	all_degs	9	3	381	7	8056
GO:0030663	GO:0030663	COPI-coated vesicle membrane	4/381	14/8056	0.00337681	0.0403191	0.0334127	TMEM199/COPG2/COPB2/COPB1	4	CELL_COMPARTMENT	all_degs	9	4	381	14	8056
GO:00347046	GO:0034704	calcium channel complex	7/381	43/8056	0.00369143	0.0432114	0.0358095	MICU2/CACNA2D2/CACNA1B/TRPC4/CACNA1G/PDE4D/CACHD1	7	CELL_COMPARTMENT	all_degs	9	7	381	43	8056
GO:00436795	GO:0043679	axon terminus	9/381	67/8056	0.00404179	0.0464029	0.0384543	SYNJ1/NPY/SLC8A2/UNC13C/GRIK5/SLC32A1/GRIN1/HSPA8/ATP6V0D1	9	CELL_COMPARTMENT	all_degs	9	9	381	67	8056
GO:00988006	GO:0098800	inner mitochondrial membrane protein complex	11/381	93/8056	0.00426354	0.0480252	0.0397987	NDUFC2/COX6A2/NDUFA1/MICU2/NDUFA2/NDUFB10/NDUFA4/NDUFA5/UQCRB/COX7C/HSPA9	11	CELL_COMPARTMENT	all_degs	9	11	381	93	8056
GO:00988028	GO:0098802	plasma membrane signaling receptor complex	10/381	81/8056	0.00464491	0.051352	0.0425557	EMILIN1/GRIN2B/GABBR1/GRIA1/GABBR2/GRIK5/TGFBR1/FLNA/DLG4/GRIN1	10	CELL_COMPARTMENT	all_degs	9	10	381	81	8056
GO:00315945	GO:0031594	neuromuscular junction	7/381	45/8056	0.00479419	0.0520387	0.0431247	DLGAP4/ACHE/UNC13C/DLG2/NLGN1/DLG4/PRKAR1A	7	CELL_COMPARTMENT	all_degs	9	7	381	45	8056
GO:00601985	GO:0060198	clathrin-sculpted vesicle	3/381	8/8056	0.00491914	0.0523908	0.0434165	SYT1/SLC32A1/HSPA8	3	CELL_COMPARTMENT	all_degs	9	3	381	8	8056
GO:00996347	GO:0099634	postsynaptic specialization membrane	11/381	95/8056	0.00502074	0.0523908	0.0434165	NETO2/GRIN2B/NLGN2/GRIA1/GRIK5/DLG2/ADGRB3/NLGN1/DLG4/HSPA8/GPHN	11	CELL_COMPARTMENT	all_degs	9	11	381	95	8056
GO:00452117	GO:0045211	postsynaptic membrane	18/381	196/8056	0.00521682	0.0523908	0.0434165	NRP2/ATP6AP2/NETO2/GRIN2B/GABBR1/NTRK3/NLGN2/GRIA1/GABBR2/GRIK5/DLG2/ADGRB3/NLGN1/LRRC7/DLG4/GRIN1/HSPA8/GPHN	18	CELL_COMPARTMENT	all_degs	9	18	381	196	8056
GO:00057475	GO:0005747	mitochondrial respiratory chain complex I	6/381	35/8056	0.00544092	0.0523908	0.0434165	NDUFC2/NDUFA1/NDUFA2/NDUFB10/NDUFA4/NDUFA5	6	CELL_COMPARTMENT	all_degs	9	6	381	35	8056
GO:00309645	GO:0030964	NADH dehydrogenase complex	6/381	35/8056	0.00544092	0.0523908	0.0434165	NDUFC2/NDUFA1/NDUFA2/NDUFB10/NDUFA4/NDUFA5	6	CELL_COMPARTMENT	all_degs	9	6	381	35	8056
GO:00312344	GO:0031234	extrinsic component of cytoplasmic side of plasma membrane	6/381	35/8056	0.00544092	0.0523908	0.0434165	ESYT2/DLG4/CYTH1/YES1/GNB4/KRAS	6	CELL_COMPARTMENT	all_degs	9	6	381	35	8056
GO:00452715	GO:0045271	respiratory chain complex I	6/381	35/8056	0.00544092	0.0523908	0.0434165	NDUFC2/NDUFA1/NDUFA2/NDUFB10/NDUFA4/NDUFA5	6	CELL_COMPARTMENT	all_degs	9	6	381	35	8056
GO:00099868	GO:0009986	cell surface	23/381	278/8056	0.00625321	0.0586452	0.0485996	GFRA4/CLU/KIT/CD9/ATP6AP2/TSPAN15/SLC4A3/GRIN2B/ACHE/KCNQ3/CTSB/KCNH2/TRPC4/NLGN2/GRIA1/PXDN/TGFBR1/NLGN1/SLC32A1/CLIC4/GRIN1/HSP90AB1/HSP90AA1	23	CELL_COMPARTMENT	all_degs	9	23	381	278	8056
GO:00304259	GO:0030425	dendrite	31/381	411/8056	0.00647478	0.0586452	0.0485996	TMEM108/CLU/ARHGAP32/NECAB2/NEDD4/LAMP5/SYT4/MAP1B/CCNG1/ATP6AP2/ANKS1B/SYNGAP1/ADGRB1/SLC8A2/TTLL7/GABBR1/NLGN2/GRIA1/PLK2/GRIK5/FLOT2/MAPK8/NLGN1/DLG4/SLC32A1/GRIN1/HSPA8/HSP90AB1/HSP90AA1/RACK1/GPHN	31	CELL_COMPARTMENT	all_degs	9	31	381	411	8056
GO:00974479	GO:0097447	dendritic tree	31/381	411/8056	0.00647478	0.0586452	0.0485996	TMEM108/CLU/ARHGAP32/NECAB2/NEDD4/LAMP5/SYT4/MAP1B/CCNG1/ATP6AP2/ANKS1B/SYNGAP1/ADGRB1/SLC8A2/TTLL7/GABBR1/NLGN2/GRIA1/PLK2/GRIK5/FLOT2/MAPK8/NLGN1/DLG4/SLC32A1/GRIN1/HSPA8/HSP90AB1/HSP90AA1/RACK1/GPHN	31	CELL_COMPARTMENT	all_degs	9	31	381	411	8056
GO:00380373	GO:0038037	G protein-coupled receptor dimeric complex	2/381	3/8056	0.00648339	0.0586452	0.0485996	GABBR1/GABBR2	2	CELL_COMPARTMENT	all_degs	9	2	381	3	8056
GO:00058915	GO:0005891	voltage-gated calcium channel complex	5/381	26/8056	0.00665735	0.0588397	0.0487608	CACNA2D2/CACNA1B/CACNA1G/PDE4D/CACHD1	5	CELL_COMPARTMENT	all_degs	9	5	381	26	8056
GO:00484716	GO:0048471	perinuclear region of cytoplasm	31/381	412/8056	0.00670201	0.0588397	0.0487608	CLU/AATK/NOS1AP/NOCT/NEDD4/FLRT1/SYNJ1/SYT4/MAP1B/CCNG1/NPY/ACHE/ADGRB1/CTSB/NDFIP2/KCNH2/DEPDC5/STMN2/EHD4/FAM168B/PRKCD/FLOT2/PDE4D/CLIC4/HSPA8/CALN1/PAFAH1B1/HSP90AB1/HSP90AA1/RACK1/VCP	31	CELL_COMPARTMENT	all_degs	9	31	381	412	8056
hsa051719	hsa05171	Coronavirus disease - COVID-19	36/201	111/3779	3.92432e-20	9.96777e-18	8.38565e-18	6234/6231/6229/6227/6224/6218/6209/6207/6204/6203/6202/6193/6191/6187/6176/6173/6169/6164/6160/6157/6155/6154/6147/6144/6141/6139/6138/6137/6136/6130/6122/5599/4615/25873/2353/23521	36	KEGG_PATHWAY	all_degs	9	36	201	111	3779
hsa030108	hsa03010	Ribosome	33/201	105/3779	5.13664e-18	6.52353e-16	5.48809e-16	6234/6231/6229/6227/6224/6218/6209/6207/6204/6203/6202/6193/6191/6187/6176/6173/6169/6164/6160/6157/6155/6154/6147/6144/6141/6139/6138/6137/6136/6130/6122/25873/23521	33	KEGG_PATHWAY	all_degs	9	33	201	105	3779
hsa050206	hsa05020	Prion disease	21/201	164/3779	0.000121649	0.0102996	0.00866485	81027/774/7416/7381/5714/5693/5599/5580/5567/5533/4718/4716/4698/4697/4695/4694/3312/2904/2902/1350/1339	21	KEGG_PATHWAY	all_degs	9	21	201	164	3779
hsa050315	hsa05031	Amphetamine addiction	9/201	45/3779	0.000473613	0.0300744	0.0253009	816/5567/5533/2904/2902/2890/2354/2353/111	9	KEGG_PATHWAY	all_degs	9	9	201	45	3779
hsa040107	hsa04010	MAPK signaling pathway	19/201	164/3779	0.000932167	0.0473541	0.0398379	9254/8913/774/7046/5599/5567/5533/51701/4615/3845/3815/3479/3312/3164/2353/2316/1944/1847/1846	19	KEGG_PATHWAY	all_degs	9	19	201	164	3779
DOID:13398	DOID:1339	Diamond-Blackfan anemia	9/262	18/4738	1.32288e-07	0.000140623	0.000135491	6234/6231/6229/6218/6204/6155/6154/6141/6138	9	DISEASE	all_degs	9	9	262	18	4738
DOID:18266	DOID:1826	epilepsy	42/262	375/4738	5.13047e-06	0.00272684	0.00262734	9681/9568/9254/8913/8867/79663/7915/7416/6860/6857/6721/6543/57555/57526/5048/4852/4694/43/4190/4131/3786/3757/3312/2904/2902/2901/2890/2550/2316/22871/221692/1917/1742/1740/166336/154881/150094/1476/1471/140679/1072/10243	42	DISEASE	all_degs	9	42	262	375	4738
DOID:13428	DOID:1342	congenital hypoplastic anemia	10/262	37/4738	2.07635e-05	0.00735719	0.00708872	6234/6231/6229/6218/6204/6155/6154/6141/6138/3320	10	DISEASE	all_degs	9	10	262	37	4738
DOID:124498	DOID:12449	aplastic anemia	12/262	57/4738	4.80718e-05	0.0127751	0.0123089	6234/6231/6229/6218/6204/6155/6154/6141/6138/3815/3320/3313	12	DISEASE	all_degs	9	12	262	57	4738
