# Supplementary material for: Adult sex change leads to extensive forebrain reorganization in clownfish
Source: Biol Sex Differ. 2024 Jul 23;15:58. doi: 10.1186/s13293-024-00632-0 (PMC11267845; doi:10.1186/s13293-024-00632-0)
Supplement: Supplementary file 22 — Supplementary Material 22 [file 13293_2024_632_MOESM22_ESM.xlsx]

## Sheet: child_full_deg_results_by_clust
	gene	singular	p.value_sex	estimate_sex	stderr_sex	cluster	warning	singularity	q_sex
1	ENSAPEG00000000004	0	0.132546	-0.330167	0.219506	10	NA	1	0.761023
2	gtf2a2	0.0080521	0.269824	-0.257496	0.233352	10	NA	0	0.854471
3	STMN4	0	0.723729	0.0526311	0.148894	10	NA	1	0.927125
4	GABARAPL2	5.00237e-16	0.479368	0.159329	0.225257	10	NA	1	0.903966
5	rpl12	0	0.311076	-0.171278	0.169085	10	NA	1	0.861261
6	kmt5b	0	0.92058	0.0233372	0.234067	10	NA	1	0.939894
7	dis3l	0	0.0222946	-0.891039	0.389899	10	NA	1	0.544564
8	rab11a	0	0.111564	-0.31983	0.200999	10	NA	1	0.745734
9	tspan4a	0.000105803	0.769267	-0.0535266	0.182477	10	NA	0	0.929589
10	ddb1	0	0.333604	0.136645	0.141325	10	NA	1	0.87036
11	kcna4	0	0.765637	0.0743356	0.249375	10	NA	1	0.929589
12	nr1h3	4e-14	0.506962	-0.157412	0.237218	10	NA	1	0.911689
13	madd	0	0.617713	0.0570665	0.11434	10	NA	1	0.917513
14	luzp2	0	0.583617	0.133877	0.244252	10	NA	1	0.917513
15	lingo1b	0.0300288	0.287822	0.23873	0.2246	10	NA	0	0.859725
16	kcnq1.1	0.255415	0.73808	0.148619	0.444438	10	NA	0	0.927275
17	ttc17	0.0262984	0.928337	-0.0211237	0.234871	10	NA	0	0.940448
18	hsd17b12b	3.31981e-14	0.0588817	-0.335127	0.177403	10	NA	1	0.686754
19	lrrc4cb	0	0.677074	-0.193414	0.464426	10	NA	1	0.92257
20	slc35c1	0	0.865001	-0.0510615	0.300341	10	NA	1	0.937935
21	MAPK8IP1	0	0.385771	-0.109979	0.126804	10	NA	1	0.892911
22	lrp4	0.147799	0.532857	0.223266	0.357998	10	NA	0	0.91488
23	prmt3	0	0.324975	0.299194	0.303971	10	NA	1	0.869398
24	nav2a	4.23556e-15	0.196436	0.259152	0.200617	10	NA	1	0.81051
25	zdhhc13	0	0.406454	-0.234245	0.282172	10	NA	1	0.900874
26	mpped2a	2.11692e-10	0.63365	0.0904603	0.189805	10	NA	1	0.917513
27	ENSAPEG00000000149	0	0.18899	-0.223281	0.16998	10	NA	1	0.803628
28	HACD3	0	0.745207	0.0855118	0.263141	10	NA	1	0.928167
29	glg1b	0	0.459184	-0.164849	0.222712	10	NA	1	0.900984
30	atp6v0d1	0	0.0459665	-0.329631	0.165171	10	NA	1	0.663057
31	aph1b	0	0.828084	-0.0543413	0.250237	10	NA	1	0.932607
32	ndufs3	0	0.167727	-0.309353	0.224243	10	NA	1	0.783314
33	ptpmt1	0	0.66311	-0.168975	0.387893	10	NA	1	0.91989
34	mfap1	0	0.518811	-0.209222	0.324285	10	NA	1	0.912849
35	hypk	0	0.584476	-0.146945	0.268707	10	NA	1	0.917513
36	tp53bp1	0	0.00384851	-0.547779	0.189522	10	NA	1	0.256812
37	map1aa	8.61999e-16	0.247364	-0.127304	0.110051	10	NA	1	0.844409
38	ppip5k1a	0.00280337	0.715268	-0.0698075	0.191364	10	NA	0	0.927125
39	ENSAPEG00000000200	0	0.719239	0.126805	0.35275	10	NA	1	0.927125
40	ctsd	0	0.154003	-0.249739	0.17519	10	NA	1	0.774798
41	sirt3	0	0.795939	-0.0801108	0.309779	10	NA	1	0.929589
42	psmd13	0	0.542278	-0.144132	0.236526	10	NA	1	0.916384
43	si.ch211.146m13.3	0	0.366603	0.217432	0.240827	10	NA	1	0.886305
44	csnk2a2a	0	0.0596251	0.567728	0.301413	10	NA	1	0.686874
45	large2	0.014519	0.109079	-0.412549	0.257466	10	NA	0	0.744603
46	ENSAPEG00000000222	0	0.074803	0.182666	0.102525	10	NA	1	0.712376
47	ENSAPEG00000000234	0.00180627	0.544551	-0.104798	0.17295	10	NA	0	0.916384
48	ENSAPEG00000000235	0.151663	0.686693	0.131387	0.325741	10	NA	0	0.923492
49	ENSAPEG00000000236	1e-14	0.854379	0.0352602	0.192119	10	NA	1	0.935081
50	cttn	0	0.63296	0.0926565	0.194019	10	NA	1	0.917513
51	ppfia1	0	0.518012	0.14692	0.227285	10	NA	1	0.912849
52	C16orf87	0	0.808997	0.0644023	0.266434	10	NA	1	0.931923
53	vps35	0	0.31806	-0.193478	0.193778	10	NA	1	0.864706
54	tollip	4e-14	0.387136	-0.243401	0.281447	10	NA	1	0.893041
55	snrpa1	0	0.479388	-0.184161	0.260377	10	NA	1	0.903966
56	selenos	0	0.242148	0.277154	0.236958	10	NA	1	0.838813
57	ENSAPEG00000000259	0	0.861522	0.0606396	0.34763	10	NA	1	0.936387
58	EFL1	0	0.854566	-0.0448224	0.244535	10	NA	1	0.935081
59	mex3b	0.0115741	0.0733894	-0.405022	0.226219	10	NA	0	0.707955
60	stard5	0	0.374027	-0.234332	0.263604	10	NA	1	0.889956
61	abhd17c	0.030392	0.165166	0.36531	0.26321	10	NA	0	0.779221
62	arnt2	0	0.573198	0.0738553	0.131101	10	NA	1	0.917513
63	MINAR1	0.0157764	0.901037	0.0239164	0.192329	10	NA	0	0.938239
64	asb7	0.191101	0.695851	-0.162562	0.415836	10	NA	0	0.926686
65	lrrk1	0.078911	2.09939e-17	0.11188	0.0131807	10	Model failed to converge with max|grad| = 0.005316	0	3.08842e-15
66	slc30a4	0	0.348454	0.297823	0.317646	10	NA	1	0.879449
67	bloc1s6	0	0.115268	0.371119	0.235639	10	NA	1	0.748026
68	UNC13C	0	0.402838	0.105645	0.126285	10	NA	1	0.900693
69	chsy1	0	0.871188	0.037414	0.230738	10	NA	1	0.938168
70	DNAJA2	0	0.726016	0.0823594	0.235024	10	NA	1	0.927125
71	abhd2a	0	0.155626	0.365039	0.257081	10	NA	1	0.774798
72	fam214a	0	0.214957	0.273469	0.22053	10	NA	1	0.822329
73	arpp19a	0.00922871	0.154652	-0.441997	0.310546	10	NA	0	0.774798
74	myo5aa	0.0216006	0.847115	-0.0310716	0.161159	10	NA	0	0.934749
75	map2k5	8.22607e-15	0.385862	0.143252	0.165199	10	NA	1	0.892911
76	gnb5b	0	0.0326428	0.613008	0.286929	10	NA	1	0.597665
77	trpm7	0	0.583938	0.117375	0.214329	10	NA	1	0.917513
78	PIAS1	1.20224e-15	0.146129	-0.353197	0.243024	10	NA	1	0.771727
79	ENSAPEG00000000820	0	0.974224	0.00517663	0.160211	10	NA	1	0.942503
80	SPPL2A	0	0.763111	0.100408	0.33314	10	NA	1	0.929589
81	si.ch211.39k3.2	0	0.537579	-0.111925	0.181556	10	NA	1	0.915915
82	SEMA4B	0.026598	0.648241	0.0920244	0.201716	10	NA	0	0.917513
83	SLCO3A1	0	0.769611	0.0456943	0.156015	10	NA	1	0.929589
84	RASGRF1	0	0.958634	0.0129318	0.249321	10	NA	1	0.942434
85	glceb	1.296e-15	0.537862	0.101661	0.165021	10	NA	1	0.915915
86	arfgap2	0	0.0855745	0.27747	0.161393	10	NA	1	0.719981
87	ctsh	0	0.79462	-0.0916904	0.352227	10	NA	1	0.929589
88	cars1	0	0.150743	-0.368213	0.256253	10	NA	1	0.774109
89	sin3ab	2.42126e-15	0.873407	0.0342801	0.215149	10	NA	1	0.938168
90	cmc1	0	0.580412	0.164364	0.29734	10	NA	1	0.917513
91	frmd5	4e-14	0.314855	0.184718	0.183783	10	NA	1	0.863716
92	sec11a	0	0.933542	-0.0223047	0.267476	10	NA	1	0.940558
93	tspan3b	0	0.376853	-0.101719	0.115105	10	NA	1	0.889956
94	hmbox1a	0	0.741095	-0.106124	0.321196	10	NA	1	0.927275
95	TMEM266	0.0980944	0.337367	0.284773	0.29683	10	NA	0	0.87259
96	kif13ba	0	0.338982	0.169552	0.177323	10	NA	1	0.874204
97	ENSAPEG00000001937	0.227874	0.471541	0.285584	0.396658	10	NA	0	0.903555
98	polr3a	0	0.58518	-0.143188	0.262329	10	NA	1	0.917513
99	tln2a	0	0.861793	0.0285313	0.163887	10	NA	1	0.936387
100	amfra	0	0.461951	-0.182446	0.24801	10	NA	1	0.901856
101	cd81a	0	0.569206	0.0862711	0.15156	10	NA	1	0.917513
102	celf1	0	0.654139	0.0878898	0.196174	10	NA	1	0.917778
103	uqcrfs1	0.0143847	0.208443	-0.294083	0.233797	10	NA	0	0.817937
104	VSTM2B	0.0106594	0.177011	0.242044	0.17929	10	NA	0	0.791022
105	ccnd1	0.0266286	0.250044	-0.379665	0.330074	10	NA	0	0.847378
106	coro2ba	0	0.808972	-0.0355732	0.147147	10	NA	1	0.931923
107	zfand3	0	0.771612	0.0798483	0.275086	10	NA	1	0.929589
108	ankdd1a	1e-14	0.59262	-0.105978	0.198075	10	NA	1	0.917513
109	zdhhc7	0	0.330109	0.271	0.278264	10	NA	1	0.869398
110	cdc42se2	0	0.466776	-0.19123	0.262775	10	NA	1	0.902891
111	bbs4	0.0698185	0.936494	0.0230931	0.289835	10	NA	0	0.94105
112	neo1a	0	0.523304	0.168258	0.263619	10	NA	1	0.912849
113	nadsyn1	0.0102778	0.809731	0.0454108	0.188604	10	NA	0	0.931923
114	snx1b	0	0.0541269	0.503216	0.2613	10	NA	1	0.663057
115	csnk1g1	0	0.150944	0.189233	0.131759	10	NA	1	0.774109
116	dok4	0	0.217144	0.183661	0.148815	10	NA	1	0.825695
117	ccdc102a	0	0.467553	0.162375	0.223513	10	NA	1	0.902891
118	txlng	0	0.582677	-0.130307	0.237146	10	NA	1	0.917513
119	ENSAPEG00000003388	0.0502543	0.500009	0.159399	0.236331	10	NA	0	0.910915
120	HDGFL3	0	0.834743	0.0420907	0.201756	10	NA	1	0.933129
121	cln6a	0	0.922689	-0.0263834	0.271861	10	NA	1	0.940288
122	ENSAPEG00000003548	0	0.812154	-0.0370457	0.155885	10	NA	1	0.931923
123	trip4	0.00620235	0.23041	-0.192934	0.160871	10	NA	0	0.835056
124	znf609b	0	0.515945	-0.0713425	0.109824	10	NA	1	0.912849
125	fzd3b	0.0960517	0.0853566	0.524054	0.304609	10	NA	0	0.719981
126	ahctf1	0	0.229797	-0.32589	0.271376	10	NA	1	0.835056
127	si.dkey.57k2.7	1e-14	0.407802	-0.212598	0.256833	10	NA	1	0.900874
128	ENSAPEG00000004047	0	0.737337	0.107744	0.321259	10	NA	1	0.927275
129	ENSAPEG00000004188	0.11411	0.415284	0.231803	0.28455	10	NA	0	0.900874
130	spg21	0	0.935473	0.0152931	0.188897	10	NA	1	0.940946
131	ENSAPEG00000004244	0	0.157261	0.303718	0.214742	10	NA	1	0.774798
132	tfb2m	0	0.967764	-0.0116739	0.288867	10	NA	1	0.942434
133	neto2b	0	0.889634	0.0135427	0.0975934	10	NA	1	0.938168
134	ENSAPEG00000004439	0	0.30791	0.24943	0.244631	10	NA	1	0.861261
135	itfg1	0	0.111552	0.177079	0.111283	10	NA	1	0.745734
136	phkb	0	0.53773	0.0653249	0.106004	10	NA	1	0.915915
137	ctsba	0	0.465129	-0.186216	0.254941	10	NA	1	0.902648
138	adpgk2	0	0.782902	-0.0728614	0.264432	10	NA	1	0.929589
139	CDH8	0.281313	0.0414547	0.869371	0.426381	10	NA	0	0.651718
140	smyd2a	0.0706855	0.459621	0.265692	0.3593	10	NA	0	0.900984
141	galnt2	0	0.18077	0.262814	0.196366	10	NA	1	0.795758
142	SYAP1	0	0.391756	-0.302879	0.35365	10	NA	1	0.896184
143	slc7a6os	4e-14	0.30115	-0.250814	0.242573	10	NA	1	0.861261
144	psmc3	0.191656	0.397778	-0.355664	0.420608	10	NA	0	0.899075
145	mtss1lb	0	0.0460914	0.209253	0.104912	10	NA	1	0.663057
146	si.ch211.186j3.6	0	0.86699	-0.0338033	0.201831	10	NA	1	0.937935
147	ppm1g	0	0.887276	-0.0396129	0.279453	10	NA	1	0.938168
148	dpy19l3	2.43852e-10	0.318025	0.179961	0.180228	10	NA	1	0.864706
149	znf507	0.082372	0.989415	0.00400008	0.301511	10	NA	0	0.943423
150	znf536	0	0.142586	0.146559	0.0999564	10	NA	1	0.769505
151	ENSAPEG00000006201	0	0.663046	-0.101604	0.233192	10	NA	1	0.91989
152	PDPR	0.0736103	0.499436	-0.292242	0.432709	10	NA	0	0.910915
153	mrps11	3.20345e-16	0.974713	0.0114274	0.360504	10	NA	1	0.942503
154	ntrk3b	0	0.0268698	0.481141	0.217376	10	NA	1	0.573932
155	vps26a	0	0.826328	-0.0681859	0.310765	10	NA	1	0.932607
156	kifbp	0	0.352788	0.268031	0.288456	10	NA	1	0.882023
157	mpc1	0	0.920553	-0.0166999	0.167439	10	NA	1	0.939894
158	ddx21	0	0.628415	-0.141398	0.292168	10	NA	1	0.917513
159	CSMD1	0	0.0196662	0.157983	0.0677264	10	NA	1	0.519907
160	ap3s2	1.36224e-15	0.365646	-0.230423	0.254707	10	NA	1	0.885563
161	igf1rb	0	0.406808	-0.157119	0.189409	10	NA	1	0.900874
162	lrrc28	0.0135491	0.0966945	-0.544709	0.327922	10	NA	0	0.744603
163	rps6ka2	0.019573	0.440221	-0.170527	0.220941	10	NA	0	0.900874
164	immp1l	1.87582e-16	0.656859	-0.119967	0.27004	10	NA	1	0.918249
165	ENSAPEG00000007680	0	0.0993428	-0.325253	0.197356	10	NA	1	0.744603
166	elp4	0.00257603	0.0412543	0.54325	0.266173	10	NA	0	0.651718
167	rcn1	0.115473	0.100794	-0.615618	0.375145	10	NA	0	0.744603
168	eif3m	0	0.392376	-0.326298	0.381494	10	NA	1	0.896184
169	edc3	0	0.236724	0.252474	0.213379	10	NA	1	0.83822
170	CSK	0	0.0616892	0.273739	0.1465	10	NA	1	0.688495
171	cstf3	0.000508793	0.597523	-0.131545	0.249155	10	NA	0	0.917513
172	ulk3	0	0.376862	-0.266342	0.301397	10	NA	1	0.889956
173	tars3	0	0.707647	0.115892	0.309031	10	NA	1	0.927105
174	hipk3b	0	0.58478	0.0698924	0.127911	10	NA	1	0.917513
175	tm2d3	1.35208e-16	0.308043	-0.248169	0.243461	10	NA	1	0.861261
176	ENSAPEG00000008076	0	0.440214	-0.152245	0.197252	10	NA	1	0.900874
177	larp6a	0	0.0340268	-0.654735	0.308873	10	NA	1	0.606165
178	spon1a	0	0.0753625	-0.2326	0.130803	10	NA	1	0.712376
179	igdcc4	6.94444e-17	0.0167737	0.511575	0.213902	10	NA	1	0.488103
180	scamp5b	4e-14	0.392864	-0.228902	0.267899	10	NA	1	0.896628
181	cmc2	1e-14	0.566637	-0.165481	0.288792	10	NA	1	0.917513
182	insyn1	0	0.0683272	0.267242	0.146608	10	NA	1	0.699338
183	gse1	0.0235694	0.754145	-0.0711419	0.22716	10	NA	0	0.929589
184	ube2q1	0.0176128	0.159022	0.38154	0.270909	10	NA	0	0.775834
185	nucb2a	0	0.54859	-0.139114	0.231905	10	NA	1	0.917513
186	plekha7b	0	0.60232	0.0784062	0.150472	10	NA	1	0.917513
187	sox6	0	0.607371	-0.0593117	0.115431	10	NA	1	0.917513
188	pde3b	0	0.857886	0.0235945	0.131764	10	NA	1	0.935628
189	nptnb	0	0.511318	-0.0909518	0.13848	10	NA	1	0.911974
190	copb1	6.43796e-16	0.610143	0.128681	0.252379	10	NA	1	0.917513
191	rras2	0	0.233601	0.25615	0.215047	10	NA	1	0.836412
192	tub	0	0.94854	0.0109021	0.16892	10	NA	1	0.941109
193	ENSAPEG00000009013	0	0.805462	0.101978	0.414065	10	NA	1	0.931923
194	DHDH	0	0.959495	-0.0163538	0.322005	10	NA	1	0.942434
195	lmo1	1.27551e-15	0.286719	-0.131201	0.123153	10	NA	1	0.859207
196	pkma	0	0.343282	-0.121986	0.128717	10	NA	1	0.877009
197	parp6a	0	0.240089	0.150749	0.128323	10	NA	1	0.83822
198	ENSAPEG00000009169	0	0.100267	-0.456556	0.277785	10	NA	1	0.744603
199	dennd2b	0	0.0189856	0.520274	0.221788	10	NA	1	0.514341
200	tmem9b	0	0.296652	-0.135607	0.129937	10	NA	1	0.861261
201	ENSAPEG00000009237	0	0.523538	0.127979	0.200624	10	NA	1	0.912849
202	lpcat2	0	0.868089	-0.0254249	0.153083	10	NA	1	0.937935
203	dennd5a	0.00192565	0.895316	0.0200737	0.152559	10	NA	0	0.938168
204	fto	0	0.616847	0.0703493	0.140608	10	NA	1	0.917513
205	aktip	0	0.251123	-0.320338	0.279131	10	NA	1	0.847903
206	ipo7	0	0.119447	-0.344373	0.221163	10	NA	1	0.756103
207	chd9	0	0.95464	-0.00758474	0.133343	10	NA	1	0.942268
208	sbf2	0	0.589598	0.0695476	0.12893	10	NA	1	0.917513
209	tox3	0	0.0135226	0.616318	0.249551	10	NA	1	0.452468
210	cylda	0	0.950888	-0.00953891	0.154875	10	NA	1	0.941988
211	ctr9	0	0.322469	-0.284931	0.287985	10	NA	1	0.866786
212	galnt18b	0	0.768577	-0.0469569	0.159589	10	NA	1	0.929589
213	brd7	0	0.90161	0.0304157	0.246026	10	NA	1	0.938296
214	tent4b	0	0.806451	-0.058988	0.24076	10	NA	1	0.931923
215	btbd10b	0.0655729	0.422018	-0.272594	0.339501	10	NA	0	0.900874
216	tead1b	0	0.430168	0.142236	0.180296	10	NA	1	0.900874
217	usp47	0	0.296269	0.249138	0.238531	10	NA	1	0.861261
218	GARRE1	0.055037	0.305756	-0.267048	0.260747	10	NA	0	0.861261
219	lsm14ab	0.138731	0.519033	-0.243555	0.377701	10	NA	0	0.912849
220	ENSAPEG00000010971	1.18616e-16	0.0633174	0.315818	0.170073	10	NA	1	0.690103
221	CHST8	0.13486	0.537864	-0.214179	0.347667	10	NA	0	0.915915
222	rpl13	0.0818683	1.63063e-44	-0.216192	0.0154458	10	Model failed to converge with max|grad| = 0.004275	0	3.19842e-42
223	cpne7	0.0134008	0.136953	0.30568	0.205536	10	NA	0	0.765878
224	cyb5b	0.0690547	5.39879e-67	-0.183445	0.0106086	10	Model failed to converge with max|grad| = 0.006639	0	1.09205e-64
225	usp10	0	0.291491	0.173239	0.16423	10	NA	1	0.861261
226	PHLPP2	0	0.162622	0.264254	0.189252	10	NA	1	0.777357
227	ap1g1	0	0.48363	-0.121133	0.17293	10	NA	1	0.904314
228	ZNF821	0	0.806016	-0.0580091	0.236223	10	NA	1	0.931923
229	rnf111	0	0.922052	0.0153523	0.156897	10	NA	1	0.940151
230	sltm	0	0.426856	-0.153924	0.193716	10	NA	1	0.900874
231	mindy2	0	0.979929	-0.004833	0.192107	10	NA	1	0.942653
232	adam10a	0	0.913841	-0.0384555	0.355428	10	NA	1	0.939734
233	tcf12	0	0.821512	0.0321239	0.142393	10	NA	1	0.932169
234	ENSAPEG00000012748	0	0.706678	0.143697	0.381847	10	NA	1	0.927105
235	znf280d	0	0.932431	0.0282311	0.332968	10	NA	1	0.940558
236	mns1	0.0355724	0.283177	0.346296	0.322673	10	NA	0	0.859026
237	rfx7a	0	0.0212462	-0.488851	0.212213	10	NA	1	0.539306
238	ENSAPEG00000013209	0.0728471	2.52824e-159	-0.212779	0.00791155	10	Model failed to converge with max|grad| = 0.008798	0	8.61311e-157
239	cog4	0	0.806675	-0.0752699	0.307578	10	NA	1	0.931923
240	ctcf	0	0.329746	-0.380283	0.390184	10	NA	1	0.869398
241	ENSAPEG00000013511	0	0.227974	-0.290727	0.241148	10	NA	1	0.835056
242	ENSAPEG00000013683	0.00830977	0.110732	-0.301658	0.189138	10	NA	0	0.745734
243	got2b	0	0.0102636	-0.437902	0.170601	10	NA	1	0.429407
244	furina	4e-14	0.751177	0.0475945	0.150099	10	NA	1	0.929589
245	cox4i1	0	0.0277619	-0.358376	0.162851	10	NA	1	0.573932
246	dusp22a	0	0.0269319	0.481237	0.217508	10	NA	1	0.573932
247	def8	0	0.0887486	0.472763	0.277763	10	NA	1	0.729931
248	tcf25	2.81448e-15	0.968152	-0.00793051	0.198627	10	NA	1	0.942434
249	ENSAPEG00000014918	0.03085	0.732824	0.0674526	0.197593	10	NA	0	0.927275
250	ext2	0	0.127525	0.304558	0.19985	10	NA	1	0.756473
251	dagla	0	0.207243	0.179261	0.142137	10	NA	1	0.816815
252	CPSF7	0.00692852	0.637046	-0.155994	0.330613	10	NA	0	0.917513
253	sdhaf2	0	0.258893	-0.29514	0.261415	10	NA	1	0.852377
254	syt7b	0	0.263291	0.269307	0.240743	10	NA	1	0.854471
255	apba2b	0.00657029	0.176094	0.186718	0.138015	10	NA	0	0.790349
256	tjp1a	0.0135616	0.478775	0.166651	0.235291	10	NA	0	0.903966
257	FAM189A1	0	0.887282	0.0249969	0.176352	10	NA	1	0.938168
258	casc4	0	0.721715	0.0492492	0.138275	10	NA	1	0.927125
259	ctdspl2b	0.183085	0.787689	0.105649	0.392293	10	NA	0	0.929589
260	eif3jb	0	0.182731	-0.292838	0.219784	10	NA	1	0.798854
261	igdcc3	0	0.00369887	0.505387	0.174106	10	NA	1	0.252023
262	ano5b	0	0.839861	-0.0326496	0.161575	10	NA	1	0.933371
263	si.ch211.150g13.3	0	0.593452	0.156794	0.293709	10	NA	1	0.917513
264	lgr4	0	0.300199	-0.23263	0.224545	10	NA	1	0.861261
265	mettl15	1.88741e-14	0.549402	0.100607	0.168055	10	NA	1	0.917513
266	rplp2l	0	0.786767	0.0705828	0.260924	10	NA	1	0.929589
267	FTH1	0.0168426	0.0675853	-0.320893	0.175566	10	NA	0	0.699338
268	ist1	0	0.400875	0.234753	0.279448	10	NA	1	0.900538
269	ENSAPEG00000019272	0	0.763772	0.0392941	0.130749	10	NA	1	0.929589
270	cbfa2t3	0.0297375	0.291783	0.223922	0.212405	10	NA	0	0.861261
271	PABPN1L	0	0.797613	0.0731087	0.285093	10	NA	1	0.929589
272	trappc2l	0	0.682242	-0.154168	0.376564	10	NA	1	0.922581
273	dync1li2	0.0135878	0.0518961	-0.31448	0.16177	10	NA	0	0.663057
274	nae1	2.97265e-16	0.194405	0.428139	0.329932	10	NA	1	0.809229
275	nsun3	0	0.444878	0.283757	0.371418	10	NA	1	0.900874
276	arl6	0	0.315878	0.236081	0.235383	10	NA	1	0.863716
277	gpc6a	0	0.638967	-0.06059	0.12915	10	NA	1	0.917513
278	mrpl16	0	0.273031	-0.334141	0.304843	10	NA	1	0.854955
279	tpp2	0	0.152405	-0.313908	0.219349	10	NA	1	0.774137
280	rasa3	2.2182e-16	0.584495	-0.102694	0.187799	10	NA	1	0.917513
281	ENSAPEG00000022301	0	0.570524	0.138142	0.243516	10	NA	1	0.917513
282	tmco3	0	0.367724	-0.294891	0.327386	10	NA	1	0.887235
283	lamp1a	0	0.912204	0.0310706	0.281798	10	NA	1	0.939734
284	tgfbrap1	0	0.523838	0.191342	0.300173	10	NA	1	0.912849
285	ENSAPEG00000022625	0.0589566	0.666449	0.138846	0.32213	10	NA	0	0.921329
286	pcdh9	0.0170959	0.285764	-0.271782	0.254606	10	NA	0	0.859207
287	rbm26	0	0.115358	-0.476864	0.302855	10	NA	1	0.748026
288	ercc3	0	0.236128	-0.304655	0.257154	10	NA	1	0.83822
289	gtf2f2a	3.49527e-14	0.715105	0.101865	0.279076	10	NA	1	0.927125
290	tanc1a	0.024513	0.910275	0.0268134	0.237937	10	NA	0	0.939724
291	2023-03-07	0.0847285	0.570242	0.190914	0.336297	10	NA	0	0.917513
292	rbms1a	0	0.838909	0.0394788	0.1942	10	NA	1	0.933371
293	psmd14	0	0.467299	-0.217247	0.298875	10	NA	1	0.902891
294	stk16	1e-14	0.409958	-0.248066	0.301063	10	NA	1	0.900874
295	pcnp	0	0.893718	0.0342022	0.256004	10	NA	1	0.938168
296	nhsb	0	0.474222	0.104861	0.146531	10	NA	1	0.903966
297	scml2	2.70656e-14	0.758326	-0.100386	0.326267	10	NA	1	0.929589
298	phka2	0	0.269605	-0.246976	0.223715	10	NA	1	0.854471
299	ENSAPEG00000024669	0	0.664498	-0.0931403	0.214752	10	NA	1	0.920632
300	zrsr2	0	0.742394	-0.0849979	0.258599	10	NA	1	0.927275
301	BTBD1	0	0.911551	-0.026773	0.24102	10	NA	1	0.939734
302	ENSAPEG00000024734	0	0.961332	-0.017644	0.363928	10	NA	1	0.942434
303	pde8a	9.21017e-16	0.106103	-0.340158	0.210499	10	NA	1	0.744603
304	mapk6	0	0.156027	-0.252183	0.177774	10	NA	1	0.774798
305	usp8	0.00565121	0.141805	0.411388	0.280027	10	NA	0	0.769505
306	ENSAPEG00000024794	0	0.557339	-0.254741	0.434121	10	NA	1	0.917513
307	tmod2	0	0.384721	0.215964	0.248454	10	NA	1	0.892372
308	lysmd2	0	0.283866	0.433734	0.404725	10	NA	1	0.859207
309	scg3	0.0563767	0.166524	-0.310547	0.224472	10	NA	0	0.781077
310	tnfaip8l3	0.032981	0.363738	0.211116	0.232439	10	NA	0	0.885563
311	dmxl2	0	0.933606	-0.0112202	0.134681	10	NA	1	0.940558
312	sema6dl	0	0.115433	0.351202	0.223094	10	NA	1	0.748026
313	myef2	0	0.672484	0.0840999	0.198939	10	NA	1	0.921619
314	SHC4	0	0.0192644	-0.749949	0.32044	10	NA	1	0.51527
315	SECISBP2L	0	0.808657	-0.0462414	0.190955	10	NA	1	0.931923
316	hdlbpa	0	0.0689766	-0.438097	0.240902	10	NA	1	0.699803
317	si.ch73.60h1.1	0	0.210443	0.372358	0.297327	10	NA	1	0.819802
318	DIRAS1	0.0658451	0.429037	-0.190375	0.240724	10	NA	0	0.900874
319	apc2	0	0.711424	-0.0439271	0.11874	10	NA	1	0.927125
320	insrb	0	0.372598	0.105881	0.118751	10	NA	1	0.88995
321	MYO9B	0	0.494072	0.214564	0.31376	10	NA	1	0.908645
322	sgta	0.0963713	0.999449	-0.000219864	0.31842	10	NA	0	0.943732
323	thop1	0.0679609	0	-0.389142	0.0101276	10	Model failed to converge with max|grad| = 0.006904	0	0
324	ncln	0	0.716198	-0.0667565	0.183627	10	NA	1	0.927125
325	cers1	0	0.151969	0.211893	0.147907	10	NA	1	0.774137
326	mydgf	0	0.534383	0.154083	0.247989	10	NA	1	0.915481
327	atp13a3	0	0.931699	-0.0159099	0.18563	10	NA	1	0.940558
328	atcaya	0	0.439373	-0.131935	0.170624	10	NA	1	0.900874
329	opa1	4e-14	0.633542	0.0852617	0.17884	10	NA	1	0.917513
330	zfr2	0	0.489722	-0.134193	0.194271	10	NA	1	0.907805
331	psmd1	0	0.347481	-0.223858	0.238277	10	NA	1	0.878751
332	acap2	0	0.38321	0.113427	0.130078	10	NA	1	0.892055
333	sin3b	2.04082e-16	0.646103	0.152037	0.331104	10	NA	1	0.917513
334	ENSAPEG00000002076	0.0307101	0.206145	0.307411	0.243159	10	NA	0	0.816815
335	rnf13	0	0.819392	-0.039453	0.172791	10	NA	1	0.932169
336	acbd6	3.03018e-14	0.991503	0.00208935	0.19619	10	NA	1	0.94348
337	pfn2l	0	0.667386	-0.0503552	0.117177	10	NA	1	0.92157
338	TSC22D2	0.125879	0.307218	0.304682	0.298393	10	NA	0	0.861261
339	rubcn	1.10053e-15	0.817738	-0.0662379	0.287422	10	NA	1	0.932155
340	cep350	0.136049	0.997421	0.00110385	0.341567	10	NA	0	0.94348
341	cacna1ea	0	0.145411	-0.390225	0.268024	10	NA	1	0.771452
342	EPHB3	0	0.978259	0.00463458	0.170063	10	NA	1	0.942653
343	abl2	0	0.998892	-0.000275181	0.198074	10	NA	1	0.94348
344	osbpl9	0	0.0360737	0.300513	0.143368	10	NA	1	0.618101
345	armc9	0.103774	0.539055	-0.199438	0.32469	10	NA	0	0.915915
346	ncl	1e-14	0.211669	-0.212465	0.17011	10	NA	1	0.820666
347	tor3a	0	0.939504	-0.0271157	0.357285	10	NA	1	0.94105
348	calr	0	0.563394	-0.152042	0.263136	10	NA	1	0.917513
349	eps15	0	0.314159	0.276124	0.274332	10	NA	1	0.863716
350	negr1	0	0.138949	0.199992	0.135155	10	NA	1	0.766565
351	zranb2	0	0.465551	-0.112403	0.154033	10	NA	1	0.902768
352	ptger3	0	0.447175	-0.271371	0.357005	10	NA	1	0.900874
353	cthl	0	0.421556	0.231077	0.287508	10	NA	1	0.900874
354	ankrd13c	0	0.285756	0.193853	0.1816	10	NA	1	0.859207
355	srsf11	0	0.30883	0.112087	0.11014	10	NA	1	0.861261
356	xxylt1	0	0.479899	-0.211233	0.299	10	NA	1	0.903966
357	lsg1	1e-14	0.836118	0.0758837	0.366834	10	NA	1	0.933129
358	patj	0	0.793126	-0.0495456	0.188923	10	NA	1	0.929589
359	tm2d1	0	0.021986	-0.471762	0.205955	10	NA	1	0.544349
360	camsap2a	0	0.512183	0.109672	0.167325	10	NA	1	0.911974
361	nfia	0	0.264783	0.223534	0.200451	10	NA	1	0.854471
362	nrd1b	0.0210435	0.91013	-0.0287334	0.254559	10	NA	0	0.939724
363	elavl1a	0.0791775	0.873135	-0.0446264	0.279479	10	NA	0	0.938168
364	ptprsa	2.20082e-14	0.912636	-0.0219533	0.200096	10	NA	1	0.939734
365	tmem259	0	0.435194	0.215604	0.276296	10	NA	1	0.900874
366	tab3	0.00946771	0.040472	0.657388	0.32085	10	NA	0	0.651718
367	si.dkey.30h22.11	0.0240582	0.178666	0.355379	0.264247	10	NA	0	0.792517
368	plppr3b	0	0.725098	-0.0799018	0.227217	10	NA	1	0.927125
369	med16	0.145451	0.286384	0.41915	0.393166	10	NA	0	0.859207
370	kdm4b	0	0.759435	-0.048665	0.15892	10	NA	1	0.929589
371	dbt	0	0.368739	-0.258628	0.287736	10	NA	1	0.888286
372	wdr18	0	0.983378	0.00518885	0.249058	10	NA	1	0.942704
373	dmap1	0	0.0661643	0.565274	0.307664	10	NA	1	0.698914
374	ccdc124	0	0.596635	0.148844	0.281238	10	NA	1	0.917513
375	hnrnpm	0	0.26553	-0.199514	0.179191	10	NA	1	0.854471
376	ENSAPEG00000004281	0	0.156409	0.432748	0.305343	10	NA	1	0.774798
377	timm44	0.000722064	0.648299	-0.146392	0.320946	10	NA	0	0.917513
378	uqcrh	0.00021169	0.4123	-0.129513	0.157971	10	NA	0	0.900874
379	ndufa7	2.5464e-14	0.0769039	-0.473139	0.26747	10	NA	1	0.71624
380	klhl26	0	0.646028	0.152517	0.332073	10	NA	1	0.917513
381	crtc1b	9.14008e-16	0.0113956	0.752764	0.297497	10	NA	1	0.441019
382	mknk1	4e-14	0.0941559	-0.440351	0.263073	10	NA	1	0.744098
383	tmem38a	0	0.444391	-0.186157	0.243407	10	NA	1	0.900874
384	smim7	0.0127665	0.898983	0.0318597	0.25097	10	NA	0	0.938168
385	rpf1	0.217149	0.892144	0.05635	0.415586	10	NA	0	0.938168
386	BTF3L4	0.0567156	0.361239	-0.259069	0.283754	10	NA	0	0.885563
387	slc44a5b	0	0.630971	0.104397	0.21733	10	NA	1	0.917513
388	ABCA7	0	0.65922	0.158351	0.359081	10	NA	1	0.918249
389	ENSAPEG00000005131	0	0.819247	-0.0659601	0.288648	10	NA	1	0.932169
390	ndufs7	0.0180617	0.409379	-0.172344	0.208906	10	NA	0	0.900874
391	ttll7	0	0.556352	0.0846967	0.143976	10	NA	1	0.917513
392	dazap1	5.52926e-15	0.976499	0.00435757	0.147922	10	NA	1	0.942653
393	adgrl2a	6.57951e-16	0.170515	0.188962	0.137873	10	NA	1	0.786035
394	dpp9	0	0.855695	0.0524353	0.288332	10	NA	1	0.935081
395	ENSAPEG00000005396	0.00604939	0.290706	0.278455	0.263545	10	NA	0	0.861261
396	MUTYH	4e-14	0.74996	0.116037	0.364103	10	NA	1	0.929589
397	ENSAPEG00000005514	1.70132e-16	0.0175032	0.673006	0.283256	10	NA	1	0.49259
398	rorca	0	0.0138756	-0.52766	0.214455	10	NA	1	0.452468
399	mfn1b	0	0.782338	-0.0464225	0.168031	10	NA	1	0.929589
400	sema6bb	1.6955e-15	0.270016	-0.165998	0.150493	10	NA	1	0.854471
401	gnb4b	0	0.447644	-0.144638	0.190476	10	NA	1	0.900874
402	zgc.77486.1	0	0.470566	0.149493	0.207181	10	NA	1	0.903397
403	ndufb5	0	0.152846	-0.301032	0.210578	10	NA	1	0.774137
404	rgl1	2.77778e-16	0.387631	-0.284715	0.329562	10	NA	1	0.893055
405	usp13	0	0.742978	0.0595333	0.181553	10	NA	1	0.927275
406	pex5la	0.295166	0.991367	0.00447383	0.413475	10	NA	0	0.94348
407	ccdc50	4.87407e-17	0.772142	-0.0481523	0.166286	10	NA	1	0.929589
408	ENSAPEG00000006163	0	0.384458	0.138416	0.159151	10	NA	1	0.892372
409	rab3ab	0	0.574099	-0.0686949	0.122227	10	NA	1	0.917513
410	edem3	0.0120892	0.40186	-0.258626	0.308511	10	NA	0	0.900538
411	lsm4	0	0.714841	-0.124014	0.339428	10	NA	1	0.927125
412	prrg1	0	0.0676282	0.408911	0.223757	10	NA	1	0.699338
413	UPF1	0	0.940927	-0.0192387	0.259616	10	NA	1	0.94105
414	sec22bb	0	0.124687	0.361983	0.235759	10	NA	1	0.756473
415	rex1bd	0	0.965607	0.0144601	0.335353	10	NA	1	0.942434
416	uba52	0	0.571874	-0.128805	0.227856	10	NA	1	0.917513
417	tmem59l	0	0.673102	0.0456176	0.108125	10	NA	1	0.921619
418	ssbp4	0	0.826291	0.0533134	0.242928	10	NA	1	0.932607
419	fkbp8	0	0.0878884	-0.494343	0.289658	10	NA	1	0.726548
420	RABGAP1L	0	0.145061	0.138127	0.0947893	10	NA	1	0.771452
421	ell	1e-14	0.947502	0.0134761	0.204666	10	NA	1	0.941109
422	oaz1a	0	0.22953	-0.207102	0.17236	10	NA	1	0.835056
423	b4galt6	1e-14	0.479506	0.125975	0.178158	10	NA	1	0.903966
424	rtca	0.107044	0.823528	-0.0907795	0.407066	10	NA	0	0.932169
425	pias4a	0	0.0744401	-0.523382	0.293392	10	NA	1	0.712376
426	map2k2a	4e-14	0.030991	-0.753907	0.349486	10	NA	1	0.586549
427	dennd1b	0	0.312061	-0.155753	0.154072	10	NA	1	0.862476
428	pomgnt1	0	0.573323	-0.145667	0.258657	10	NA	1	0.917513
429	zbtb7a	0	0.59397	0.144719	0.271471	10	NA	1	0.917513
430	tcf3b	0	0.408621	0.133451	0.1615	10	NA	1	0.900874
431	ENSAPEG00000007075	0.140275	0.644572	0.156762	0.339814	10	NA	0	0.917513
432	mbd3a	0.0356871	0.344993	0.194827	0.206309	10	NA	0	0.877437
433	ENSAPEG00000007320	0	0.336886	0.115365	0.12013	10	NA	1	0.872489
434	ano8b	0	0.559185	-0.150505	0.257691	10	NA	1	0.917513
435	hmg20b	0	0.311529	-0.2517	0.24871	10	NA	1	0.861742
436	eef2b	0.0263155	0.435044	-0.131427	0.168369	10	NA	0	0.900874
437	celf5a	0	0.183676	0.146365	0.110089	10	NA	1	0.798854
438	csnk1g2b	9.46746e-16	0.685138	0.0757692	0.186872	10	NA	1	0.923492
439	rexo1	0	0.53239	-0.134036	0.214677	10	NA	1	0.914577
440	mknk2b	0.0252379	0.412755	-0.230785	0.28177	10	NA	0	0.900874
441	ENSAPEG00000007747	0	0.720824	-0.0973688	0.272469	10	NA	1	0.927125
442	polrmt	0	0.378758	-0.252871	0.287292	10	NA	1	0.891467
443	bsg	0	0.921327	-0.0134829	0.136519	10	NA	1	0.940133
444	RNF126	0	0.492651	-0.173162	0.252386	10	NA	1	0.908645
445	acsbg2	0	0.11257	0.463118	0.291866	10	NA	1	0.747177
446	atp5f1d	0.00557655	0.139118	-0.287526	0.194394	10	NA	0	0.766565
447	midn	0	0.876937	-0.018752	0.121096	10	NA	1	0.938168
448	yjefn3	0	0.955912	0.0121578	0.219913	10	NA	1	0.942268
449	gatad2ab	0	0.48042	0.186809	0.264742	10	NA	1	0.904164
450	mau2	0	0.575648	-0.157519	0.281408	10	NA	1	0.917513
451	slc25a42	0.185938	0.977519	0.011365	0.403298	10	NA	0	0.942653
452	SBNO2	0	0.0345058	0.447504	0.211675	10	NA	1	0.608334
453	POLR2E	0	0.452438	0.271435	0.36126	10	NA	1	0.900874
454	arpc5b	0	0.937933	-0.0189022	0.242745	10	NA	1	0.94105
455	pip5k1ca	0	0.105276	0.341262	0.210682	10	NA	1	0.744603
456	2023-03-02	4e-14	0.780103	0.071859	0.257388	10	NA	1	0.929589
457	ENSAPEG00000009271	0	0.539685	-0.163537	0.266656	10	NA	1	0.915915
458	fsd1	0	0.524925	-0.164469	0.258692	10	NA	1	0.912849
459	ivns1abpa	0	0.852342	-0.0341068	0.183241	10	NA	1	0.935081
460	serbp1a	0.122124	0.380294	-0.247031	0.281564	10	NA	0	0.891467
461	pde4ba	0.0480274	0.703171	0.0928566	0.24369	10	NA	0	0.927105
462	sgip1a	0	0.559004	-0.0630661	0.10793	10	NA	1	0.917513
463	dnajc6	0	0.592354	-0.0700856	0.130897	10	NA	1	0.917513
464	jak1	0	0.554302	0.131682	0.222689	10	NA	1	0.917513
465	ENSAPEG00000010843	0.009786	0.662616	-0.0994265	0.227883	10	NA	0	0.91989
466	cachd1	0.00832858	0.80723	0.0364998	0.149588	10	NA	0	0.931923
467	hook1	0.109194	0.198796	-0.329875	0.256714	10	NA	0	0.814227
468	pgm1	0.0736328	0.343909	0.0168926	0.017848	10	Model failed to converge with max|grad| = 0.003849	0	0.877009
469	ipo13	0	0.697188	-0.0614649	0.157959	10	NA	1	0.927105
470	dock7	0	0.0915014	0.303441	0.179814	10	NA	1	0.738478
471	ENSAPEG00000011389	0.0626434	0.846177	-0.0696817	0.359186	10	NA	0	0.934356
472	si.dkey.52j6.3	0.0433602	0.514176	-0.143638	0.220185	10	NA	0	0.912455
473	kank4	0.0145332	0.96176	0.00844486	0.176135	10	NA	0	0.942434
474	lrp8	1e-14	0.0537209	0.31145	0.16145	10	NA	1	0.663057
475	ralgps2	0.0156493	0.0711095	0.333248	0.184648	10	NA	0	0.704418
476	fam20b	1.9117e-15	0.272005	-0.245414	0.223417	10	NA	1	0.854471
477	prdx6	0.0146287	0.29404	-0.303676	0.289408	10	NA	0	0.861261
478	plpp6	0.0769066	0	-0.48929	0.0130346	10	Model failed to converge with max|grad| = 0.005165	0	0
479	DDAH1	0.0147827	0.653735	0.106138	0.236609	10	NA	0	0.917778
480	ZNHIT6	0	0.756227	-0.0816388	0.262979	10	NA	1	0.929589
481	C1orf52	0	0.201561	-0.403762	0.316151	10	NA	1	0.816148
482	SYDE2	0.0493305	0.964973	0.0113894	0.259356	10	NA	0	0.942434
483	prrc2c	0	0.92075	-0.0312241	0.313843	10	NA	1	0.939894
484	ENSAPEG00000012364	0.145156	0.635283	0.168242	0.354713	10	NA	0	0.917513
485	vamp4	1.71329e-15	0.874397	-0.0410189	0.259489	10	NA	1	0.938168
486	suco	0	0.385823	0.139676	0.161062	10	NA	1	0.892911
487	lrrc7	2.2182e-16	0.528764	0.0965328	0.153252	10	NA	1	0.913804
488	dab1a	0	0.231807	0.329525	0.275588	10	NA	1	0.835886
489	ENSAPEG00000013101	0.0149855	0.538624	0.124789	0.202943	10	NA	0	0.915915
490	ENSAPEG00000013198	0.0171574	0.596697	0.121753	0.23009	10	NA	0	0.917513
491	plekhb2	0	0.995939	-0.00144858	0.284604	10	NA	1	0.94348
492	osbpl1a	0.0204251	0.979737	-0.00538492	0.21202	10	NA	0	0.942653
493	fam102bb	0	0.0834362	0.432641	0.249925	10	NA	1	0.718726
494	ENSAPEG00000014423	0.00577855	0.0221572	-0.358567	0.15674	10	NA	0	0.544349
495	ENSAPEG00000014586	0.0827629	1.39289e-248	-0.338632	0.0100562	10	Model failed to converge with max|grad| = 0.007026	0	6.93534e-246
496	aasdh	0	0.274682	0.234758	0.214912	10	NA	1	0.855082
497	CRACD	7.69468e-17	0.666449	0.0824934	0.191388	10	NA	1	0.921329
498	ATP11B	0	0.663591	0.0857622	0.197173	10	NA	1	0.920221
499	sox2	0.00310414	0.159472	0.211808	0.150555	10	NA	0	0.775834
500	exoc1	2.0833e-17	0.126051	0.438951	0.286922	10	NA	1	0.756473
501	clocka	0.0137876	0.133982	0.346991	0.231546	10	NA	0	0.761023
502	ttc14	0	0.693027	0.0623747	0.15801	10	NA	1	0.924649
503	tmem165	0	0.275675	0.363593	0.333545	10	NA	1	0.855082
504	lnx1	0.0153377	0.963197	0.010561	0.228878	10	NA	0	0.942434
505	scfd2	0	0.675379	0.0719021	0.171695	10	NA	1	0.92257
506	usp46	0.013244	0.029117	-0.503391	0.230712	10	NA	0	0.573932
507	fnbp1l	0	0.96184	-0.0113865	0.237991	10	NA	1	0.942434
508	sgcb	0	0.84136	-0.0410863	0.205274	10	NA	1	0.933505
509	dcun1d4	0.223153	0.506048	-0.268391	0.403593	10	NA	0	0.911689
510	fryl	0	0.06098	0.407737	0.217618	10	NA	1	0.688495
511	ENSAPEG00000015838	3.90625e-17	0.0859816	0.462696	0.269481	10	NA	1	0.719981
512	glrx2	0	0.944685	-0.0252916	0.364524	10	NA	1	0.941109
513	sh3rf1	0	0.899419	0.0390658	0.309076	10	NA	1	0.938168
514	brinp3a.1	0	0.230193	0.260797	0.217356	10	NA	1	0.835056
515	fbxl5	0.00232359	0.726393	-0.0600834	0.171702	10	NA	0	0.927125
516	rgs8	0	0.988646	0.00227243	0.159682	10	NA	1	0.943423
517	cpeb2	0	0.844624	-0.027497	0.140303	10	NA	1	0.933911
518	ENSAPEG00000016795	0	0.687348	-0.1263	0.313822	10	NA	1	0.923492
519	sirt5	0	0.0660805	0.588904	0.320426	10	NA	1	0.698914
520	PHACTR1	0	0.630606	0.079814	0.165977	10	NA	1	0.917513
521	tbc1d7	0	0.755306	-0.0810916	0.260201	10	NA	1	0.929589
522	CDKL5	0	0.00203379	0.48458	0.157063	10	NA	1	0.173216
523	SLC22A23	1.44688e-15	0.533926	0.0910026	0.146301	10	NA	1	0.915481
524	exoc2	0	0.90895	-0.0205605	0.179782	10	NA	1	0.939724
525	tomm70a	1e-14	0.390456	-0.173909	0.202504	10	NA	1	0.895549
526	gmds	3.6e-15	0.963752	0.00773108	0.170117	10	NA	1	0.942434
527	eef1db	0	0.588064	0.124631	0.230097	10	NA	1	0.917513
528	slc9a7	7.79969e-16	0.716347	0.0531117	0.146174	10	NA	1	0.927125
529	tubgcp5	0	0.623845	-0.168515	0.343622	10	NA	1	0.917513
530	nipa2	0	0.636022	-0.145748	0.307961	10	NA	1	0.917513
531	herc2	0.01019	0.6395	0.0889162	0.189831	10	NA	0	0.917513
532	rgs4	0.0785402	0.539167	0.146379	0.238374	10	NA	0	0.915915
533	GABRG3	0	0.03776	0.525168	0.252794	10	NA	1	0.629059
534	naprt	0	0.818653	-0.0536178	0.233855	10	NA	1	0.932169
535	ENSAPEG00000019454	0	0.302028	0.178151	0.172611	10	NA	1	0.861261
536	tmem131	1e-14	0.630675	-0.0942949	0.196131	10	NA	1	0.917513
537	dph5	0	0.0364949	-0.903602	0.432062	10	NA	1	0.621646
538	vcam1b	0	0.158277	0.29612	0.209882	10	NA	1	0.775834
539	TUT4	0.0398136	0.706876	0.0909552	0.241867	10	NA	0	0.927105
540	zc3h3	2.68399e-15	0.874945	0.0435332	0.276611	10	NA	1	0.938168
541	nme7	0	0.449998	0.182184	0.241169	10	NA	1	0.900874
542	adcyap1r1a	0	0.251679	0.211004	0.184077	10	NA	1	0.847903
543	dpt	0	0.964935	-0.0154345	0.351096	10	NA	1	0.942434
544	zbtb11	0	0.109364	0.412883	0.257881	10	NA	1	0.744603
545	zbtb37	2.04354e-15	0.788615	0.107043	0.399251	10	NA	1	0.929589
546	st3gal3a	1.11111e-15	0.741912	-0.0639132	0.194075	10	NA	1	0.927275
547	ENSAPEG00000020715	0	0.207515	-0.35031	0.27793	10	NA	1	0.816815
548	arhgap39	0	0.9527	-0.0122809	0.207043	10	NA	1	0.942268
549	sap130a	0	0.641894	0.14223	0.305835	10	NA	1	0.917513
550	ENSAPEG00000020775	0.350151	0.67674	0.177356	0.4254	10	NA	0	0.92257
551	rab6ba	0	0.266635	0.190046	0.171082	10	NA	1	0.854471
552	eps15l1a	0.000768367	0.221661	0.207653	0.169912	10	NA	0	0.831334
553	ryk	0.068296	0.507181	0.19945	0.300724	10	NA	0	0.911689
554	cherp	0	0.888563	-0.0310305	0.221452	10	NA	1	0.938168
555	dohh	0	0.89786	0.0456295	0.355465	10	NA	1	0.938168
556	kif1aa	1e-14	0.906359	0.016002	0.136034	10	NA	1	0.939126
557	LRRC24	0	0.916929	-0.0158184	0.151658	10	NA	1	0.939734
558	prpf38a	0.015159	0.344982	0.302976	0.320824	10	NA	0	0.877437
559	trmt1l	0	0.697153	0.103153	0.265062	10	NA	1	0.927105
560	ttc39c	0	0.632328	-0.0864068	0.180596	10	NA	1	0.917513
561	si.ch211.242b18.1	2.64521e-16	0.591193	0.0684013	0.127351	10	NA	1	0.917513
562	mast2	0	0.0151243	0.273256	0.112479	10	NA	1	0.463315
563	nfic	0	0.0294377	0.203781	0.0935816	10	NA	1	0.573932
564	ptprfa	0.152598	0.896538	0.0388907	0.299078	10	NA	0	0.938168
565	lrrc40	0	0.695159	0.0581864	0.148487	10	NA	1	0.926618
566	phb2b	0	0.544501	0.12409	0.204761	10	NA	1	0.916384
567	pde6d	0.0335925	0.538526	0.140126	0.227831	10	NA	0	0.915915
568	SZT2	1.80743e-15	0.429526	0.177454	0.224624	10	NA	1	0.900874
569	rpl36	0.0831327	0.126602	-0.379846	0.248649	10	NA	0	0.756473
570	lmnb2	0	0.792589	0.043651	0.166005	10	NA	1	0.929589
571	trappc8	6.17651e-17	0.680575	0.0700936	0.170263	10	NA	1	0.92257
572	ddx10	0	0.627918	-0.236479	0.487928	10	NA	1	0.917513
573	cdh2	0.0105865	0.649186	0.0639605	0.140606	10	NA	0	0.917648
574	ctns	6.30623e-15	0.409013	-0.1372	0.166176	10	NA	1	0.900874
575	ndufa11	0	0.919061	0.0180258	0.17739	10	NA	1	0.939809
576	mcf2l2	0	0.161328	0.23098	0.164913	10	NA	1	0.775834
577	ect2	0	0.137135	-0.563534	0.379089	10	NA	1	0.765878
578	ttc39a	0	0.0428667	0.668326	0.330037	10	NA	1	0.655956
579	faf1	3.57925e-16	0.571342	0.0760153	0.134284	10	NA	1	0.917513
580	elavl4	0	0.940417	0.0109018	0.14585	10	NA	1	0.94105
581	nlgn1	0	0.35771	0.160859	0.174897	10	NA	1	0.885093
582	AGBL4	0.00108597	0.0508417	0.202821	0.103861	10	NA	0	0.663057
583	TBL1XR1	0	0.293592	0.139635	0.132951	10	NA	1	0.861261
584	safb	0	0.669003	-0.0615852	0.144053	10	NA	1	0.921619
585	scp2b	2.21087e-15	0.568551	0.169034	0.296454	10	NA	1	0.917513
586	hdgfl2	0	0.194764	-0.368939	0.28454	10	NA	1	0.810204
587	tmco1	0	0.616926	0.134223	0.268332	10	NA	1	0.917513
588	aldh9a1a.1	0	0.40249	0.277351	0.331291	10	NA	1	0.900538
589	ap3d1	0	0.695927	-0.0513403	0.131364	10	NA	1	0.926686
590	pbx1b	0	0.00894695	-0.491624	0.188068	10	NA	1	0.406658
591	ENSAPEG00000023541	0	0.626931	0.0916319	0.188523	10	NA	1	0.917513
592	gna11a	0.0419348	0.498901	-0.128737	0.190378	10	NA	0	0.910915
593	tle5	4e-14	0.757929	0.0470755	0.152742	10	NA	1	0.929589
594	ENSAPEG00000023685	4.485e-05	0.0885803	0.196671	0.115489	10	NA	0	0.729931
595	ENSAPEG00000023718	0	0.781715	-0.0509143	0.183749	10	NA	1	0.929589
596	RPL5	0.0598211	0.418027	-0.198122	0.244641	10	NA	0	0.900874
597	evi5b	0	0.310074	-0.238904	0.235358	10	NA	1	0.861261
598	shdb	2.77778e-16	0.111457	0.40458	0.254185	10	NA	1	0.745734
599	si.ch73.389b16.2	0	0.691268	-0.0607736	0.15303	10	NA	1	0.924208
600	atf6	0	0.680312	-0.086408	0.209709	10	NA	1	0.92257
601	cers4a	1.04539e-16	0.816176	0.0311117	0.133833	10	NA	1	0.931923
602	GPM6A	0	0.367071	-0.139985	0.155199	10	NA	1	0.886564
603	jpt1b	0	0.727975	-0.0843911	0.242628	10	NA	1	0.927186
604	ENSAPEG00000000712	0.0600623	0.331276	-0.308973	0.318022	10	NA	0	0.869398
605	gga3a	0	0.781044	0.0918985	0.33062	10	NA	1	0.929589
606	ern2	0	0.499113	-0.191572	0.283439	10	NA	1	0.910915
607	eif3bb	0	0.727164	-0.154	0.441387	10	NA	1	0.927125
608	stx8	0.0046008	0.308891	0.303995	0.298751	10	NA	0	0.861261
609	ENSAPEG00000001079	0.14015	0.469918	-0.219974	0.304415	10	NA	0	0.903397
610	MGAT5B	0.125699	0.992069	0.00316942	0.318856	10	NA	0	0.94348
611	ENSAPEG00000001268	1.41474e-16	0.0259337	-0.48518	0.217843	10	NA	1	0.573932
612	ENSAPEG00000001319	0	0.306396	-0.166878	0.163156	10	NA	1	0.861261
613	prkcba	0	0.0607661	0.337308	0.179879	10	NA	1	0.688495
614	DDX39A	0	0.529124	0.200866	0.319168	10	NA	1	0.913804
615	ENSAPEG00000001446	0	0.820676	-0.0422937	0.186582	10	NA	1	0.932169
616	EVI5L	5.78433e-16	0.697572	-0.0748758	0.192681	10	NA	1	0.927105
617	ENSAPEG00000001477	1.65479e-10	0.0446797	-0.436759	0.217547	10	NA	1	0.663057
618	syngr3b	4e-14	0.109362	-0.277394	0.173256	10	NA	1	0.744603
619	trappc5	0.00083345	0.780898	-0.0944692	0.339635	10	NA	0	0.929589
620	ENSAPEG00000001628	0	0.340335	0.22119	0.231977	10	NA	1	0.874618
621	ENSAPEG00000001695	0.0224504	0.650075	0.103342	0.227796	10	NA	0	0.917648
622	trim2a	0	0.65299	0.0845752	0.188107	10	NA	1	0.917778
623	pkn1a	0	0.829537	0.0865185	0.401859	10	NA	1	0.932607
624	fam193a	0.0206646	0.524977	0.144649	0.227545	10	NA	0	0.912849
625	ENSAPEG00000001971	0.041154	0.446348	0.151176	0.198519	10	NA	0	0.900874
626	ubn2a	0.0364832	0.411028	-0.223476	0.27184	10	NA	0	0.900874
627	pdlim3a	0	0.5996	0.0849023	0.161726	10	NA	1	0.917513
628	sorbs2a	0	0.643238	-0.0490713	0.105945	10	NA	1	0.917513
629	myh10	5.70735e-16	0.526461	-0.112327	0.177336	10	NA	1	0.912849
630	cygb2	3.43068e-15	0.202058	0.232968	0.182618	10	NA	1	0.816298
631	UBE2O	4e-14	0.613553	-0.097762	0.193585	10	NA	1	0.917513
632	acox1	0	0.195854	-0.361442	0.27944	10	NA	1	0.81051
633	pcm1	0	0.648356	0.146002	0.320147	10	NA	1	0.917513
634	sart1	0	0.256708	-0.233904	0.206227	10	NA	1	0.849132
635	srp68	0	0.767251	0.0801528	0.270811	10	NA	1	0.929589
636	casp3a	0	0.0666241	-0.458021	0.249712	10	NA	1	0.698936
637	DDX5	0	0.652147	-0.0668377	0.148271	10	NA	1	0.917778
638	stox2a	0	0.0526347	-0.281531	0.145276	10	NA	1	0.663057
639	cpe	0	0.784717	-0.0243432	0.0891115	10	NA	1	0.929589
640	med28	0	0.502403	-0.196311	0.292689	10	NA	1	0.911689
641	SMURF2	0	0.506663	0.106663	0.160626	10	NA	1	0.911689
642	BPTF	0	0.705734	0.061502	0.16288	10	NA	1	0.927105
643	prkcaa	0	0.821304	-0.0313462	0.138781	10	NA	1	0.932169
644	cacng5a	0	0.203756	0.420715	0.331032	10	NA	1	0.816815
645	cacng4a	0.0147745	0.252513	-0.332979	0.290998	10	NA	0	0.848137
646	ENSAPEG00000003915	0	0.0610545	0.346776	0.185135	10	NA	1	0.688495
647	spcs3	4e-14	0.713888	-0.0770898	0.21026	10	NA	1	0.927125
648	tusc3	1.0029e-16	0.172589	0.214912	0.157568	10	NA	1	0.786035
649	ENSAPEG00000004204	0	0.262583	0.345435	0.30834	10	NA	1	0.854471
650	SGCZ	0	0.285402	0.159088	0.148922	10	NA	1	0.859207
651	galnt7	0.0419504	0.775414	0.05956	0.208763	10	NA	0	0.929589
652	abca1a	0	0.149004	0.287722	0.199384	10	NA	1	0.772334
653	ENSAPEG00000004391	0	0.12419	-0.423664	0.275568	10	NA	1	0.756473
654	ENSAPEG00000004427	0	0.78356	0.0561859	0.204548	10	NA	1	0.929589
655	ENSAPEG00000004453	2.77778e-16	0.805999	0.0759724	0.309345	10	NA	1	0.931923
656	TENM3	3.78812e-16	0.0264403	0.281707	0.126913	10	NA	1	0.573932
657	cplx2l	0	0.440542	-0.0959212	0.124366	10	NA	1	0.900874
658	gne	0	0.984991	-0.00276619	0.147046	10	NA	1	0.943164
659	fbxo8	0.120076	0.284703	-0.369509	0.345396	10	NA	0	0.859207
660	clta	3.17156e-17	0.938873	-0.0115558	0.150689	10	NA	1	0.94105
661	ltv1	0	0.623597	-0.164099	0.334379	10	NA	1	0.917513
662	micu3a	0.00332148	0.584672	-0.0719061	0.131558	10	NA	0	0.917513
663	caly	0.0616017	0.184656	-0.380466	0.286807	10	NA	0	0.798854
664	wipf2a	0	0.104293	0.513448	0.316087	10	NA	1	0.744603
665	atp5pd	0	0.882324	-0.0317207	0.214295	10	NA	1	0.938168
666	pnpla6	0	0.295306	0.215253	0.205678	10	NA	1	0.861261
667	npepps	8.80804e-17	0.877518	-0.0314203	0.203874	10	NA	1	0.938168
668	shoc2	0	0.794272	-0.0438632	0.168208	10	NA	1	0.929589
669	pdcd4b	0.00701033	0.176746	0.355629	0.263265	10	NA	0	0.790714
670	smc3	0	0.502563	-0.122197	0.182258	10	NA	1	0.911689
671	mxi1	0.0769891	0.951737	-0.016017	0.264631	10	NA	0	0.942268
672	add3a	0.111094	0.316634	0.296269	0.295855	10	NA	0	0.863716
673	socs7	0	0.73713	0.0688283	0.205056	10	NA	1	0.927275
674	sp2	0	0.0179198	0.602957	0.254706	10	NA	1	0.499967
675	abcc10	0	0.706523	0.0797021	0.211675	10	NA	1	0.927105
676	gde1	6.4e-13	0.845033	-0.0533048	0.272714	10	NA	1	0.934044
677	crebbpa	7.67891e-16	0.735012	0.0503442	0.148742	10	NA	1	0.927275
678	akt3b	0	0.0592538	-0.258979	0.137295	10	NA	1	0.686874
679	pus10	0	0.245101	-0.306806	0.263957	10	NA	1	0.841197
680	cct4	0	0.335601	-0.21097	0.2191	10	NA	1	0.871007
681	xpo1a	0	0.563248	-0.138313	0.239286	10	NA	1	0.917513
682	tfap4	0	0.32518	0.211849	0.215322	10	NA	1	0.869398
683	USP34	0	0.807735	0.0474244	0.194883	10	NA	1	0.931923
684	adgre5b.2	0	0.102453	-0.319997	0.195947	10	NA	1	0.744603
685	mdh1aa	2.53316e-16	0.107577	-0.190197	0.118195	10	NA	1	0.744603
686	c3b.2	0.153783	0.118389	-0.00885811	0.00567256	10	Model failed to converge with max|grad| = 0.012187	0	0.756103
687	ENSAPEG00000007133	0	0.322412	-0.124997	0.126322	10	NA	1	0.866786
688	dnajb1b	0	0.441375	-0.302868	0.3934	10	NA	1	0.900874
689	tecrb	0	0.456177	0.146865	0.197093	10	NA	1	0.900874
690	wdr83os	0	0.0818787	-0.480453	0.27614	10	NA	1	0.718726
691	ndufb7	0.0246018	0.0871759	-0.3995	0.233559	10	NA	0	0.725506
692	cacna1ab	0.000708557	0.331916	0.0949428	0.0978527	10	NA	0	0.869398
693	prkacab	0	0.528899	-0.107494	0.17071	10	NA	1	0.913804
694	stx10	0	0.236319	0.252732	0.213413	10	NA	1	0.83822
695	trmt1	0	0.375584	0.243245	0.274524	10	NA	1	0.889956
696	man2b1	0.0100707	0.802514	-0.0720834	0.288224	10	NA	0	0.931722
697	CACNG2	3.03912e-15	0.403057	0.113278	0.135472	10	NA	1	0.900872
698	syngr1a	0.0219824	0.468963	-0.134699	0.186005	10	NA	0	0.902891
699	tab1	0	0.785302	0.0910136	0.334098	10	NA	1	0.929589
700	mgat3b	0	0.167191	0.205106	0.148489	10	NA	1	0.783067
701	atf4a	0	0.211733	-0.213518	0.170977	10	NA	1	0.820666
702	nptxrb	0.00209787	0.0977961	-0.30306	0.183048	10	NA	0	0.744603
703	cbx6a	0	0.0236371	0.355108	0.156921	10	NA	1	0.550357
704	pla2g6	0.101901	0.957576	-0.018636	0.350333	10	NA	0	0.942268
705	pdgfaa	0.13848	0.925062	-0.0369306	0.392629	10	NA	0	0.940448
706	dnaja3b	0	0.352117	-0.272735	0.293109	10	NA	1	0.882023
707	akap8l	0	0.907782	0.0208053	0.179608	10	NA	1	0.939724
708	ENSAPEG00000009593	0	0.85547	-0.0441082	0.242162	10	NA	1	0.935081
709	ENSAPEG00000009654	0	0.32178	0.255022	0.257389	10	NA	1	0.866786
710	soul5l	0	0.419045	-0.117718	0.145677	10	NA	1	0.900874
711	gpr108	0	0.6084	-0.108471	0.21171	10	NA	1	0.917513
712	atpv0e2	0.0138999	0.207052	-0.228536	0.181131	10	NA	0	0.816815
713	ENSAPEG00000009939	0	0.109954	-0.479857	0.300211	10	NA	1	0.744603
714	slc25a28	0	0.881948	0.0376073	0.253247	10	NA	1	0.938168
715	ENSAPEG00000010053	0	0.29465	-0.231967	0.221347	10	NA	1	0.861261
716	GOT1	0	0.683075	-0.0733658	0.179699	10	NA	1	0.922893
717	txndc11	0.0669391	0.189355	-0.523518	0.398874	10	NA	0	0.803724
718	EARS2	0	0.796693	0.0757783	0.294137	10	NA	1	0.929589
719	MORN4	4e-14	0.238237	-0.414834	0.351732	10	NA	1	0.83822
720	ENSAPEG00000010248	0	0.0418452	0.31426	0.154423	10	NA	1	0.651718
721	ENSAPEG00000010260	0.015837	0.395798	0.152975	0.180151	10	NA	0	0.898211
722	lcor	0	0.123963	0.261347	0.169888	10	NA	1	0.756473
723	ENSAPEG00000010348	0	0.267719	0.226864	0.20469	10	NA	1	0.854471
724	ENSAPEG00000010507	0	0.549871	-0.175132	0.292886	10	NA	1	0.917513
725	ENSAPEG00000010678	0	0.699909	0.106735	0.276914	10	NA	1	0.927105
726	hk1	0	0.414491	-0.131914	0.161656	10	NA	1	0.900874
727	elfn1b	0	0.586959	-0.122394	0.2253	10	NA	1	0.917513
728	mad1l1	0	0.680898	-0.111838	0.271954	10	NA	1	0.92257
729	ptp4a1	0	0.747897	-0.0527857	0.16423	10	NA	1	0.929355
730	ttyh3b	0.0279688	0.780512	0.0571197	0.204986	10	NA	0	0.929589
731	fscn1b	0.0243499	0.0893726	-0.440552	0.259344	10	NA	0	0.733199
732	smarca5	0	0.369192	-0.274766	0.30598	10	NA	1	0.888286
733	ENSAPEG00000011264	0	0.20684	-0.407659	0.322949	10	NA	1	0.816815
734	gab1	0	0.477065	0.142227	0.200029	10	NA	1	0.903966
735	pin1	0	0.709781	-0.0915627	0.246037	10	NA	1	0.927125
736	UBL5	0.151276	0.964063	-0.0155145	0.344339	10	NA	0	0.942434
737	inpp4b	0	0.296095	0.227891	0.21811	10	NA	1	0.861261
738	aimp1a	0	0.534988	0.136111	0.219389	10	NA	1	0.915481
739	tbc1d9	0	0.770689	-0.0407677	0.139867	10	NA	1	0.929589
740	elmod2	0	0.569293	0.229492	0.40326	10	NA	1	0.917513
741	si.dkeyp.123h10.2	0.0024229	0.613891	0.171717	0.340353	10	NA	0	0.917513
742	ENSAPEG00000011844	0	0.765462	0.0619097	0.20753	10	NA	1	0.929589
743	RPS6KB2	0	0.506911	0.1608	0.242294	10	NA	1	0.911689
744	ENSAPEG00000011974	0	0.650187	-0.0947823	0.209	10	NA	1	0.917648
745	slc25a10	0	0.163089	0.311424	0.223282	10	NA	1	0.777357
746	ENSAPEG00000012156	0	0.711117	0.0694525	0.187529	10	NA	1	0.927125
747	epn3b	0	0.721002	-0.10375	0.290519	10	NA	1	0.927125
748	neurl1aa	4.48688e-16	0.714674	0.0608748	0.166513	10	NA	1	0.927125
749	sh3pxd2aa	0	0.655338	0.0577553	0.129392	10	NA	1	0.918249
750	dtd1	0	0.300999	-0.221349	0.21401	10	NA	1	0.861261
751	EEF1A1	0	0.51163	-0.141349	0.215373	10	NA	1	0.911974
752	zfyve27	0	0.280501	-0.25856	0.239587	10	NA	1	0.857648
753	kcnq5b	4e-14	0.00107587	0.769161	0.235225	10	NA	1	0.110539
754	ENSAPEG00000012667	7.14996e-16	0.00359229	-0.4601	0.158006	10	NA	1	0.247932
755	RIMS1	0	0.340681	0.094296	0.0989651	10	NA	1	0.874722
756	gprc5bb	1.81011e-15	0.047259	-0.420374	0.211885	10	NA	1	0.663057
757	herc3	0.0169301	0.993788	0.00133982	0.172081	10	NA	0	0.94348
758	ENSAPEG00000012880	3.44752e-15	0.225499	-0.318686	0.262934	10	NA	1	0.834546
759	ppm1k	0	0.671008	-0.0950716	0.223821	10	NA	1	0.921619
760	ENSAPEG00000012911	0.0428358	0.809403	0.0672469	0.278806	10	NA	0	0.931923
761	tsc2	0.0311403	0.628352	0.123963	0.256096	10	NA	0	0.917513
762	ENSAPEG00000013014	0	0.823804	0.0714349	0.320832	10	NA	1	0.932229
763	IGFBP4	0.00768064	0.0497089	-0.466372	0.237647	10	NA	0	0.663057
764	ENSAPEG00000013045	0	0.00580817	-0.539944	0.195744	10	NA	1	0.329784
765	PIP4K2B	0	0.0046461	-0.440313	0.155555	10	NA	1	0.28106
766	PCGF2	0	0.888031	-0.0450217	0.319765	10	NA	1	0.938168
767	psmb3	0.0748569	0.0377384	-0.706773	0.340173	10	NA	0	0.629059
768	G3BP2	0.0149335	0.171742	-0.217113	0.158867	10	NA	0	0.786035
769	scrn2	0	0.234308	0.315946	0.265649	10	NA	1	0.836705
770	uso1	0.0652114	0.473326	0.202326	0.282153	10	NA	0	0.903966
771	ENSAPEG00000013268	0.0470854	0.375957	-0.247214	0.27922	10	NA	0	0.889956
772	ENSAPEG00000013286	1.20367e-15	0.827874	0.0665783	0.306207	10	NA	1	0.932607
773	dcaf15	0	0.276045	-0.309673	0.284301	10	NA	1	0.855746
774	khsrp	0	0.140712	0.397248	0.26966	10	NA	1	0.769505
775	ENSAPEG00000013438	0.145666	0.450793	-0.291889	0.387073	10	NA	0	0.900874
776	ppp1r12c	0.114291	0.84936	-0.062808	0.330682	10	NA	0	0.934792
777	anp32b	0	0.631415	0.147917	0.30833	10	NA	1	0.917513
778	arhgdia	0	0.646211	-0.106071	0.231076	10	NA	1	0.917513
779	dgke	0	0.0460733	-0.569585	0.285546	10	NA	1	0.663057
780	mri1	0	0.196181	-0.266384	0.206099	10	NA	1	0.81051
781	sh3gl2a	0.00286559	0.491572	-0.0655465	0.0952972	10	NA	0	0.907881
782	trim25	0	0.734919	0.122003	0.360326	10	NA	1	0.927275
783	CC2D1A	0	0.191438	0.312158	0.238957	10	NA	1	0.8065
784	SEC14L1	0	0.214725	-0.170112	0.137112	10	NA	1	0.822292
785	ENSAPEG00000013817	0.0274414	0.505978	0.187743	0.282271	10	NA	0	0.911689
786	PSIP1	0	0.277046	-0.231702	0.213161	10	NA	1	0.856447
787	NPTX1	0	0.919217	0.0158562	0.156342	10	NA	1	0.939809
788	rptor	0	0.279643	0.124018	0.114712	10	NA	1	0.857589
789	dnajb14	0	0.764675	-0.0634596	0.211993	10	NA	1	0.929589
790	pla2g12a	8.69494e-16	0.271847	-0.286325	0.260575	10	NA	1	0.854471
791	pcyt2	0	0.353345	-0.34794	0.374886	10	NA	1	0.882023
792	p4hb	0	0.429115	-0.144595	0.182867	10	NA	1	0.900874
793	hadh	0	0.659147	0.12816	0.290553	10	NA	1	0.918249
794	anapc11	0	0.740449	-0.096138	0.290221	10	NA	1	0.927275
795	papss1	0	0.528445	0.122342	0.194075	10	NA	1	0.913804
796	aspscr1	0	0.498089	0.149709	0.220973	10	NA	1	0.910915
797	NAA15	0.137335	0.773175	0.101024	0.350504	10	NA	0	0.929589
798	aimp1a.1	3.73457e-15	0.191881	-0.313678	0.24036	10	NA	1	0.806879
799	maml3	0	0.00270075	0.350086	0.116699	10	NA	1	0.205665
800	SCOC	0.00945139	0.988224	-0.00285963	0.193745	10	NA	0	0.943423
801	clgn	0	0.138443	-0.351094	0.236968	10	NA	1	0.766565
802	tbck	0.0659175	0.136153	0.370474	0.248595	10	NA	0	0.765878
803	ldb1b	0	0.371092	-0.145046	0.162166	10	NA	1	0.889306
804	armh3	0	0.44586	0.209221	0.274447	10	NA	1	0.900874
805	tet2	0	0.981791	0.00381985	0.167364	10	NA	1	0.942653
806	cxxc4	0	0.302267	0.256482	0.24863	10	NA	1	0.861261
807	cdkn2a.b	0.0460999	0.457488	-0.177607	0.239044	10	NA	0	0.900874
808	mtap	0	0.461614	-0.175173	0.237944	10	NA	1	0.901856
809	ndufb6	0.207639	0.0897542	-0.742995	0.437907	10	NA	0	0.733541
810	ENSAPEG00000014968	0	0.592852	-0.118314	0.22127	10	NA	1	0.917513
811	mxd4	0.0895624	0.579898	-0.186531	0.336982	10	NA	0	0.917513
812	ENSAPEG00000015085	0	0.877934	0.0312805	0.203665	10	NA	1	0.938168
813	TMEM63B	0.015359	0.917885	0.0175813	0.170529	10	NA	0	0.939738
814	pdcd4a	2.81113e-15	0.554696	0.124968	0.211545	10	NA	1	0.917513
815	fbxo41	0.00843003	0.102608	0.264529	0.162055	10	NA	0	0.744603
816	SPTBN1	1.88057e-16	0.371504	-0.350263	0.391942	10	NA	1	0.889306
817	rnf24	0	0.509681	0.123833	0.187815	10	NA	1	0.911974
818	CBX4	0	0.0570096	0.473643	0.248862	10	NA	1	0.675127
819	cldnd1b	1e-14	0.890063	-0.0378449	0.273793	10	NA	1	0.938168
820	elf2b	0	0.268327	0.279086	0.252128	10	NA	1	0.854471
821	ENSAPEG00000015568	0	0.196814	-0.447534	0.346742	10	NA	1	0.81051
822	ctnnd1	0	0.303133	-0.228381	0.221785	10	NA	1	0.861261
823	timm10	0	0.618044	-0.160909	0.322706	10	NA	1	0.917513
824	ENSAPEG00000015767	0.0670222	0.422511	-0.319665	0.398549	10	NA	0	0.900874
825	EML6	0	0.133815	-0.351954	0.234758	10	NA	1	0.761023
826	mtif2	0	0.66863	-0.141001	0.329419	10	NA	1	0.921619
827	ENSAPEG00000016036	0.140064	0.903728	0.048128	0.397906	10	NA	0	0.93854
828	ENSAPEG00000016055	0	0.159	-0.601996	0.427419	10	NA	1	0.775834
829	pcdh10a	0.32566	0.25314	0.525797	0.460113	10	NA	0	0.848137
830	gucy1a1	0.0290396	0.587725	-0.137943	0.254444	10	NA	0	0.917513
831	gucy1b1	2.34489e-15	0.616572	-0.0838592	0.167479	10	NA	1	0.917513
832	usp53b	0.0901061	0.431997	-0.26268	0.334293	10	NA	0	0.900874
833	rnf38	4.13265e-15	0.000814467	1.04942	0.313462	10	NA	1	0.0878653
834	pi4k2b	0	0.635677	-0.155421	0.328064	10	NA	1	0.917513
835	ccdc149b	0	0.974326	0.00942608	0.292892	10	NA	1	0.942503
836	adra2c	0	0.533742	0.262009	0.421031	10	NA	1	0.915429
837	lrpap1	0	0.244415	-0.236682	0.203332	10	NA	1	0.840181
838	tspan5b	0	0.329718	0.156584	0.160651	10	NA	1	0.869398
839	rps6	0	0.0132511	-0.432329	0.174541	10	NA	1	0.452468
840	htt	0.0349593	0.401787	0.19174	0.228688	10	NA	0	0.900538
841	dnaja1	0	0.392955	0.282964	0.331234	10	NA	1	0.896628
842	grk4	0	0.978887	-0.00352488	0.133196	10	NA	1	0.942653
843	suclg1	0	0.949995	-0.0106937	0.170517	10	NA	1	0.941247
844	get3	0.0956129	0.36979	-0.321355	0.358309	10	NA	0	0.888286
845	ctnna2	0	0.274818	0.100939	0.0924323	10	NA	1	0.855082
846	prdx2	0	0.940086	-0.021194	0.281977	10	NA	1	0.94105
847	adra1d	4e-14	0.910219	-0.0300173	0.266199	10	NA	1	0.939724
848	si.dkey.217d24.6	1.43064e-15	0.895155	-0.0494341	0.375112	10	NA	1	0.938168
849	ilf3a	0	0.113109	0.334491	0.211119	10	NA	1	0.747177
850	prss12	0	0.303086	-0.320295	0.311015	10	NA	1	0.861261
851	ndst3	0	0.554589	-0.225246	0.381193	10	NA	1	0.917513
852	slc44a2	0	0.855411	0.0369046	0.202529	10	NA	1	0.935081
853	spock3	0.00126593	0.566775	0.0666379	0.116336	10	NA	0	0.917513
854	dlc1	0.0980272	0.457834	0.214005	0.288254	10	NA	0	0.900874
855	ENSAPEG00000018036	0	0.998855	0.000376936	0.262559	10	NA	1	0.94348
856	doc2d	0.0192771	0.982628	0.00393175	0.180565	10	NA	0	0.942653
857	micall1a	0	0.864128	-0.039722	0.232127	10	NA	1	0.937854
858	DDX17	0.0825183	0.404243	-0.18671	0.223855	10	NA	0	0.900874
859	aars2	4e-14	0.323982	-0.207495	0.210376	10	NA	1	0.868357
860	apbb2b	0	0.57725	-0.073501	0.131863	10	NA	1	0.917513
861	EOLA1	0.098498	9.43188e-28	0.0806546	0.00738716	10	Model failed to converge with max|grad| = 0.009526	0	1.52628e-25
862	fam184b	1e-14	0.518815	-0.114663	0.177724	10	NA	1	0.912849
863	eif4a3	0	0.0261389	-0.511203	0.229843	10	NA	1	0.573932
864	lcorl	0	0.346483	-0.209244	0.222261	10	NA	1	0.877437
865	slit2	0	0.189964	0.261864	0.199792	10	NA	1	0.804533
866	kcnh1b	4e-14	0.671139	0.0755434	0.177923	10	NA	1	0.921619
867	pex6	2.36686e-16	0.206544	0.397434	0.314643	10	NA	1	0.816815
868	ttbk1a	0	0.80765	-0.0327222	0.134405	10	NA	1	0.931923
869	pds5a	0.0746338	0.981284	0.00744588	0.317393	10	NA	0	0.942653
870	RPS15A	0	0.0649241	-0.305038	0.165262	10	NA	1	0.696921
871	smim14	0.0794506	0	-0.335649	0.00776872	10	Model failed to converge with max|grad| = 0.009055	0	0
872	xylt1	0	0.196707	0.238135	0.18446	10	NA	1	0.81051
873	lias	0	0.510898	-0.217942	0.331501	10	NA	1	0.911974
874	rpl9	0	0.0419866	-0.340575	0.16747	10	NA	1	0.651718
875	rfc1	0.0401966	0.718665	0.0936636	0.260001	10	NA	0	0.927125
876	nomo	0	0.605509	-0.104761	0.20283	10	NA	1	0.917513
877	ccdc85al	0.00401442	0.552916	-0.0813816	0.137146	10	NA	0	0.917513
878	klhl5	0.00355857	0.727215	0.0578545	0.165852	10	NA	0	0.927125
879	cep170ab	0	0.296722	0.340175	0.325998	10	NA	1	0.861261
880	ccdc88aa	0.125551	0.416175	0.278952	0.343083	10	NA	0	0.900874
881	mettl26	0	0.0185577	-0.721206	0.306336	10	NA	1	0.511152
882	zcchc7	0.0720845	0.47508	-0.206022	0.28845	10	NA	0	0.903966
883	zgc.175214	0	0.282766	0.208897	0.194481	10	NA	1	0.859026
884	atp5md	0.0113117	0.259793	-0.24376	0.216314	10	NA	0	0.853762
885	ptpn9b	0	0.226579	-0.315885	0.261231	10	NA	1	0.835056
886	GRIA2	0	0.953069	-0.00685439	0.116467	10	NA	1	0.942268
887	nt5c2b	0	0.744401	-0.0648142	0.198797	10	NA	1	0.927862
888	glrba	0.0353135	0.9472	0.0199881	0.30183	10	NA	0	0.941109
889	ndufs8a	0	0.0325617	-0.517388	0.242059	10	NA	1	0.597665
890	cnnm2b	0	0.308321	-0.20116	0.197457	10	NA	1	0.861261
891	si.dkey.28b4.8	0.000962445	0.412186	-0.10989	0.134004	10	NA	0	0.900874
892	fbxo10	1.92946e-14	0.536381	-0.198017	0.320263	10	NA	1	0.915915
893	wbp1lb	0.0465028	0.590322	0.15718	0.291956	10	NA	0	0.917513
894	camk2d2	0	0.976689	0.00338502	0.115847	10	NA	1	0.942653
895	ENSAPEG00000020656	0	0.777276	0.0460358	0.162745	10	NA	1	0.929589
896	ATL2	2.09759e-15	0.73453	0.0630575	0.185952	10	NA	1	0.927275
897	ENSAPEG00000020724	0.0112435	0.771954	0.0713724	0.246265	10	NA	0	0.929589
898	ENSAPEG00000020740	1.99071e-14	0.520846	-0.135617	0.211228	10	NA	1	0.912849
899	hpf1	0	0.743354	-0.11122	0.339691	10	NA	1	0.927275
900	SMAP1	0	0.188075	0.422646	0.321087	10	NA	1	0.803607
901	gtpbp2b	0	0.331236	-0.213137	0.219361	10	NA	1	0.869398
902	crmp1	0.0701817	0.217434	0.336294	0.272661	10	NA	0	0.825695
903	pcdh7a	0	0.188732	-0.209807	0.159629	10	NA	1	0.803628
904	rrp36	0.0949174	0.13853	0.583974	0.394234	10	NA	0	0.766565
905	gpr137bb	0.0414489	0.837332	-0.0497142	0.242145	10	NA	0	0.933371
906	ero1b	1.92943e-15	0.197971	-0.214116	0.166323	10	NA	1	0.812062
907	hgsnat	0	0.90041	0.0398647	0.318552	10	NA	1	0.938239
908	ENSAPEG00000021321	0	0.427139	0.241647	0.304304	10	NA	1	0.900874
909	gtf2e2	0	0.431296	0.242711	0.308409	10	NA	1	0.900874
910	SMIM18	0.213365	0.443016	-0.281066	0.366396	10	NA	0	0.900874
911	patl1	0.102461	0.403269	-0.286844	0.343198	10	NA	0	0.900874
912	ENSAPEG00000021406	0	0.510501	-0.169373	0.257384	10	NA	1	0.911974
913	ENSAPEG00000021421	3.04968e-15	0.0520461	0.219938	0.11321	10	NA	1	0.663057
914	kdm2aa	0	0.580764	-0.110614	0.200289	10	NA	1	0.917513
915	ENSAPEG00000021491	4.13265e-15	0.564683	-0.078443	0.136209	10	NA	1	0.917513
916	ENSAPEG00000021557	0	0.195028	-0.248918	0.192089	10	NA	1	0.810377
917	ENSAPEG00000021590	0	0.314399	-0.236844	0.235424	10	NA	1	0.863716
918	tmx2b	0	0.872696	-0.0308821	0.19273	10	NA	1	0.938168
919	zdhhc5a	0	0.656435	-0.0725017	0.162983	10	NA	1	0.918249
920	hmgb2a	0	0.81192	0.0893489	0.375494	10	NA	1	0.931923
921	kdm4c	0	0.37546	0.182884	0.206348	10	NA	1	0.889956
922	tbce	1.11706e-16	0.913006	0.0234973	0.215084	10	NA	1	0.939734
923	clockb	0	0.441722	0.15205	0.19765	10	NA	1	0.900874
924	tomm20b	0	0.103103	-0.367278	0.225325	10	NA	1	0.744603
925	ENSAPEG00000022167	0	0.222336	0.211473	0.17329	10	NA	1	0.831334
926	cnrip1a	0.0180142	0.24033	-0.230648	0.196436	10	NA	0	0.83822
927	fip1l1b	0	0.740129	-0.0800841	0.241448	10	NA	1	0.927275
928	chic2	0	0.921973	-0.0302705	0.309043	10	NA	1	0.940151
929	ndufaf5	0	0.0421	-0.765455	0.376602	10	NA	1	0.651718
930	rbfox2	4.3473e-17	0.484988	0.0844189	0.120891	10	NA	1	0.904706
931	btbd3a	0	0.60031	-0.180966	0.345385	10	NA	1	0.917513
932	strn	1.296e-15	0.894032	0.0277033	0.207976	10	NA	1	0.938168
933	zgc.101679	0.0728102	0.464966	-0.228219	0.312332	10	NA	0	0.902648
934	ENSAPEG00000022488	6.01638e-16	0.440127	-0.199485	0.258407	10	NA	1	0.900874
935	ENSAPEG00000022491	0	0.64208	0.0774259	0.166582	10	NA	1	0.917513
936	spred2a	0	0.509208	0.19626	0.297331	10	NA	1	0.911974
937	atf7ip	0	0.305105	0.168216	0.164026	10	NA	1	0.861261
938	2023-09-03	0	0.396038	-0.219273	0.258358	10	NA	1	0.898211
939	psen2	2.15561e-15	0.0217909	0.755417	0.329302	10	NA	1	0.544349
940	ptcd1	9.30368e-16	0.927737	0.0195184	0.215217	10	NA	1	0.940448
941	ENSAPEG00000022665	0	0.183874	-0.171702	0.129204	10	NA	1	0.798854
942	mief2	4e-14	0.634881	0.115114	0.242413	10	NA	1	0.917513
943	alkbh5	9.26276e-14	0.963981	-0.0117019	0.259133	10	NA	1	0.942434
944	ENSAPEG00000022754	0	0.0809256	0.259977	0.148955	10	NA	1	0.718726
945	ENSAPEG00000022794	0	0.566073	-0.179237	0.312344	10	NA	1	0.917513
946	smdt1b	0	0.343731	-0.245203	0.258976	10	NA	1	0.877009
947	mast1a	0.105727	0.0615543	0.536925	0.287203	10	NA	0	0.688495
948	radil	0	0.898385	0.0284128	0.222494	10	NA	1	0.938168
949	atg4da	0	0.634205	-0.184581	0.387925	10	NA	1	0.917513
950	foxk1	0.00467208	0.136393	-0.265749	0.178432	10	NA	0	0.765878
951	SMARCA4	0	0.331304	-0.145314	0.149578	10	NA	1	0.869398
952	tapt1b	0	0.153924	-0.301374	0.211371	10	NA	1	0.774798
953	nfixa	1.42455e-15	0.0410231	0.262819	0.128625	10	NA	1	0.651718
954	uchl1	0.019472	0.129549	-0.404322	0.266724	10	NA	0	0.761023
955	limch1a	0.00230186	0.440318	-0.20892	0.270742	10	NA	0	0.900874
956	PLPPR2	4e-14	0.466273	-0.139995	0.192154	10	NA	1	0.902891
957	tmem192	0	0.0312298	0.550166	0.2554	10	NA	1	0.589346
958	rab11fip4b	0	0.167693	0.39354	0.285245	10	NA	1	0.783314
959	fbxw7	0	0.976522	-0.00520285	0.176792	10	NA	1	0.942653
960	rhot1b	0	0.0117918	-0.636846	0.252886	10	NA	1	0.442313
961	rps3a	0.0469512	0.00822328	-0.570843	0.216002	10	NA	0	0.391382
962	lrba	0	0.371097	0.147101	0.164465	10	NA	1	0.889306
963	znf207b	0.0661245	0.916608	0.027012	0.257976	10	NA	0	0.939734
964	dclk2a	0.0118892	0.215407	-0.230857	0.18635	10	NA	0	0.822592
965	nr3c2	0	0.151456	0.241442	0.168321	10	NA	1	0.774109
966	prmt9	0	0.605615	0.189753	0.367494	10	NA	1	0.917513
967	lsm6	0	0.727155	0.0791144	0.226745	10	NA	1	0.927125
968	znf827	0	0.834076	0.0370229	0.17674	10	NA	1	0.933129
969	usb1	0.175733	0.972363	0.0143936	0.415469	10	NA	0	0.942503
970	ctdspl2a	2.5e-15	0.455374	-0.158704	0.212602	10	NA	1	0.900874
971	ENSAPEG00000000358	4.32227e-17	0.516845	0.1341	0.206875	10	NA	1	0.912849
972	parp16	0	0.275074	0.386121	0.353768	10	NA	1	0.855082
973	scamp5a	0	0.0489269	-0.20141	0.102278	10	NA	1	0.663057
974	ube2q2	0.0147605	0.776301	-0.0753774	0.26528	10	NA	0	0.929589
975	C12orf4	6.47377e-17	0.509994	0.148561	0.225486	10	NA	1	0.911974
976	snrkb	0.0207257	0.734126	-0.0714426	0.210347	10	NA	0	0.927275
977	nptna	0	0.992675	0.00115971	0.126318	10	NA	1	0.94348
978	ENSAPEG00000000796	4.64876e-15	0.11388	-0.4237	0.267997	10	NA	1	0.747596
979	cox5aa	0	0.0422667	-0.499165	0.245787	10	NA	1	0.651718
980	cdh13	0	0.445416	-0.115078	0.150807	10	NA	1	0.900874
981	mlycd	0	0.112208	0.490134	0.308581	10	NA	1	0.747177
982	hsbp1b	0	0.493486	0.152978	0.223398	10	NA	1	0.908645
983	kcng4a	3.83331e-17	0.299097	-0.391494	0.377027	10	NA	1	0.861261
984	ndufa9a	0	0.429437	-0.200049	0.253177	10	NA	1	0.900874
985	caprin1b	5.625e-15	0.784833	0.0755223	0.276612	10	NA	1	0.929589
986	si.dkey.29p10.4	0	0.646383	0.148352	0.323354	10	NA	1	0.917513
987	LHFPL3	0	0.846181	-0.0253764	0.13081	10	NA	1	0.934356
988	actr6	0	0.450031	-0.262376	0.34735	10	NA	1	0.900874
989	ENSAPEG00000001655	0	0.718677	0.076597	0.212635	10	NA	1	0.927125
990	bcl2l13	0	0.223289	0.472426	0.387925	10	NA	1	0.832277
991	PLEKHA5	0	0.458343	-0.179753	0.242392	10	NA	1	0.900874
992	phf21ab	2.02866e-15	0.329628	0.184567	0.189326	10	NA	1	0.869398
993	AEBP2	0.173455	0.706193	0.134972	0.35804	10	NA	0	0.927105
994	fgd4a	0.0364133	0.607373	-0.186928	0.363796	10	NA	0	0.917513
995	bicd1a	1e-14	0.868086	-0.0397885	0.23956	10	NA	1	0.937935
996	PDE3A	0	0.830337	0.0342918	0.160041	10	NA	1	0.932752
997	tmtc2b	4.22744e-16	0.0570529	0.260565	0.13693	10	NA	1	0.675127
998	tspan9a	0.11946	0.255664	0.382901	0.336853	10	NA	0	0.848683
999	gpr22b	0	0.869946	0.024529	0.149816	10	NA	1	0.938098
1000	PRKAR2B	0	0.635063	-0.0897032	0.189003	10	NA	1	0.917513
1001	mical3a	2.5e-15	0.521386	0.0928642	0.144826	10	NA	1	0.912849
1002	hsp90b1	0	0.757952	0.0516286	0.167532	10	NA	1	0.929589
1003	nt5dc3	0	0.516243	-0.226387	0.348745	10	NA	1	0.912849
1004	ambra1b	0	0.375949	0.158827	0.179388	10	NA	1	0.889956
1005	ENSAPEG00000002559	0	0.264274	0.230375	0.206365	10	NA	1	0.854471
1006	hipk2	1e-14	0.890468	-0.0244024	0.177198	10	NA	1	0.938168
1007	ccdc136b	0.0130296	0.779477	-0.0672328	0.240116	10	NA	0	0.929589
1008	srgap1a	0	0.78577	0.0338482	0.12453	10	NA	1	0.929589
1009	RPS17	0.0320946	0.315248	-0.202318	0.201458	10	NA	0	0.863716
1010	rxylt1	0.02316	0.989297	0.00327486	0.244116	10	NA	0	0.943423
1011	UQCRFS1	0.0178887	0.428168	-0.215155	0.271547	10	NA	0	0.900874
1012	ARF5	0	0.147601	-0.404236	0.279158	10	NA	1	0.771727
1013	CDK17	0	0.183162	0.20374	0.153063	10	NA	1	0.798854
1014	camk1db	0.0162603	0.132234	-0.252326	0.16762	10	NA	0	0.761023
1015	ENSAPEG00000003362	0	0.316526	-0.124125	0.123924	10	NA	1	0.863716
1016	mapk8ip2	0	0.505373	-0.0823467	0.123633	10	NA	1	0.911689
1017	taf3	0.0317526	0.848639	-0.0402738	0.211018	10	NA	0	0.934792
1018	ENSAPEG00000003407	0	0.751854	-0.0748937	0.236859	10	NA	1	0.929589
1019	asb13b	5.0625e-14	0.424532	0.220985	0.276721	10	NA	1	0.900874
1020	chkb	0	0.494962	-0.233388	0.341992	10	NA	1	0.908645
1021	prpf18	0	0.414118	0.149439	0.182986	10	NA	1	0.900874
1022	cnot4a	0	0.991273	0.00264469	0.241803	10	NA	1	0.94348
1023	wwox	2.09601e-14	0.594164	0.124838	0.234301	10	NA	1	0.917513
1024	nfat5a	0	0.32968	-0.212059	0.21755	10	NA	1	0.869398
1025	hprt1l	0	0.053301	-0.460037	0.238056	10	NA	1	0.663057
1026	psmd7	0	0.0965582	-0.388833	0.233987	10	NA	1	0.744603
1027	GSE1	5.56211e-15	0.144945	-0.320669	0.219995	10	NA	1	0.771452
1028	ckap5	0	0.742358	0.0501063	0.152423	10	NA	1	0.927275
1029	erc1a	1.65981e-15	0.267295	0.299687	0.270156	10	NA	1	0.854471
1030	mapk8ip1a	0	0.61916	-0.130157	0.261864	10	NA	1	0.917513
1031	ENSAPEG00000005154	0	0.894216	-0.0250122	0.188102	10	NA	1	0.938168
1032	cry2	0	0.283423	-0.31992	0.298249	10	NA	1	0.859026
1033	RSBN1L	0	0.963729	-0.0116913	0.257093	10	NA	1	0.942434
1034	dnajb9a	0.0745315	0.742892	0.109943	0.335164	10	NA	0	0.927275
1035	ENSAPEG00000005464	0.139281	0.345161	0.375461	0.397727	10	NA	0	0.877437
1036	SINHCAF	0.177844	0.271213	-0.423406	0.384818	10	NA	0	0.854471
1037	zc3h18	0	0.143104	0.248501	0.169703	10	NA	1	0.770623
1038	ENSAPEG00000005494	0	0.579754	0.0800094	0.144488	10	NA	1	0.917513
1039	magi2b	0.00916711	0.285411	0.150233	0.140635	10	NA	0	0.859207
1040	zfpm1	0	0.506363	-0.164916	0.248176	10	NA	1	0.911689
1041	ENSAPEG00000005660	7.11111e-16	0.163075	0.234116	0.167849	10	NA	1	0.777357
1042	gnai1	1e-14	0.885906	0.0373259	0.260137	10	NA	1	0.938168
1043	CNTN1	0	0.625952	-0.0677906	0.139077	10	NA	1	0.917513
1044	zgc.91860	0.0128183	0.349467	-0.175667	0.187754	10	NA	0	0.880858
1045	ENSAPEG00000005824	0	0.254768	-0.253652	0.222728	10	NA	1	0.848683
1046	YAF2	0	0.77337	-0.100663	0.34956	10	NA	1	0.929589
1047	ifitm5	0	0.810104	-0.0790049	0.328788	10	NA	1	0.931923
1048	cax2	0.290325	0.974952	0.0143636	0.457465	10	NA	0	0.942503
1049	ENSAPEG00000005949	0	0.223231	0.203211	0.166842	10	NA	1	0.832277
1050	ptdss2	0	0.0706715	0.423501	0.234291	10	NA	1	0.704418
1051	bmt2	0	0.347574	0.241772	0.257395	10	NA	1	0.878751
1052	cotl1	0	0.75857	0.0597353	0.19435	10	NA	1	0.929589
1053	ppm1h	0	0.60832	-0.108234	0.2112	10	NA	1	0.917513
1054	mon2	4.55951e-17	0.524191	-0.122985	0.1931	10	NA	1	0.912849
1055	vps9d1	0	0.0275755	-0.599675	0.272175	10	NA	1	0.573932
1056	ZNF276	0.0812229	0.729127	0.111788	0.322819	10	NA	0	0.927275
1057	chmp1a	4e-16	0.503021	0.182928	0.273132	10	NA	1	0.911689
1058	vps4a	0.0671536	0.623535	-0.140355	0.285945	10	NA	0	0.917513
1059	sntb2	0.0198317	0.44395	-0.254756	0.332779	10	NA	0	0.900874
1060	spire2	0	0.0651785	0.401078	0.217501	10	NA	1	0.697339
1061	ric8b	3.11765e-15	0.633953	0.144671	0.303821	10	NA	1	0.917513
1062	wnt7bb	0.00645121	0.232447	0.174551	0.146181	10	NA	0	0.835886
1063	pparab	0	0.588036	0.114657	0.211667	10	NA	1	0.917513
1064	mrps35	6.44217e-15	0.703101	-0.126181	0.331065	10	NA	1	0.927105
1065	arntl2	0.0365194	0.926254	0.0196046	0.211806	10	NA	0	0.940448
1066	ciapin1	0	0.0784488	-0.528382	0.300258	10	NA	1	0.718726
1067	ENSAPEG00000007192	3.82444e-16	0.463962	-0.108883	0.148678	10	NA	1	0.901856
1068	coq9	0.0560696	0.229569	-0.365177	0.303942	10	NA	0	0.835056
1069	wwp2	0	0.172179	0.200247	0.146676	10	NA	1	0.786035
1070	ENSAPEG00000007236	0	0.754657	0.097961	0.313471	10	NA	1	0.929589
1071	pus7	1.21879e-15	0.0972962	0.618511	0.373023	10	NA	1	0.744603
1072	adat1	1.12963e-15	0.126444	-0.542501	0.354976	10	NA	1	0.756473
1073	eea1	0	0.896725	-0.023278	0.179339	10	NA	1	0.938168
1074	gabarapl2	0.0496045	0.688484	-0.0908902	0.226708	10	NA	0	0.923492
1075	hdac10	0.212932	0.47892	0.287587	0.406173	10	NA	0	0.903966
1076	2023-09-15	0	0.279864	-0.156245	0.144588	10	NA	1	0.857589
1077	shisal1b	0.0753937	0.305071	-0.376098	0.366704	10	NA	0	0.861261
1078	rassf8a	0	0.684254	0.0957883	0.235546	10	NA	1	0.922893
1079	plxnb2b	0.0847522	0.786076	0.0912931	0.336366	10	NA	0	0.929589
1080	kras	0	0.344862	-0.186533	0.197473	10	NA	1	0.877437
1081	ENSAPEG00000007692	0	0.254965	0.390002	0.342597	10	NA	1	0.848683
1082	banp	4e-14	0.35015	-0.257838	0.275969	10	NA	1	0.881207
1083	tcp11l1	0	0.975546	-0.00731479	0.238632	10	NA	1	0.942503
1084	appl2	0	0.265042	0.29848	0.267803	10	NA	1	0.854471
1085	fbxo31	0	0.992151	-0.00230574	0.234393	10	NA	1	0.94348
1086	appl2.1	0	0.784091	0.0613723	0.223993	10	NA	1	0.929589
1087	spon1b	0	0.62935	-0.0680706	0.141037	10	NA	1	0.917513
1088	nuak1b	0.0163222	0.392347	-0.217988	0.254846	10	NA	0	0.896184
1089	tead1a	0.142299	0.13773	0.502249	0.338375	10	NA	0	0.766345
1090	nell2a	0	0.432844	0.142861	0.182143	10	NA	1	0.900874
1091	tmem117	0.00122546	0.0669561	0.427248	0.233218	10	NA	0	0.698936
1092	far1	0.100011	0.14492	-0.535708	0.367499	10	NA	0	0.771452
1093	polg	4e-14	0.741412	-0.0936609	0.283834	10	NA	1	0.927275
1094	ENSAPEG00000008478	7.64793e-17	0.839885	0.0638329	0.315941	10	NA	1	0.933371
1095	cat	0	0.676724	0.0944522	0.226538	10	NA	1	0.92257
1096	TVP23A	1e-14	0.573348	-0.172818	0.30689	10	NA	1	0.917513
1097	syt12	0.0549153	0.452109	0.238329	0.316967	10	NA	0	0.900874
1098	snupn	0.167192	0.885172	0.0573489	0.397109	10	NA	0	0.938168
1099	ptpn9a	0	0.81949	0.0408974	0.179217	10	NA	1	0.932169
1100	chka	0.0723441	0.725614	0.0883066	0.251611	10	NA	0	0.927125
1101	ireb2	0	0.658329	-0.121951	0.275769	10	NA	1	0.918249
1102	snx1a	0	0.250733	0.365143	0.317911	10	NA	1	0.847903
1103	pdhx	0	0.230805	-0.234489	0.195686	10	NA	1	0.835864
1104	AP3B2	0	0.252056	0.130402	0.113852	10	NA	1	0.847903
1105	slc1a2b	0	0.335371	0.199247	0.206827	10	NA	1	0.871007
1106	trim44	4.44444e-15	0.871187	0.0444535	0.274148	10	NA	1	0.938168
1107	ENSAPEG00000009404	9.3711e-18	0.914665	-0.0183226	0.170991	10	NA	1	0.939734
1108	hrasb	8.26745e-16	0.63883	0.0764948	0.162986	10	NA	1	0.917513
1109	tsg101a	0	0.150082	-0.427658	0.297141	10	NA	1	0.774109
1110	ldha	0	0.555385	-0.149797	0.254018	10	NA	1	0.917513
1111	galnt18a	0	0.599902	-0.094535	0.180224	10	NA	1	0.917513
1112	BRSK2	0.026164	0.265241	0.181279	0.162714	10	NA	0	0.854471
1113	btbd10a	0	0.680335	0.0732268	0.177732	10	NA	1	0.92257
1114	rnf141	0.00875649	0.648119	0.144969	0.317651	10	NA	0	0.917513
1115	b4galnt4a	0.0256821	0.795151	-0.0483876	0.186373	10	NA	0	0.929589
1116	znrf1	0.0114838	0.191232	-0.246737	0.188789	10	NA	0	0.8065
1117	tmem86a	0	0.834472	0.0433425	0.207411	10	NA	1	0.933129
1118	ndrg4	0	0.152566	-0.109965	0.0768703	10	NA	1	0.774137
1119	ENSAPEG00000010057	0.00134098	0.0025395	-0.481151	0.159396	10	NA	0	0.200461
1120	ENSAPEG00000010064	1.16599e-16	0.895867	0.0204746	0.156433	10	NA	1	0.938168
1121	cpt1ab	0.00551806	0.983546	-0.00395027	0.191548	10	NA	0	0.942704
1122	RPL27A	0	0.749187	-0.0576845	0.180427	10	NA	1	0.929589
1123	mrpl23	0	0.502693	0.13962	0.208307	10	NA	1	0.911689
1124	nap1l4a	0	0.267165	-0.22432	0.20216	10	NA	1	0.854471
1125	LMO1	0	0.396554	-0.24547	0.289541	10	NA	1	0.898436
1126	osbpl5	0	0.0474224	0.384024	0.193706	10	NA	1	0.663057
1127	psma1	0	0.494259	0.197621	0.289109	10	NA	1	0.908645
1128	ENSAPEG00000010659	0	0.244009	0.168433	0.144574	10	NA	1	0.840124
1129	dusp8a	0	0.82511	-0.0315131	0.142608	10	NA	1	0.932607
1130	ENSAPEG00000010793	0.0623094	0.0915709	0.357496	0.211891	10	NA	0	0.738478
1131	mob2a	1.35734e-15	0.787881	-0.0396088	0.14721	10	NA	1	0.929589
1132	abcc8	0	0.882511	0.027128	0.183562	10	NA	1	0.938168
1133	rps13	0.0502892	0.132541	-0.327481	0.217718	10	NA	0	0.761023
1134	fnbp4	1.85058e-14	0.74847	-0.0651308	0.203116	10	NA	1	0.929355
1135	ENSAPEG00000011343	0	0.437068	0.242186	0.311633	10	NA	1	0.900874
1136	tdg.2	0	0.135124	0.546884	0.366005	10	NA	1	0.763873
1137	si.ch73.62b13.1	0.224295	0.34901	0.433026	0.462382	10	NA	0	0.880392
1138	ENSAPEG00000011627	0.0525797	0.71848	-0.112827	0.312982	10	NA	0	0.927125
1139	api5	0	0.650146	0.146793	0.323646	10	NA	1	0.917648
1140	hsd17b12a	0.0170066	0.792577	0.085988	0.326992	10	NA	0	0.929589
1141	ckmt1	0	0.566034	-0.0832745	0.145102	10	NA	1	0.917513
1142	pdia3	0	0.73983	0.0470096	0.141562	10	NA	1	0.927275
1143	selenoo1	1.34509e-15	0.683878	0.119608	0.29375	10	NA	1	0.922893
1144	lsm14aa	0.0534586	0.215177	-0.391208	0.315629	10	NA	0	0.822592
1145	tshz3a	0.19311	0.633442	0.203606	0.426948	10	NA	0	0.917513
1146	ENSAPEG00000012220	0	0.713502	-0.0774039	0.21082	10	NA	1	0.927125
1147	gpia	0	0.446085	-0.199251	0.261498	10	NA	1	0.900874
1148	uri1	4e-14	0.821079	-0.0543528	0.240331	10	NA	1	0.932169
1149	map1ab	9.38555e-16	0.0487238	-0.193913	0.098383	10	NA	1	0.663057
1150	myo9ab	0	0.384797	0.110695	0.127369	10	NA	1	0.892372
1151	ppib.1	0	0.891269	-0.02499	0.182811	10	NA	1	0.938168
1152	adpgk	0	0.779715	0.104694	0.374321	10	NA	1	0.929589
1153	FRMD4A	0	0.637019	0.0637803	0.135165	10	NA	1	0.917513
1154	ENSAPEG00000012969	0	0.0509894	0.458206	0.234788	10	NA	1	0.663057
1155	rbm28	0.151314	0.698363	0.141884	0.366124	10	NA	0	0.927105
1156	cttnbp2	0	0.0479983	0.268709	0.135891	10	NA	1	0.663057
1157	PCLO	0.00381522	0.638687	-0.0629039	0.133971	10	NA	0	0.917513
1158	ENSAPEG00000013323	0	0.503657	-0.166833	0.24947	10	NA	1	0.911689
1159	st7	0	0.401189	-0.107404	0.127938	10	NA	1	0.900538
1160	CAPZA2	0	0.513837	-0.117957	0.180673	10	NA	1	0.912229
1161	sema3ab	0	0.438151	-0.209432	0.270123	10	NA	1	0.900874
1162	ENSAPEG00000013522	0.241488	0.678058	-0.165244	0.398068	10	NA	0	0.92257
1163	grm3	0	0.805279	0.0861321	0.349391	10	NA	1	0.931923
1164	ELAPOR2	0	0.891092	0.0403509	0.294698	10	NA	1	0.938168
1165	dusp6	0.0858045	0.569999	-0.216089	0.380402	10	NA	0	0.917513
1166	tmtc3	0	0.290573	-0.243371	0.230277	10	NA	1	0.861261
1167	dnaja2b	0	0.68117	-0.0959401	0.233506	10	NA	1	0.92257
1168	cep290	0	0.221257	-0.356017	0.291055	10	NA	1	0.831334
1169	ppp6r2b	0	0.962245	-0.010409	0.219895	10	NA	1	0.942434
1170	C12orf29	0	0.362903	-0.306155	0.336491	10	NA	1	0.885563
1171	c2cd5	0	0.513443	0.112692	0.172448	10	NA	1	0.911974
1172	eif4g2b	0	0.475081	0.147301	0.206236	10	NA	1	0.903966
1173	mgat4c.2	0	0.54708	-0.126739	0.210481	10	NA	1	0.917513
1174	slc6a15	0.0551484	0.78131	0.0622696	0.224304	10	NA	0	0.929589
1175	fkbp4	0	0.424788	-0.166773	0.208952	10	NA	1	0.900874
1176	wash1	0	0.84195	-0.0624846	0.313364	10	NA	1	0.933505
1177	kif21a	0	0.763812	-0.0392815	0.13073	10	NA	1	0.929589
1178	iqsec3b	6.50323e-16	0.033032	-0.388401	0.182203	10	NA	1	0.598457
1179	ankrd27	0.101385	2.04378e-13	0.137772	0.0187549	10	Model failed to converge with max|grad| = 0.003375	0	2.87588e-11
1180	glg1a	0	0.467211	-0.109567	0.150706	10	NA	1	0.902891
1181	cd9a	0	0.378301	0.24818	0.281692	10	NA	1	0.891078
1182	si.ch1073.174d20.2	0.0251198	0.212936	0.312927	0.251239	10	NA	0	0.821465
1183	igf1ra	0	0.0361819	0.577429	0.275639	10	NA	1	0.618101
1184	mef2aa	0.00875186	0.694485	0.0656218	0.167072	10	NA	0	0.926043
1185	dldh	0	0.0522997	-0.437844	0.225616	10	NA	1	0.663057
1186	ENSAPEG00000016561	2.57046e-16	0.879607	0.0340165	0.22458	10	NA	1	0.938168
1187	rgma	0	0.496765	-0.123869	0.182271	10	NA	1	0.910384
1188	chd2	0	0.0191502	-0.374443	0.159841	10	NA	1	0.514341
1189	CADPS2	0.350871	0	0.329756	0.00401697	10	Model failed to converge with max|grad| = 0.017534	0	0
1190	fam174b	0	0.541397	0.138354	0.226549	10	NA	1	0.916384
1191	st8sia2	0	0.254088	0.360885	0.316434	10	NA	1	0.848207
1192	slco3a1	0	0.307447	0.11219	0.109927	10	NA	1	0.861261
1193	wasla	0.000391981	0.0330995	0.419227	0.196739	10	NA	0	0.598457
1194	pot1	0	0.141243	0.290918	0.197745	10	NA	1	0.769505
1195	grm8b	0	0.359898	0.191609	0.209281	10	NA	1	0.885563
1196	sema4ba	1.83673e-15	0.436794	-0.198712	0.25554	10	NA	1	0.900874
1197	idh2	0	0.20705	-0.202572	0.160553	10	NA	1	0.816815
1198	lrp5	0	0.849465	-0.0315317	0.16613	10	NA	1	0.934792
1199	RASGRF1.1	0	0.452113	0.160268	0.213151	10	NA	1	0.900874
1200	bcar1	0	0.774313	-0.0386558	0.134812	10	NA	1	0.929589
1201	cfdp1	0	0.0101286	0.517753	0.20135	10	NA	1	0.428501
1202	FRMD5	0	0.797234	-0.0468334	0.182282	10	NA	1	0.929589
1203	ENSAPEG00000018189	0.0111568	0.422178	0.173083	0.215639	10	NA	0	0.900874
1204	pard6a	0	0.670215	0.0638826	0.150011	10	NA	1	0.921619
1205	ntrk3a	0	0.416311	0.156653	0.192724	10	NA	1	0.900874
1206	scaper	0	0.105151	0.350938	0.216578	10	NA	1	0.744603
1207	ENSAPEG00000018532	0.068984	0.650687	0.117431	0.25934	10	NA	0	0.917768
1208	etfa	0	0.699002	0.116633	0.301635	10	NA	1	0.927105
1209	tmem266	4e-14	0.295539	0.254774	0.243559	10	NA	1	0.861261
1210	znf277	0	0.862315	0.0550976	0.317698	10	NA	1	0.936672
1211	TPM1	0	0.795761	-0.0615173	0.237668	10	NA	1	0.929589
1212	tln2b	0	0.457042	-0.15562	0.209243	10	NA	1	0.900874
1213	immp2l	0	0.213911	0.354401	0.285145	10	NA	1	0.821465
1214	lrrn3a	0	0.00430661	0.625855	0.21923	10	NA	1	0.270641
1215	ZNF609	2.84555e-15	0.690813	0.0601199	0.151149	10	NA	1	0.924208
1216	ciao2a	0.00386187	0.704529	-0.135539	0.357421	10	NA	0	0.927105
1217	spg11	0	0.634416	-0.110423	0.232214	10	NA	1	0.917513
1218	ENSAPEG00000019257	0	0.513553	-0.110318	0.168858	10	NA	1	0.911974
1219	OTUD7A	0	0.0839783	0.400735	0.231899	10	NA	1	0.718726
1220	chst1.1	1.95568e-15	0.843297	0.036615	0.185225	10	NA	1	0.933736
1221	ENSAPEG00000019374	0	0.452711	0.228631	0.304475	10	NA	1	0.900874
1222	ripor1	0.0299331	0.599155	0.13912	0.26468	10	NA	0	0.917513
1223	carmil2	0	0.848217	0.0314811	0.164483	10	NA	1	0.934792
1224	ric8a	0	0.394951	-0.214179	0.251776	10	NA	1	0.898211
1225	ppp6r3	0	0.968286	-0.0059108	0.148671	10	NA	1	0.942434
1226	ENSAPEG00000019779	0	0.136464	-0.241898	0.162447	10	NA	1	0.765878
1227	ENSAPEG00000019781	0	0.84434	0.0433007	0.220534	10	NA	1	0.933911
1228	usp3	0	0.760839	0.0701291	0.230401	10	NA	1	0.929589
1229	ca12	0.0995445	0.327889	-0.335768	0.343189	10	NA	0	0.869398
1230	CERK	0	0.90125	-0.0245664	0.197984	10	NA	1	0.938239
1231	arih1	0.0608472	0.0887301	-0.49425	0.290371	10	NA	0	0.729931
1232	brd1b	0	0.897895	0.0285935	0.222828	10	NA	1	0.938168
1233	ftsj1	0	0.807276	0.0887901	0.363982	10	NA	1	0.931923
1234	hacd3	0	0.796052	0.0730924	0.2828	10	NA	1	0.929589
1235	dennd4a	0	0.486007	-0.299691	0.430174	10	NA	1	0.905349
1236	map2k1	0	0.6704	-0.140801	0.330832	10	NA	1	0.921619
1237	rpl4	0	0.0032983	-0.604771	0.205811	10	NA	1	0.239272
1238	snapc5	0.031781	0.669642	-0.147201	0.345025	10	NA	0	0.921619
1239	pias1b	0	0.818357	0.0663579	0.288941	10	NA	1	0.932169
1240	nup93	0.002532	0.320805	0.160131	0.161292	10	NA	0	0.866786
1241	mt2	0.0248239	0.553673	0.204142	0.34468	10	NA	0	0.917513
1242	rspry1	0	0.5365	0.178386	0.288598	10	NA	1	0.915915
1243	chid1	3.7461e-16	0.103389	0.498122	0.305851	10	NA	1	0.744603
1244	gatd1	1.77228e-16	0.676914	-0.135922	0.326204	10	NA	1	0.92257
1245	syt7a	0.0627405	0.526691	0.183217	0.289412	10	NA	0	0.912849
1246	GNAO1	0	0.677532	0.0334515	0.0804446	10	NA	1	0.92257
1247	slc25a22a	0.035337	0.875901	-0.0307673	0.197015	10	NA	0	0.938168
1248	bbs2	0	0.559994	-0.198189	0.340034	10	NA	1	0.917513
1249	si.ch211.216l23.2	0	0.857792	0.0590511	0.329553	10	NA	1	0.935628
1250	ZNF423	0	0.0991125	0.314229	0.190537	10	NA	1	0.744603
1251	si.ch211.212o1.2	4e-14	0.562675	-0.104467	0.180466	10	NA	1	0.917513
1252	n4bp1	0.0602682	0.588239	0.147438	0.272333	10	NA	0	0.917513
1253	siah1	0.0144853	0.338772	0.267984	0.280144	10	NA	0	0.874204
1254	lonp2	0	0.82131	0.0658126	0.291387	10	NA	1	0.932169
1255	il34	0.0170992	0.947114	-0.0216327	0.326131	10	NA	0	0.941109
1256	sf3b3	0	0.441979	0.170679	0.221991	10	NA	1	0.900874
1257	st3gal2	0	0.363073	0.141097	0.155133	10	NA	1	0.885563
1258	aars1	0.078124	2.11511e-112	0.239074	0.0106114	10	Model failed to converge with max|grad| = 0.007108	0	5.7045e-110
1259	psme3ip1	0	0.783274	-0.0781948	0.284287	10	NA	1	0.929589
1260	kcnc1b	0	0.231541	-0.15289	0.127792	10	NA	1	0.835886
1261	ano3	0.0102318	0.447504	-0.199732	0.262949	10	NA	0	0.900874
1262	pnp6	2.1317e-15	0.718062	-0.0828922	0.229587	10	NA	1	0.927125
1263	si.ch211.87j1.4	2.5e-15	0.027384	0.472829	0.214338	10	NA	1	0.573932
1264	clpxb	0.0572933	0.722524	0.112986	0.31819	10	NA	0	0.927125
1265	necab2	0	0.559077	0.127133	0.217615	10	NA	1	0.917513
1266	ap4e1	0	0.564268	0.194774	0.337848	10	NA	1	0.917513
1267	gnb5a	0	0.446108	0.140323	0.18417	10	NA	1	0.900874
1268	mbtps1	0	0.512324	0.12191	0.186058	10	NA	1	0.911974
1269	edc4	0.0191742	0.949172	0.01327	0.208171	10	NA	0	0.941109
1270	rfx7b	5.06418e-16	0.0978936	0.272516	0.164647	10	NA	1	0.744603
1271	ranbp10	0	0.857244	0.0285089	0.158485	10	NA	1	0.935582
1272	adam10b	0	0.332746	0.162228	0.167488	10	NA	1	0.869877
1273	map1lc3b	0	0.0540087	-0.381776	0.198143	10	NA	1	0.663057
1274	jph3	0	0.095165	-0.225235	0.134972	10	NA	1	0.74458
1275	slc7a5	0.117603	0.387111	-0.251421	0.290705	10	NA	0	0.893041
1276	tjp1b	1e-14	0.531494	-0.0766244	0.122457	10	NA	1	0.914348
1277	pla2g15	0	0.849265	0.0508495	0.26755	10	NA	1	0.934792
1278	ENSAPEG00000024151	0	0.357342	0.38189	0.414899	10	NA	1	0.885093
1279	atp8b4	0	0.137113	0.353744	0.237951	10	NA	1	0.765878
1280	ubap2b	0	0.118057	-0.368237	0.2356	10	NA	1	0.756103
1281	pcsk5b	0	0.969914	-0.00459526	0.121837	10	NA	1	0.942503
1282	rfk	0	0.118098	-0.319201	0.204249	10	NA	1	0.756103
1283	zgc.110329	0.0135252	0.229216	0.267576	0.222538	10	NA	0	0.835056
1284	TACR1	0	0.23864	0.285525	0.2423	10	NA	1	0.83822
1285	ENSAPEG00000000520	0	0.369969	0.381022	0.424996	10	NA	1	0.888286
1286	vps13a	0	0.247602	-0.287695	0.248829	10	NA	1	0.844409
1287	ENSAPEG00000000924	0.00298234	0.488371	-0.159941	0.230828	10	NA	0	0.907461
1288	UNC5C	0	0.115448	0.201513	0.128012	10	NA	1	0.748026
1289	rab35b	0	0.56868	-0.131556	0.230801	10	NA	1	0.917513
1290	bicdl1	0	0.5191	-0.163191	0.253113	10	NA	1	0.912849
1291	bmpr1ba	0	0.759684	0.0530208	0.17333	10	NA	1	0.929589
1292	citb	0	0.516972	0.0963692	0.148713	10	NA	1	0.912849
1293	ENSAPEG00000001170	0	0.924221	-0.0170876	0.179646	10	NA	1	0.940448
1294	mtmr3	0	0.383969	0.139372	0.160086	10	NA	1	0.892372
1295	nipbla	0	0.790681	0.0529999	0.199678	10	NA	1	0.929589
1296	PPP1CA	0	0.147546	0.34809	0.240351	10	NA	1	0.771727
1297	PPTC7	0	0.201338	-0.549482	0.430039	10	NA	1	0.816148
1298	ENSAPEG00000001740	0.02791	0.674121	0.143058	0.340209	10	NA	0	0.921906
1299	ENSAPEG00000001821	0	0.553088	0.105804	0.17838	10	NA	1	0.917513
1300	specc1la	0.0114568	0.356125	0.257729	0.279298	10	NA	0	0.883872
1301	smad2	1.64823e-16	0.895097	0.0309735	0.234902	10	NA	1	0.938168
1302	ch25hl3	0	0.404632	-0.191712	0.230043	10	NA	1	0.900874
1303	cds2	0	0.147519	-0.18534	0.127966	10	NA	1	0.771727
1304	zgc.65851	0	0.447535	-0.176481	0.232355	10	NA	1	0.900874
1305	mxd1	0	0.769201	0.0539657	0.183919	10	NA	1	0.929589
1306	snrnp27	2.1445e-15	0.48858	0.182317	0.263248	10	NA	1	0.907461
1307	add2	0	0.756317	0.0445919	0.143696	10	NA	1	0.929589
1308	GOLM1	2.5e-15	0.394048	-0.189759	0.222644	10	NA	1	0.89802
1309	naa35	0.0394357	0.0883729	-0.515526	0.302531	10	NA	0	0.729622
1310	agtpbp1	0	0.114817	-0.322126	0.204277	10	NA	1	0.748026
1311	ntrk2a	0	0.255361	0.121727	0.10702	10	NA	1	0.848683
1312	hnrnpk	0	0.430118	-0.106059	0.134424	10	NA	1	0.900874
1313	gkap1	0	0.129192	-0.353534	0.233003	10	NA	1	0.76091
1314	frmd3	0	0.873426	-0.0218765	0.137322	10	NA	1	0.938168
1315	SMAD4	0	0.681026	0.127892	0.311126	10	NA	1	0.92257
1316	ENSAPEG00000003579	0	0.297688	-0.389257	0.373782	10	NA	1	0.861261
1317	tmed7	0	0.999844	3.35664e-05	0.171847	10	NA	1	0.943966
1318	trim36	0.0148769	0.155657	0.296589	0.208891	10	NA	0	0.774798
1319	ccser1	0	0.494676	0.0865528	0.126745	10	NA	1	0.908645
1320	grid2	0	0.0211152	0.283816	0.123082	10	NA	1	0.538093
1321	smarcad1a	0	0.332026	-0.26647	0.274699	10	NA	1	0.869398
1322	tet3	0	0.740684	-0.056291	0.17009	10	NA	1	0.927275
1323	mier3b	0.0315473	0.45215	0.22745	0.302526	10	NA	0	0.900874
1324	kat6a	0.0109993	0.109675	0.280741	0.175501	10	NA	0	0.744603
1325	plk2b	0	0.262743	-0.170204	0.151977	10	NA	1	0.854471
1326	sema4c	0	0.989504	-0.00187859	0.142801	10	NA	1	0.943423
1327	rab3c	0	0.784072	-0.0355431	0.129712	10	NA	1	0.929589
1328	pde4d	1.33975e-13	0.273011	0.125403	0.114403	10	NA	1	0.854955
1329	ercc8	0	0.455137	-0.229022	0.306639	10	NA	1	0.900874
1330	gnb1l	5.10204e-15	0.613295	0.132228	0.261644	10	NA	1	0.917513
1331	ndufaf2	0	0.941619	0.0258265	0.352652	10	NA	1	0.941109
1332	zswim6	0	0.72236	0.0637121	0.179316	10	NA	1	0.927125
1333	cbwd	0	0.147921	0.407388	0.281557	10	NA	1	0.772334
1334	arvcfb	0	0.0564841	0.27014	0.141636	10	NA	1	0.67421
1335	tango2	0	0.639684	0.159981	0.341737	10	NA	1	0.917513
1336	dgcr8	0	0.371363	0.209037	0.233843	10	NA	1	0.889306
1337	ranbp1	0	0.380084	-0.240407	0.273892	10	NA	1	0.891467
1338	zdhhc8b	0.0341114	0.291369	0.252648	0.239449	10	NA	0	0.861261
1339	pgam5	0	0.112868	0.475405	0.299859	10	NA	1	0.747177
1340	ankle2	0.029395	0.252027	-0.311486	0.271935	10	NA	0	0.847903
1341	golga3	0	0.322417	-0.24458	0.247174	10	NA	1	0.866786
1342	fbrsl1	0	0.172593	-0.304178	0.223018	10	NA	1	0.786035
1343	ptch1	4.64876e-15	0.393536	0.210221	0.246385	10	NA	1	0.897251
1344	galnt9	0.00272137	0.0802826	0.299499	0.171235	10	NA	0	0.718726
1345	atad1a	0.0946401	0.553488	-0.179495	0.302923	10	NA	0	0.917513
1346	ercc6l2	0	0.962758	-0.0129402	0.277135	10	NA	1	0.942434
1347	htr7b	0.0270554	0.927767	0.0196581	0.216846	10	NA	0	0.940448
1348	ipo11	1.29787e-16	0.768307	0.0491233	0.166751	10	NA	1	0.929589
1349	rgs7bpa	0	0.0469464	-0.514331	0.258876	10	NA	1	0.663057
1350	plcxd3	0	0.0273566	-0.336346	0.152442	10	NA	1	0.573932
1351	oxct1a	0	0.860419	-0.0272332	0.154874	10	NA	1	0.936269
1352	creb3l3l	0	0.255509	0.191287	0.168228	10	NA	1	0.848683
1353	EFNA5	0	0.818122	0.0415111	0.180513	10	NA	1	0.932155
1354	fbxl17	0	0.182391	0.166878	0.12515	10	NA	1	0.798854
1355	ENSAPEG00000006306	0	0.279442	-0.196293	0.181489	10	NA	1	0.857589
1356	tnksb	1.92901e-14	0.625489	0.10497	0.215065	10	NA	1	0.917513
1357	lzts3b	0	0.896049	0.0201699	0.154376	10	NA	1	0.938168
1358	ENSAPEG00000006535	0.0343183	0.0233809	-0.570135	0.251476	10	NA	0	0.550357
1359	tmem150aa	0	0.0303022	-0.596578	0.275413	10	NA	1	0.582602
1360	si.ch73.138n13.1	0	0.550725	0.123903	0.207655	10	NA	1	0.917513
1361	rnf10	0	0.331005	-0.16052	0.165128	10	NA	1	0.869398
1362	cox6a1	0	0.00879599	-0.414249	0.158117	10	NA	1	0.406658
1363	rnf165b	0	0.722115	0.062811	0.176617	10	NA	1	0.927125
1364	atp5fa1	0.0761883	0.514798	-0.146519	0.224935	10	NA	0	0.912717
1365	cabp1a	0	0.708085	-0.114397	0.305524	10	NA	1	0.927105
1366	asphd2	0	0.852687	0.0401802	0.216383	10	NA	1	0.935081
1367	lrrc75ba	1.23531e-16	0.672891	0.0925448	0.219205	10	NA	1	0.921619
1368	ENSAPEG00000007240	6.94444e-15	0.16365	0.396083	0.284358	10	NA	1	0.777678
1369	rufy3	0	0.0544204	0.242875	0.126269	10	NA	1	0.663057
1370	LRRTM4	3.52016e-16	0.175042	0.27293	0.201249	10	NA	1	0.787364
1371	NPFFR2	4e-14	0.177934	-0.370699	0.275174	10	NA	1	0.792517
1372	cabin1	0.0935325	0.217035	0.426015	0.345105	10	NA	0	0.825695
1373	SMARCA2	0	0.652782	0.0692931	0.154019	10	NA	1	0.917778
1374	chmp7	0	0.573978	0.189885	0.337752	10	NA	1	0.917513
1375	ncor2	3.55168e-15	0.947288	0.00967573	0.146351	10	NA	1	0.941109
1376	ep400	0.0295161	0.61596	-0.109567	0.218442	10	NA	0	0.917513
1377	rimbp2	0	0.240737	0.155115	0.132221	10	NA	1	0.83822
1378	ctsla	0.0219633	0.252279	-0.365838	0.319556	10	NA	0	0.847903
1379	si.dkeyp.14d3.1	0	0.591466	0.0920692	0.171543	10	NA	1	0.917513
1380	dapk1	0	0.683579	0.0714739	0.17536	10	NA	1	0.922893
1381	CRAT	0	0.0227028	-0.540826	0.237371	10	NA	1	0.550357
1382	ubac1	0	0.0443417	-0.382199	0.190069	10	NA	1	0.663057
1383	camsap1b	0	0.722368	0.0971073	0.273314	10	NA	1	0.927125
1384	KCNT1	0	0.97084	0.00554799	0.15177	10	NA	1	0.942503
1385	ENSAPEG00000010141	0.223282	0.156059	-0.61675	0.434805	10	NA	0	0.774798
1386	rtn4r	0.199143	0.782647	-0.113497	0.411412	10	NA	0	0.929589
1387	gapvd1	0.00343354	0.654215	-0.0862217	0.192496	10	NA	0	0.917778
1388	fbxo21	0	0.0966991	-0.415191	0.249954	10	NA	1	0.744603
1389	rnft2	0	0.391547	0.210852	0.246088	10	NA	1	0.896184
1390	SPRING1	0	0.405155	-0.20961	0.251799	10	NA	1	0.900874
1391	CASTOR1	4e-14	0.0279209	0.694468	0.315898	10	NA	1	0.573932
1392	slc7a4	0	0.658163	-0.122421	0.276688	10	NA	1	0.918249
1393	sf3a1	0	0.355859	-0.301528	0.326583	10	NA	1	0.883872
1394	nos1	0.0127794	0.1466	0.343426	0.236577	10	NA	0	0.771727
1395	ksr2	0	0.282693	0.118884	0.110663	10	NA	1	0.859026
1396	pebp1	0.0375351	0.137451	-0.349334	0.235186	10	NA	0	0.766322
1397	taok3a	0.0602659	0.300727	0.239586	0.231511	10	NA	0	0.861261
1398	kdm2ba	0.0100493	0.9682	0.011312	0.283749	10	NA	0	0.942434
1399	suds3	0	0.644191	0.141938	0.307327	10	NA	1	0.917513
1400	srrm4	0	0.823145	-0.0257767	0.115331	10	NA	1	0.932169
1401	hspb8	0.0345255	0.514927	0.193652	0.297385	10	NA	0	0.912717
1402	rictora	0	0.119596	-0.317828	0.204198	10	NA	1	0.756103
1403	xbp1	0	0.679226	0.103411	0.250074	10	NA	1	0.92257
1404	znrf3	0.0211078	0.658697	0.113452	0.256845	10	NA	0	0.918249
1405	kremen1	0.0218423	0.188087	0.315761	0.239893	10	NA	0	0.803607
1406	nono	0	0.0324887	-0.731321	0.342003	10	NA	1	0.597665
1407	ENSAPEG00000011433	0.028864	0.706891	-0.103118	0.274224	10	NA	0	0.927105
1408	elmod3	1.15429e-16	0.916329	0.0198757	0.189186	10	NA	1	0.939734
1409	camk2b1	0	0.170198	0.216379	0.15776	10	NA	1	0.786035
1410	grk5l	0	0.82743	-0.0359269	0.164803	10	NA	1	0.932607
1411	h2az2a	0.158858	0.726729	-0.132367	0.378753	10	NA	0	0.927125
1412	lsm1.1	0	0.553262	-0.257301	0.433986	10	NA	1	0.917513
1413	cnnm4b	0	0.710014	0.0614937	0.165378	10	NA	1	0.927125
1414	LHX6	0.044956	0.0530677	0.607414	0.314011	10	NA	0	0.663057
1415	MFSD3	0	0.546415	0.15869	0.263106	10	NA	1	0.917476
1416	rad17	5.18925e-16	0.163648	-0.569965	0.409191	10	NA	1	0.777678
1417	zfand5a	0.00981255	0.452271	0.167862	0.22333	10	NA	0	0.900874
1418	pias2	0	0.0141056	0.691125	0.281567	10	NA	1	0.454244
1419	ENSAPEG00000012704	0	0.88164	0.0465056	0.312348	10	NA	1	0.938168
1420	DPYSL2	0.0756149	0.139558	-0.376279	0.254683	10	NA	0	0.768142
1421	hint2	0	0.510661	0.232678	0.353716	10	NA	1	0.911974
1422	mrps30	0.126993	0.0676981	0.796854	0.436152	10	NA	0	0.699338
1423	bnip3la	0.00583414	0.599885	-0.113606	0.216572	10	NA	0	0.917513
1424	ptar1	0.0768812	0.113129	-0.589114	0.371849	10	NA	0	0.747177
1425	vps33a	0	0.634994	-0.165511	0.348658	10	NA	1	0.917513
1426	APBA1	0	0.95518	-0.00850317	0.151293	10	NA	1	0.942268
1427	HECTD4	4e-14	0.144767	-0.350587	0.240413	10	NA	1	0.771452
1428	ENSAPEG00000013015	0	0.337424	-0.253238	0.263991	10	NA	1	0.87259
1429	fxn	0.043218	0.281591	0.357651	0.332157	10	NA	0	0.858693
1430	tjp2b	0.00372277	0.64746	-0.0729577	0.159542	10	NA	0	0.917513
1431	fam189a2	0.000808242	0.290176	0.287484	0.271792	10	NA	0	0.861261
1432	jak2b	0	0.0802794	0.433951	0.248104	10	NA	1	0.718726
1433	TTC28	0	0.318516	-0.142452	0.142807	10	NA	1	0.865065
1434	ENSAPEG00000013299	1.14815e-15	0.998058	-0.000346756	0.142457	10	NA	1	0.94348
1435	man1b1b	0	0.960548	-0.0108773	0.219893	10	NA	1	0.942434
1436	aacs	0	0.76262	0.0525203	0.173884	10	NA	1	0.929589
1437	rpl35	0.0404708	0.171664	-0.348544	0.254993	10	NA	0	0.786035
1438	mn1b	0.0105632	0.0667585	-0.534038	0.291299	10	NA	0	0.698936
1439	golga1	0	0.0983437	0.416054	0.251706	10	NA	1	0.744603
1440	ENSAPEG00000013501	0	0.118266	0.299473	0.191712	10	NA	1	0.756103
1441	fam214b	0	0.844596	-0.0710922	0.362682	10	NA	1	0.933911
1442	ube2d4	0	0.629987	0.110549	0.229476	10	NA	1	0.917513
1443	ENSAPEG00000013595	0	0.505236	0.116316	0.174577	10	NA	1	0.911689
1444	dbnlb	0	0.0777706	-0.338692	0.192027	10	NA	1	0.717523
1445	tars1	0.00217226	0.3161	0.347088	0.346221	10	NA	0	0.863716
1446	abca2	0	0.635247	0.0602888	0.127096	10	NA	1	0.917513
1447	GPAT4	0.0391157	0.293559	-0.304359	0.28977	10	NA	0	0.861261
1448	TMEM8B	0.0142793	0.15356	0.348428	0.244157	10	NA	0	0.774724
1449	cacna1ba	0	0.703625	-0.0380635	0.100053	10	NA	1	0.927105
1450	ENSAPEG00000014221	0.0747574	0.70977	0.144959	0.389502	10	NA	0	0.927125
1451	kansl3	0	0.357194	0.219304	0.238186	10	NA	1	0.885093
1452	tubb2b	0	0.525441	-0.0964618	0.151913	10	NA	1	0.912849
1453	isca1	4e-14	0.669323	-0.104177	0.243931	10	NA	1	0.921619
1454	si.ch73.199g24.2	0	0.569122	-0.122665	0.215449	10	NA	1	0.917513
1455	ENSAPEG00000015052	0	0.953439	-0.0150271	0.257362	10	NA	1	0.942268
1456	nelfb	0	0.331518	-0.342164	0.352361	10	NA	1	0.869398
1457	si.dkey.32e23.4	0.0133461	0.449094	-0.176654	0.233384	10	NA	0	0.900874
1458	ENSAPEG00000015262	0	0.280071	-0.326914	0.302654	10	NA	1	0.857589
1459	mthfd2l	0.0767469	0.428002	0.269175	0.339604	10	NA	0	0.900874
1460	ENSAPEG00000015310	0	0.407838	-0.198519	0.239843	10	NA	1	0.900874
1461	bin3	0	0.20897	0.332335	0.264514	10	NA	1	0.818289
1462	slc20a2	1.87791e-14	0.113587	0.236433	0.149426	10	NA	1	0.747177
1463	rhobtb2a	0	0.647116	0.085903	0.187655	10	NA	1	0.917513
1464	entpd4	4e-14	0.544663	-0.175456	0.289638	10	NA	1	0.916384
1465	ENSAPEG00000015661	0	0.419762	-0.184345	0.228479	10	NA	1	0.900874
1466	lipg	0	0.647885	0.110832	0.242679	10	NA	1	0.917513
1467	abhd17b	2.68399e-15	0.602401	0.171882	0.329938	10	NA	1	0.917513
1468	arl15a	6.07015e-16	0.224812	0.211315	0.174089	10	NA	1	0.833213
1469	ndufs4	0.0519058	0.567021	0.144477	0.252387	10	NA	0	0.917513
1470	paip1	1.42795e-16	0.829528	-0.06177	0.286893	10	NA	1	0.932607
1471	trpm3	1.14452e-14	0.159699	0.244692	0.174024	10	NA	1	0.775834
1472	fam219ab	0	0.21482	-0.323582	0.260865	10	NA	1	0.822292
1473	ENSAPEG00000016118	0	0.326072	-0.31761	0.323414	10	NA	1	0.869398
1474	ykt6	0	0.939964	-0.0255213	0.338861	10	NA	1	0.94105
1475	RTKN	0	0.480845	-0.126282	0.179138	10	NA	1	0.904164
1476	mblac2	0.0429442	0.943162	-0.0262473	0.368142	10	NA	0	0.941109
1477	PRADC1	0.0442081	0.186337	-0.35142	0.265927	10	NA	0	0.802006
1478	hic2	5.59991e-16	0.55794	-0.254204	0.433866	10	NA	1	0.917513
1479	ENSAPEG00000016796	0	0.566262	-0.101432	0.176845	10	NA	1	0.917513
1480	snap29	8.91975e-15	0.448356	0.269609	0.355611	10	NA	1	0.900874
1481	SH3GLB2	0	0.815958	0.038022	0.163362	10	NA	1	0.931923
1482	arrdc3a	0	0.653407	0.0766747	0.170754	10	NA	1	0.917778
1483	cltcl1	0.0132227	0.488952	0.108536	0.156849	10	NA	0	0.907631
1484	plat	0.888385	0.348326	-0.612624	0.653228	10	NA	0	0.879449
1485	vdac3	0	0.526301	-0.166057	0.262058	10	NA	1	0.912849
1486	rabl6b	7.81202e-15	0.422803	0.139074	0.173502	10	NA	1	0.900874
1487	dynll1	0	0.529072	-0.11799	0.187457	10	NA	1	0.913804
1488	rpl6	8.26446e-17	0.025406	-0.502632	0.224874	10	NA	1	0.57098
1489	mctp1a	0	0.442128	0.157263	0.204609	10	NA	1	0.900874
1490	traf2a	2.80277e-15	0.260449	0.324823	0.288646	10	NA	1	0.853865
1491	si.ch211.51h9.6	0	0.943117	0.0279895	0.392273	10	NA	1	0.941109
1492	ufd1l	1.30853e-16	0.25085	0.392346	0.341679	10	NA	1	0.847903
1493	tnc	0.0196097	0.719232	-0.077209	0.214776	10	NA	0	0.927125
1494	ENSAPEG00000017443	0.0947773	0.371031	0.392756	0.439058	10	NA	0	0.889306
1495	fam172a	1.93821e-17	0.0972011	0.283262	0.170786	10	NA	1	0.744603
1496	nr2f1a	0	0.478835	-0.158847	0.224304	10	NA	1	0.903966
1497	sept5a	0	0.618416	0.0864482	0.173557	10	NA	1	0.917513
1498	plpp5	0	0.688672	-0.0918195	0.229172	10	NA	1	0.923492
1499	nsd3	0.0036601	0.607003	-0.0980122	0.190553	10	NA	0	0.917513
1500	nsmfb	0	0.395497	0.25509	0.300215	10	NA	1	0.898211
1501	letm2	0.016568	0.298413	-0.20047	0.192788	10	NA	0	0.861261
1502	slc23a2	0	0.561399	0.0798029	0.13741	10	NA	1	0.917513
1503	tm2d2	0	0.209776	0.323033	0.257565	10	NA	1	0.819802
1504	unc5db	3.7461e-16	0.047599	0.300551	0.151722	10	NA	1	0.663057
1505	rhobtb4	0.151539	0.730767	-0.121452	0.35295	10	NA	0	0.927275
1506	mef2cb	0	0.336678	0.207563	0.216043	10	NA	1	0.872404
1507	cyb561a3a	0	0.196769	-0.415881	0.322186	10	NA	1	0.81051
1508	msh3	0.0241346	0.296992	0.236959	0.227211	10	NA	0	0.861261
1509	tmem161b	0	0.415754	-0.179549	0.220627	10	NA	1	0.900874
1510	rasgrf2b	0	0.549245	0.119401	0.199369	10	NA	1	0.917513
1511	rasa1a	0	0.741275	-0.105983	0.320998	10	NA	1	0.927275
1512	GOLGA7	0	0.7511	0.0768281	0.242215	10	NA	1	0.929589
1513	CRHBP	0.142414	0.406369	0.309043	0.372206	10	NA	0	0.900874
1514	cox7c	0.00730709	0.0292718	-0.411643	0.188844	10	NA	0	0.573932
1515	scamp1	0	0.813268	-0.0351778	0.148924	10	NA	1	0.931923
1516	edil3a	0	0.1079	0.217193	0.135095	10	NA	1	0.744603
1517	mapk1	0	0.419674	0.0840184	0.104114	10	NA	1	0.900874
1518	ENSAPEG00000018640	0	0.0132626	0.371872	0.150152	10	NA	1	0.452468
1519	ppil2	0	0.458169	0.138227	0.186324	10	NA	1	0.900874
1520	stambpb	0.118035	0.898521	0.0471168	0.369455	10	NA	0	0.938168
1521	tmem167a	0	0.810365	-0.0686494	0.286093	10	NA	1	0.931923
1522	slc39a14	0	0.825503	0.0328953	0.149203	10	NA	1	0.932607
1523	rnf215	1.11706e-16	0.940511	0.0303847	0.40715	10	NA	1	0.94105
1524	sec14l8	6.02361e-15	0.876914	-0.0589656	0.380713	10	NA	1	0.938168
1525	rusc2	4e-14	0.50767	-0.0721629	0.10893	10	NA	1	0.911689
1526	wdfy3	0	0.466254	0.103939	0.142658	10	NA	1	0.902891
1527	cert1a	4e-14	0.920323	0.0288215	0.288136	10	NA	1	0.939894
1528	cds1	0.0504564	0.83642	-0.0489117	0.23689	10	NA	0	0.933129
1529	pdxp	3.03356e-17	0.852907	-0.0415614	0.224159	10	NA	1	0.935081
1530	pip5k1bb	0	0.0564594	-0.45684	0.2395	10	NA	1	0.67421
1531	rasgef1ba	0	0.528346	-0.0967299	0.15341	10	NA	1	0.913804
1532	lifra	0.084407	0.240559	-0.335114	0.285546	10	NA	0	0.83822
1533	KIF2A	2.86101e-15	0.177412	0.315051	0.233584	10	NA	1	0.791426
1534	AP3S1	2.06925e-14	0.491612	0.173623	0.252452	10	NA	1	0.907881
1535	COMMD10	0.0279342	0.650437	-0.102008	0.225106	10	NA	0	0.917649
1536	sema6a	0	0.152521	0.17744	0.124024	10	NA	1	0.774137
1537	prdm8b	4e-14	0.645107	0.103447	0.224606	10	NA	1	0.917513
1538	antxr2a	0	0.340093	0.292357	0.30646	10	NA	1	0.874618
1539	DMXL1	0.0241592	0.458062	-0.140792	0.189736	10	NA	0	0.900874
1540	bmp2k	2.35436e-16	0.179526	0.396447	0.295368	10	NA	1	0.79319
1541	JMY	0	0.465122	-0.208959	0.286073	10	NA	1	0.902648
1542	homer1b	0	0.00258969	-0.548488	0.182061	10	NA	1	0.20196
1543	fras1	1.6e-13	0.0349383	0.432861	0.205238	10	NA	1	0.608334
1544	tent2	0	0.269706	0.415691	0.376621	10	NA	1	0.854471
1545	mtx3	0	0.930617	-0.0206713	0.237414	10	NA	1	0.940558
1546	mrpl1	0	0.753635	-0.0779358	0.248322	10	NA	1	0.929589
1547	hsd17b4	0	0.72554	0.103705	0.295402	10	NA	1	0.927125
1548	prr16	0	0.0305322	0.766684	0.354435	10	NA	1	0.582602
1549	sh2b3	0.0455265	2.64789e-43	-0.216647	0.0157022	10	Model failed to converge with max|grad| = 0.004464	0	5.04099e-41
1550	atxn2	0	0.312972	-0.174088	0.172534	10	NA	1	0.863716
1551	seta	0.00238791	0.964482	0.00857159	0.19249	10	NA	0	0.942434
1552	gle1	0	0.0744059	-0.589017	0.330146	10	NA	1	0.712376
1553	RALGDS	0.0323395	0.849255	0.0364807	0.191935	10	NA	0	0.934792
1554	RNF122	0	0.0684169	-0.466128	0.255798	10	NA	1	0.699338
1555	ENSAPEG00000020617	2.599e-15	0.260287	0.175946	0.156297	10	NA	1	0.853865
1556	tor2a	0	0.932876	-0.0211837	0.251508	10	NA	1	0.940558
1557	vcp	0	0.364095	-0.174889	0.192696	10	NA	1	0.885563
1558	slc2a8	0	0.926195	0.0291258	0.31442	10	NA	1	0.940448
1559	hira	0	0.322619	0.271974	0.274974	10	NA	1	0.866786
1560	NEFH	0	0.643745	-0.107558	0.232572	10	NA	1	0.917513
1561	ZNF608	0	0.0908307	-0.471618	0.278894	10	NA	1	0.737682
1562	thoc5	1e-14	0.735589	0.107849	0.319364	10	NA	1	0.927275
1563	SNX2	7.96804e-15	0.687205	0.100614	0.24988	10	NA	1	0.923492
1564	sncaip	0	0.81387	0.0600054	0.254869	10	NA	1	0.931923
1565	ENSAPEG00000022023	0	0.256442	-0.293542	0.258664	10	NA	1	0.849132
1566	PIK3R1	0.00658407	0.902978	-0.0213783	0.175376	10	NA	0	0.93854
1567	ENSAPEG00000022146	0.0103032	0.445595	0.123324	0.161677	10	NA	0	0.900874
1568	morc2	0	0.955835	0.0126399	0.228235	10	NA	1	0.942268
1569	spina	4e-14	0.711759	-0.074517	0.201673	10	NA	1	0.927125
1570	si.ch211.87m7.2	0	0.0131431	0.743426	0.299784	10	NA	1	0.452468
1571	PLBD2	0	0.150054	0.432625	0.300572	10	NA	1	0.774109
1572	ENSAPEG00000022467	0.095443	0.63655	0.162687	0.344291	10	NA	0	0.917513
1573	OGDH	0	0.82322	-0.0292402	0.130884	10	NA	1	0.932169
1574	ppiaa	0.03574	0.0826678	-0.304423	0.175418	10	NA	0	0.718726
1575	acacb	1.18517e-15	0.345394	0.384963	0.40799	10	NA	1	0.877437
1576	CEL	0.00149638	0.333743	-0.134672	0.139325	10	NA	0	0.870373
1577	ube3b	0	0.615959	-0.15425	0.307524	10	NA	1	0.917513
1578	fam222a	0.0720698	0.601236	0.122371	0.234147	10	NA	0	0.917513
1579	BRD3	0	0.769164	0.0594864	0.202701	10	NA	1	0.929589
1580	gatc	0	0.176764	-0.531144	0.393211	10	NA	1	0.790714
1581	usp30	0.0787041	0.356116	-0.285443	0.309325	10	NA	0	0.883872
1582	svopa	0	0.547993	-0.16503	0.274697	10	NA	1	0.917513
1583	ssh1a	0	0.68404	0.100559	0.247101	10	NA	1	0.922893
1584	CORO1C	0.00866944	0.184107	-0.226618	0.170619	10	NA	0	0.798854
1585	U6.3	0	0.926214	-0.0310109	0.334857	10	NA	1	0.940448
1586	sart3	0.0798681	0.390574	-0.204444	0.238119	10	NA	0	0.895549
1587	wscd2	0	0.688985	-0.0783148	0.195673	10	NA	1	0.923522
1588	si.ch211.225b11.1	0	0.877373	0.0328492	0.212891	10	NA	1	0.938168
1589	pomt1.1	0	0.080356	-0.458319	0.262103	10	NA	1	0.718726
1590	pik3ip1	0	0.372594	-0.188665	0.211597	10	NA	1	0.88995
1591	ENSAPEG00000023911	0.0621364	0.736398	0.00381413	0.0113304	10	Model failed to converge with max|grad| = 0.006234	0	0.927275
1592	DNM1	0	0.868287	-0.0226896	0.13682	10	NA	1	0.937935
1593	ENSAPEG00000024088	1.43531e-16	0.86361	-0.0382302	0.222553	10	NA	1	0.937531
1594	ewsr1b	0	0.0282855	-0.360009	0.16414	10	NA	1	0.573932
1595	gas2l1	0.00483108	0.849173	0.0392588	0.206437	10	NA	0	0.934792
1596	ap1b1	0	0.352941	-0.21216	0.228399	10	NA	1	0.882023
1597	ENSAPEG00000024193	0.0558641	0.426832	-0.252981	0.318366	10	NA	0	0.900874
1598	rasl10a	2.78319e-15	0.806623	-0.0617497	0.252261	10	NA	1	0.931923
1599	ENSAPEG00000024237	0.000242439	0.0590169	0.24335	0.128888	10	NA	0	0.686874
1600	OLFM1	0	0.302158	-0.14796	0.143398	10	NA	1	0.861261
1601	OSBP2	0.0329903	0.88558	-0.0346396	0.24072	10	NA	0	0.938168
1602	golph3	0.00872662	0.765964	-0.0605193	0.203318	10	NA	0	0.929589
1603	sub1b	0.0677233	0.0542321	0.517655	0.268915	10	NA	0	0.663057
1604	ank1a	0	0.507945	0.0992829	0.149965	10	NA	1	0.911689
1605	zfr	0.010069	0.956483	-0.00758156	0.138939	10	NA	0	0.942268
1606	dhfr	0	0.69944	0.0778845	0.201733	10	NA	1	0.927105
1607	gtf2h2	0.0303065	0.566549	0.142011	0.247777	10	NA	0	0.917513
1608	sdf2l1	0	0.829612	-0.0513813	0.238762	10	NA	1	0.932607
1609	top3b	0	0.626158	-0.0649145	0.133256	10	NA	1	0.917513
1610	sftpbb	0	0.0836199	-0.418959	0.242164	10	NA	1	0.718726
1611	ppm1f	0.00457683	0.224162	0.180253	0.148291	10	NA	0	0.832451
1612	mat2ab	0	0.796676	-0.0471535	0.183013	10	NA	1	0.929589
1613	inpp5jb	0	0.581361	-0.148252	0.268865	10	NA	1	0.917513
1614	ppp3cca	1.1453e-15	0.462806	-0.165823	0.225845	10	NA	1	0.901856
1615	abcb9	0.0337943	0.474968	0.183118	0.256317	10	NA	0	0.903966
1616	arl6ip4	0	0.996603	0.00152688	0.358649	10	NA	1	0.94348
1617	PITPNM2	0	0.218888	-0.175978	0.143131	10	NA	1	0.828071
1618	hip1rb	0.0239313	0.7435	-0.0737092	0.225257	10	NA	0	0.927275
1619	rsrc2	0.0406302	0.762088	0.060617	0.200228	10	NA	0	0.929589
1620	zcchc8	0	0.559187	0.158866	0.272007	10	NA	1	0.917513
1621	mlxip	0	0.546534	-0.169769	0.281559	10	NA	1	0.917476
1622	rab7a	0	0.0340877	-0.447182	0.211031	10	NA	1	0.606165
1623	atxn7l2a	0	0.937803	0.0209522	0.26851	10	NA	1	0.94105
1624	kcna2a	0	0.588639	0.102881	0.190236	10	NA	1	0.917513
1625	sypl2a	0.0806034	0.655626	0.145781	0.326893	10	NA	0	0.918249
1626	rpn1	0	0.421723	0.163741	0.203801	10	NA	1	0.900874
1627	stimate	0	0.508777	0.136131	0.206028	10	NA	1	0.911974
1628	SFMBT1	0.0213129	0.305861	0.188364	0.183959	10	NA	0	0.861261
1629	ENSAPEG00000000527	0	0.616988	0.0882343	0.176425	10	NA	1	0.917513
1630	CCDC66	0	0.224653	0.451514	0.371847	10	NA	1	0.833213
1631	ip6k1	0	0.23288	0.216024	0.18108	10	NA	1	0.836412
1632	rps23	0.0292151	0.707485	-0.072103	0.192154	10	NA	0	0.927105
1633	pigu	0.0756597	7.08665e-32	0.162182	0.0138031	10	Model failed to converge with max|grad| = 0.005204	0	1.23975e-29
1634	psmf1	0	0.00634086	-0.773841	0.283499	10	NA	1	0.350798
1635	tmem74b	0	0.981543	0.00659876	0.285233	10	NA	1	0.942653
1636	TAFA1	0.0108489	0.0526389	-0.465708	0.240319	10	NA	0	0.663057
1637	suclg2	0.0701198	0.481576	0.157606	0.223946	10	NA	0	0.904164
1638	slc25a26	0	0.87922	-0.0318181	0.209387	10	NA	1	0.938168
1639	magi1b	1.85148e-16	0.528634	0.0968608	0.153725	10	NA	1	0.913804
1640	cox6c	0.0476167	0.326839	-0.210953	0.215149	10	NA	0	0.869398
1641	prickle2b	0.0293222	0.258327	-0.286222	0.253214	10	NA	0	0.851227
1642	psmd6	0.0460085	0.290258	-0.318005	0.300698	10	NA	0	0.861261
1643	tspan2a	0	0.724588	0.0643582	0.182663	10	NA	1	0.927125
1644	slc25a55a	0	0.904772	0.0419551	0.35069	10	NA	1	0.93854
1645	idh3b	0.0750212	0.12472	-0.434856	0.283246	10	NA	0	0.756473
1646	ptpra	0	0.938518	0.019527	0.253163	10	NA	1	0.94105
1647	ppm1j	0	0.925848	-0.0158604	0.170414	10	NA	1	0.940448
1648	ENSAPEG00000002164	0	0.103405	-0.508612	0.312307	10	NA	1	0.744603
1649	stk35l	0	0.051961	-0.46328	0.238379	10	NA	1	0.663057
1650	capza1a	0	0.583552	0.206766	0.37717	10	NA	1	0.917513
1651	ncoa5	0	0.0653947	0.315905	0.17145	10	NA	1	0.698252
1652	slc12a5a	0	0.980296	-0.0042317	0.171337	10	NA	1	0.942653
1653	etnk2	0.0446448	0.916537	-0.030298	0.289113	10	NA	0	0.939734
1654	plekha6	0	0.187009	0.154529	0.117113	10	NA	1	0.803607
1655	arl8ba	4e-14	0.280953	0.300146	0.278382	10	NA	1	0.858624
1656	ddi2	0	0.507432	-0.151626	0.228751	10	NA	1	0.911689
1657	pcsk1	0	0.327519	-0.172927	0.176614	10	NA	1	0.869398
1658	ell2	0	0.461825	0.248357	0.337513	10	NA	1	0.901856
1659	tardbp	0	0.938515	-0.0116943	0.151606	10	NA	1	0.94105
1660	dcaf12	0	0.755464	0.075374	0.242016	10	NA	1	0.929589
1661	gnb1b	0	0.210243	0.212444	0.169562	10	NA	1	0.819802
1662	ubap2a	4e-14	0.965844	0.0114507	0.267406	10	NA	1	0.942434
1663	nop56	0	0.311177	-0.200061	0.197541	10	NA	1	0.861261
1664	hesx1	0.160058	0.587403	0.199307	0.367316	10	NA	0	0.917513
1665	cacna2d2a	0	0.00660389	0.338509	0.124627	10	NA	1	0.357856
1666	tusc2a	0	0.36011	0.271934	0.297145	10	NA	1	0.885563
1667	celf4	0	0.733535	0.0600524	0.176403	10	NA	1	0.927275
1668	slmapa	0	0.746667	0.0455328	0.140952	10	NA	1	0.928663
1669	ENSAPEG00000003118	0	0.110018	-0.402953	0.252143	10	NA	1	0.744603
1670	fam219aa	0	0.168799	-0.248108	0.180301	10	NA	1	0.785483
1671	nfasca	0	0.406963	0.0996665	0.120189	10	NA	1	0.900874
1672	wdr82	0.0650607	0.704968	-0.130809	0.345488	10	NA	0	0.927105
1673	MSI1.1	0	0.982604	0.0034953	0.160301	10	NA	1	0.942653
1674	cntn2	0	0.449128	-0.269623	0.356235	10	NA	1	0.900874
1675	cita	0	0.318211	-0.179205	0.179539	10	NA	1	0.864706
1676	brpf3a	1e-14	0.267268	-0.219237	0.197622	10	NA	1	0.854471
1677	ENSAPEG00000003483	0.0614125	0.0644848	0.433039	0.234225	10	NA	0	0.694509
1678	rplp0	0	0.144588	-0.261125	0.178986	10	NA	1	0.771452
1679	golga7	0.195721	0.517494	-0.251263	0.388223	10	NA	0	0.912849
1680	arfrp1	3.38247e-15	0.644028	-0.137388	0.297329	10	NA	1	0.917513
1681	kaznb	0	0.0627685	0.342004	0.183791	10	NA	1	0.688495
1682	tacc1	0.0213959	0.668132	-0.0935784	0.218278	10	NA	0	0.921619
1683	prdm2b	1e-14	0.0315725	-0.518324	0.241106	10	NA	1	0.592732
1684	NSG1	0	0.457914	-0.0937542	0.126305	10	NA	1	0.900874
1685	stx18	0	0.180067	0.415054	0.309615	10	NA	1	0.793968
1686	FOXJ3	0.0137486	0.171916	0.25774	0.188672	10	NA	0	0.786035
1687	znf362a	0	0.810521	0.0692996	0.289045	10	NA	1	0.931923
1688	trim62.1	0	0.369008	-0.284596	0.316805	10	NA	1	0.888286
1689	PLXNA1	0.0475445	0.0799927	0.398668	0.227716	10	NA	0	0.718726
1690	chchd6b	0	0.941906	-0.0116737	0.160188	10	NA	1	0.941109
1691	nol8	0.0780979	0.595871	0.170672	0.321812	10	NA	0	0.917513
1692	tpra1	0	0.400959	-0.220637	0.262692	10	NA	1	0.900538
1693	park7	0	0.644105	0.174422	0.377565	10	NA	1	0.917513
1694	kcnab2a	0	0.0489107	0.47531	0.241351	10	NA	1	0.663057
1695	eif4bb	0	0.155993	-0.275626	0.194284	10	NA	1	0.774798
1696	ENSAPEG00000004756	0	0.00674354	0.780549	0.288105	10	NA	1	0.357856
1697	vdrb	0	0.397234	0.272343	0.321701	10	NA	1	0.899075
1698	iffo2b	0.213347	0.0838486	0.64525	0.37324	10	NA	0	0.718726
1699	syn2b	0	0.719345	0.045169	0.125702	10	NA	1	0.927125
1700	slc48a1b	0.105966	0.3187	0.402951	0.40411	10	NA	0	0.865065
1701	vgll4b	0	0.849415	-0.0394505	0.207782	10	NA	1	0.934792
1702	ENSAPEG00000005184	0	0.219319	-0.240115	0.195479	10	NA	1	0.828731
1703	atg7	0	0.667453	0.0778392	0.181171	10	NA	1	0.92157
1704	slc6a1b	0	0.765803	0.0209164	0.07022	10	NA	1	0.929589
1705	si.ch211.160o17.4	0.0561118	0.884213	-0.0436027	0.299407	10	NA	0	0.938168
1706	acap3b	0	0.589472	-0.11513	0.213361	10	NA	1	0.917513
1707	atp2b2	1.36111e-14	0.432047	0.084154	0.107108	10	NA	1	0.900874
1708	iars1	0	0.610955	0.135593	0.266543	10	NA	1	0.917513
1709	dnajc16l	0	0.996837	0.00122948	0.310181	10	NA	1	0.94348
1710	rpl29	0.00111631	0.231659	-0.246743	0.20629	10	NA	0	0.835886
1711	dusp7	0	0.914513	-0.0213055	0.198472	10	NA	1	0.939734
1712	MAPK14	0	0.833691	0.0514863	0.245208	10	NA	1	0.933129
1713	alas1	0.0505995	0.973129	0.0121265	0.360005	10	NA	0	0.942503
1714	srpk1b	0	0.166227	-0.212146	0.153237	10	NA	1	0.780247
1715	kif21b	0	0.0942702	0.327903	0.195963	10	NA	1	0.744098
1716	ENSAPEG00000005984	0	0.568936	-0.1717	0.301428	10	NA	1	0.917513
1717	cpne5b	0	0.335518	0.209479	0.217514	10	NA	1	0.871007
1718	spcs1	1.33283e-15	0.459448	-0.216351	0.292463	10	NA	1	0.900984
1719	psma5	0	0.136262	-0.442565	0.297052	10	NA	1	0.765878
1720	mdm4	0.0446981	0.356458	0.267504	0.290092	10	NA	0	0.884361
1721	ppfia4	0	0.147423	0.202466	0.139757	10	NA	1	0.771727
1722	tmem183a	0	0.269821	-0.337421	0.30578	10	NA	1	0.854471
1723	srgap2	0	0.32302	0.202997	0.205406	10	NA	1	0.867215
1724	RASSF5	2.45074e-17	0.0143763	-0.430441	0.175854	10	NA	1	0.457607
1725	MAPKAPK2	0.0385078	0.759748	-0.0777563	0.254261	10	NA	0	0.929589
1726	LRRN2	7.36432e-15	0.18736	0.277313	0.210336	10	NA	1	0.803607
1727	elmo2	0	0.3485	-0.202716	0.216229	10	NA	1	0.879449
1728	arfgap1	0	0.223186	-0.187022	0.153536	10	NA	1	0.832277
1729	sys1	0	0.676685	0.158701	0.380586	10	NA	1	0.92257
1730	MYG1	0.0246835	0.142439	0.277164	0.188963	10	NA	0	0.769505
1731	ENSAPEG00000008226	0	0.82419	0.0427273	0.192328	10	NA	1	0.932504
1732	stx16	0	0.560459	0.1457	0.250276	10	NA	1	0.917513
1733	SLC11A2	0	0.671252	0.115522	0.27218	10	NA	1	0.921619
1734	KIF5A	0	0.646395	-0.070465	0.153594	10	NA	1	0.917513
1735	dctn2	0	0.899492	-0.0291341	0.230668	10	NA	1	0.938168
1736	nelfcd	7.69468e-17	0.591662	0.179797	0.335174	10	NA	1	0.917513
1737	r3hdm2	0	0.881801	0.0241851	0.162658	10	NA	1	0.938168
1738	kdm5ba	0	0.682296	-0.0789739	0.192934	10	NA	1	0.922581
1739	adipor1a	0	0.601932	-0.11481	0.220101	10	NA	1	0.917513
1740	gdf11	0.117263	0.638453	0.149378	0.317919	10	NA	0	0.917513
1741	shmt2	0.00256366	0.891185	-0.028094	0.205358	10	NA	0	0.938168
1742	fam210b	0	0.429568	0.271153	0.343262	10	NA	1	0.900874
1743	slc32a1	0	0.15625	-0.115586	0.0815251	10	NA	1	0.774798
1744	gnas	0	0.564549	-0.0666226	0.115645	10	NA	1	0.917513
1745	ipo9	0	0.0350227	-0.577267	0.273833	10	NA	1	0.608334
1746	MARCHF9	0	0.334422	-0.21725	0.225073	10	NA	1	0.870485
1747	shisa4	0	0.256858	-0.190866	0.168334	10	NA	1	0.849132
1748	timm17a	0.0905021	0.332544	-0.318884	0.329085	10	NA	0	0.869858
1749	ENSAPEG00000009844	0	0.616369	-0.0881899	0.176027	10	NA	1	0.917513
1750	INKA2	0.0787109	0.416873	0.230352	0.283734	10	NA	0	0.900874
1751	KCND3	1e-14	0.0213571	0.641963	0.278919	10	NA	1	0.540003
1752	st7l	0.0110927	0.623168	0.137867	0.280579	10	NA	0	0.917513
1753	cdh22	0.101856	0.148553	0.4981	0.344787	10	NA	0	0.772334
1754	ENSAPEG00000010123	0	0.833791	-0.0228141	0.10872	10	NA	1	0.933129
1755	smug1	0	0.943743	-0.0216191	0.306367	10	NA	1	0.941109
1756	calcoco1b	0	0.200312	-0.27368	0.213702	10	NA	1	0.814243
1757	lrp1aa	0	0.320378	-0.171347	0.172436	10	NA	1	0.866786
1758	itcha	0.171039	0.763195	-0.103198	0.342525	10	NA	0	0.929589
1759	esyt1b	0	0.463006	-0.20389	0.277815	10	NA	1	0.901856
1760	ENSAPEG00000010964	0.0319323	0.070852	0.390273	0.216047	10	NA	0	0.704418
1761	smarcd1	0	0.732398	0.0657739	0.192356	10	NA	1	0.927275
1762	itpr1a	0	0.0639677	0.632236	0.341305	10	NA	1	0.693095
1763	ENSAPEG00000011194	0.00496946	0.34745	0.198319	0.211079	10	NA	0	0.878751
1764	vapb	0	0.328174	-0.190776	0.195108	10	NA	1	0.869398
1765	SRC	0.00752776	0.295215	-0.259044	0.247475	10	NA	0	0.861261
1766	slc4a8	0	0.651133	-0.120686	0.266892	10	NA	1	0.917778
1767	rbm6	4e-14	0.0662868	-0.299022	0.162824	10	NA	1	0.698914
1768	GNAI2	0	0.913936	0.013324	0.123284	10	NA	1	0.939734
1769	rbm5	0	0.895363	0.0155015	0.117863	10	NA	1	0.938168
1770	ENSAPEG00000011878	0.0249124	0.908581	0.0194824	0.169665	10	NA	0	0.939724
1771	BRK1	0	0.200389	-0.271287	0.211869	10	NA	1	0.814243
1772	SRGAP3	0	0.133851	0.236305	0.157633	10	NA	1	0.761023
1773	kcnb1	0	0.428164	0.145374	0.183475	10	NA	1	0.900874
1774	stau1	1e-14	0.857265	-0.0323371	0.179793	10	NA	1	0.935582
1775	pbrm1l	0.0152258	0.762455	0.0975381	0.322698	10	NA	0	0.929589
1776	camk1a	0	0.00722797	-0.490231	0.182503	10	NA	1	0.365512
1777	ca16b	0	0.927229	0.0161483	0.176809	10	NA	1	0.940448
1778	cadpsb	0	0.126323	0.118448	0.0774793	10	NA	1	0.756473
1779	SRSF3	0	0.588658	0.163625	0.302572	10	NA	1	0.917513
1780	patz1	0	0.752811	-0.0876697	0.278374	10	NA	1	0.929589
1781	rereb	0	0.482084	0.203	0.288781	10	NA	1	0.904164
1782	si.ch211.157b11.12	5.80834e-17	0.984159	-0.00714133	0.359667	10	NA	1	0.94291
1783	p4htm	0	0.292362	0.343272	0.326008	10	NA	1	0.861261
1784	cacna2d2b	0	0.0811571	0.280183	0.160654	10	NA	1	0.718726
1785	abhd14a	0.00346596	0.0230719	-0.486096	0.213928	10	NA	0	0.550357
1786	tusc2b	0	0.724356	-0.103132	0.292454	10	NA	1	0.927125
1787	ENSAPEG00000014967	0	0.528736	0.147403	0.233996	10	NA	1	0.913804
1788	bap1	0	0.78045	-0.0698925	0.250751	10	NA	1	0.929589
1789	bsnb	2.8504e-16	0.653776	-0.0643714	0.143518	10	NA	1	0.917778
1790	ENSAPEG00000015094	0	0.541527	-0.0685272	0.112247	10	NA	1	0.916384
1791	METTL7A	0.0932201	0.859404	-0.0573281	0.323644	10	NA	0	0.936269
1792	dip2bb	0	0.519858	-0.169523	0.263413	10	NA	1	0.912849
1793	wnk2	0	0.10296	0.288428	0.176877	10	NA	1	0.744603
1794	ENSAPEG00000015506	0	0.313995	0.222379	0.220861	10	NA	1	0.863716
1795	pfdn5	0.0631054	0.102231	-0.636533	0.389524	10	NA	0	0.744603
1796	acad9	0	0.704728	-0.0987483	0.260587	10	NA	1	0.927105
1797	smarcc2	0	0.866866	-0.0271443	0.161919	10	NA	1	0.937935
1798	ENSAPEG00000015727	0	0.0138215	-0.574258	0.233261	10	NA	1	0.452468
1799	iqsec1b	0	0.186954	0.159946	0.121204	10	NA	1	0.803607
1800	ENSAPEG00000015869	0	0.0157214	0.586133	0.242673	10	NA	1	0.475524
1801	hdac11	0	0.00915044	-0.370841	0.142282	10	NA	1	0.406658
1802	c1galt1a	6.98091e-16	0.740368	0.0994379	0.300085	10	NA	1	0.927275
1803	os9	0.000197143	0.322445	-0.193715	0.195782	10	NA	0	0.866786
1804	ptpdc1a	0.0259762	0.794358	0.0816454	0.313231	10	NA	0	0.929589
1805	b4galnt1b	0	0.24253	0.310927	0.266048	10	NA	1	0.838813
1806	phf2	0.00581951	0.227965	-0.174856	0.145034	10	NA	0	0.835056
1807	ENSAPEG00000016087	0.150404	0.581956	0.166536	0.302501	10	NA	0	0.917513
1808	acvr1bb	0	0.949625	0.0163902	0.259432	10	NA	1	0.941109
1809	prkag1	0	0.716566	-0.167988	0.462711	10	NA	1	0.927125
1810	fam120a	0	0.306156	0.25716	0.251299	10	NA	1	0.861261
1811	rps26	0.00753309	0.027305	-0.372457	0.168752	10	NA	0	0.573932
1812	fkbp11	0	0.372249	0.285142	0.31957	10	NA	1	0.88995
1813	arf3b	0.00576923	0.427359	-0.125817	0.158516	10	NA	0	0.900874
1814	erbb3a	0	0.796776	-0.0792167	0.307612	10	NA	1	0.929589
1815	KLF15	0	0.924672	-0.0338104	0.357593	10	NA	1	0.940448
1816	ENSAPEG00000016449	0	0.698778	-0.178755	0.461936	10	NA	1	0.927105
1817	CPNE9	0.027709	0.269635	-0.38565	0.349351	10	NA	0	0.854471
1818	mtmr14	0	0.946577	-0.0151002	0.225354	10	NA	1	0.941109
1819	pa2g4a	5.91716e-17	0.592437	-0.13531	0.25277	10	NA	1	0.917513
1820	crbn	0.152509	0.876747	-0.0549755	0.354465	10	NA	0	0.938168
1821	setd5	0.0509136	0.879415	-0.0449097	0.296021	10	NA	0	0.938168
1822	ENSAPEG00000016667	0.115124	0.160428	0.58824	0.419084	10	NA	0	0.775834
1823	ruvbl1	0	0.229072	-0.38004	0.315975	10	NA	1	0.835056
1824	si.dkey.19e4.5	0	0.084953	-0.337385	0.195853	10	NA	1	0.719747
1825	pfkfb4b	0.116502	0.449497	0.230291	0.304515	10	NA	0	0.900874
1826	MAPKAPK3	9.38555e-16	0.891238	-0.0336305	0.245949	10	NA	1	0.938168
1827	ube2v1	0	0.213774	0.393585	0.316577	10	NA	1	0.821465
1828	ENSAPEG00000017440	0.0663701	0.955666	-0.0216346	0.38916	10	NA	0	0.942268
1829	ip6k2b	0	0.805583	-0.0566198	0.230042	10	NA	1	0.931923
1830	csnk2a4	0	0.839125	0.0395161	0.194648	10	NA	1	0.933371
1831	ENSAPEG00000017511	0	0.473506	-0.136594	0.190565	10	NA	1	0.903966
1832	si.ch211.117k10.3	0.0101569	0.775144	0.0779871	0.273013	10	NA	0	0.929589
1833	nucks1a	0.0276591	0.803725	0.0388332	0.156252	10	NA	0	0.931923
1834	ENSAPEG00000017973	0	0.165759	0.29558	0.213267	10	NA	1	0.779952
1835	gnai2a	0.078987	0.835498	0.0686507	0.330598	10	NA	0	0.933129
1836	slc38a3a	0	0.0136305	0.317874	0.128858	10	NA	1	0.452468
1837	RBM5	0	0.980918	0.00562185	0.235048	10	NA	1	0.942653
1838	ptprt	0.254016	0.43949	-0.376916	0.487568	10	NA	0	0.900874
1839	emc3	0	0.97335	0.0072152	0.215977	10	NA	1	0.942503
1840	usp4	0	0.461516	-0.168479	0.228801	10	NA	1	0.901856
1841	grip2b	0.136007	0.276323	-0.3539	0.325091	10	NA	0	0.855967
1842	slc6a6b	0	0.76075	0.0401894	0.131987	10	NA	1	0.929589
1843	tex264a	0	0.868253	0.0325686	0.19634	10	NA	1	0.937935
1844	ccndbp1	0	0.770478	-0.0716191	0.245481	10	NA	1	0.929589
1845	tmcc1b	0	0.743056	-0.100251	0.305821	10	NA	1	0.927275
1846	tomm34	0	0.833114	0.0614574	0.291669	10	NA	1	0.933129
1847	YWHAB	0	0.211873	0.181388	0.145293	10	NA	1	0.82072
1848	hp1bp3	0	0.755314	-0.0524612	0.168339	10	NA	1	0.929589
1849	eif4g3a	0	0.6456	0.0598987	0.130248	10	NA	1	0.917513
1850	cacna1da	0.000668641	0.0709946	0.203511	0.112716	10	NA	0	0.704418
1851	ephb2b	0	0.238324	0.315889	0.267887	10	NA	1	0.83822
1852	lrrc38b	0.0358896	0.947493	0.0185211	0.281238	10	NA	0	0.941109
1853	igsf21a	0	0.135384	0.190709	0.127718	10	NA	1	0.764092
1854	arhgef10la	0	0.580633	0.0841418	0.152304	10	NA	1	0.917513
1855	ENSAPEG00000020306	0	0.118843	0.379143	0.243095	10	NA	1	0.756103
1856	rpl22	0	0.228468	-0.26705	0.221745	10	NA	1	0.835056
1857	phactr3b	0	0.713755	-0.0507042	0.138227	10	NA	1	0.927125
1858	SRSF6	0	0.851686	0.0545246	0.291627	10	NA	1	0.935081
1859	ift52	0	0.192853	0.455454	0.349761	10	NA	1	0.806921
1860	rpn2	0	0.020963	-0.472649	0.20473	10	NA	1	0.53708
1861	necab3	0.185678	0.0666581	0.668157	0.364322	10	NA	0	0.698936
1862	atp2b4.1	0.0281888	0.0123522	0.660542	0.264014	10	NA	0	0.450806
1863	EPB41L1	0.00388203	0.826284	0.0334208	0.15228	10	NA	0	0.932607
1864	rnf123	0	0.0872019	0.262492	0.153473	10	NA	1	0.725506
1865	cept1b	0	0.572821	-0.135245	0.239837	10	NA	1	0.917513
1866	cntn4	0	0.0778796	0.380859	0.216014	10	NA	1	0.717523
1867	dram2b	0	0.257974	-0.237199	0.209689	10	NA	1	0.851082
1868	zgc.162255	0.0705987	0.113324	-0.49322	0.311489	10	NA	0	0.747177
1869	nfs1	0	0.200113	0.24383	0.190309	10	NA	1	0.814243
1870	aldh4a1	0	0.665766	-0.162364	0.375872	10	NA	1	0.921094
1871	ENSAPEG00000021362	0	0.636251	-0.125156	0.26463	10	NA	1	0.917513
1872	chl1b	0.0364831	0.576884	-0.146213	0.262059	10	NA	0	0.917513
1873	cpne1	0	0.970947	0.00552124	0.151596	10	NA	1	0.942503
1874	pik3c2b	2.40032e-16	0.804029	0.0512044	0.206356	10	NA	1	0.931923
1875	cntn3b	0	0.465849	0.0894345	0.122639	10	NA	1	0.902891
1876	pdzrn3b	0.108098	0.423941	0.238098	0.29777	10	NA	0	0.900874
1877	ENSAPEG00000021651	0	0.455229	-0.178628	0.239215	10	NA	1	0.900874
1878	rybpb	1.03625e-16	0.975064	-0.00715775	0.228988	10	NA	1	0.942503
1879	ube2c.1	0.00497883	0.144048	-0.370902	0.253889	10	NA	0	0.771452
1880	EIF4E3	0	0.38655	-0.236651	0.273303	10	NA	1	0.892911
1881	pcif1	0	0.677024	0.0939931	0.225659	10	NA	1	0.92257
1882	ENSAPEG00000021927	0	0.695324	0.106446	0.271795	10	NA	1	0.926646
1883	mkrn2	0	0.537844	-0.187978	0.305121	10	NA	1	0.915915
1884	kcnq2b	0	0.183233	0.310311	0.233165	10	NA	1	0.798854
1885	khk	0	0.5531	-0.115977	0.195537	10	NA	1	0.917513
1886	ENSAPEG00000022241	0	0.155573	0.278294	0.195965	10	NA	1	0.774798
1887	ENSAPEG00000022416	0.0354664	0.110088	-0.429982	0.26911	10	NA	0	0.744603
1888	rbbp5	0	0.865188	0.0365214	0.215118	10	NA	1	0.937935
1889	ENSAPEG00000022505	0	0.202523	0.370955	0.291083	10	NA	1	0.816298
1890	ENSAPEG00000022518	0.230172	0.10024	0.620954	0.37778	10	NA	0	0.744603
1891	frmd4ba	0.0839091	0.553648	0.18626	0.314467	10	NA	0	0.917513
1892	osgn1	0.0497967	0.953456	0.0186142	0.318911	10	NA	0	0.942268
1893	nav1b	0	0.949235	-0.0087745	0.137819	10	NA	1	0.941109
1894	lrrn1	0.0174968	0.271874	0.410363	0.373479	10	NA	0	0.854471
1895	setmar	4e-14	0.0319041	-0.689486	0.321347	10	NA	1	0.59513
1896	itpr1b	0.0277359	0.347121	0.165249	0.175761	10	NA	0	0.878708
1897	smpd4	0	0.88454	-0.036953	0.254468	10	NA	1	0.938168
1898	SYT2	0.197973	0.296979	-0.339866	0.325875	10	NA	0	0.861261
1899	arl8bb	0	0.539626	-0.166544	0.271519	10	NA	1	0.915915
1900	camkvb	0	0.543047	0.094847	0.155944	10	NA	1	0.916384
1901	dynlrb1	0	0.176387	-0.339784	0.251327	10	NA	1	0.790397
1902	map1lc3a	0	0.197481	-0.262703	0.203841	10	NA	1	0.811395
1903	mmp24	7.07853e-16	0.670154	-0.115709	0.271657	10	NA	1	0.921619
1904	uqcc1	0	0.399114	-0.174663	0.207143	10	NA	1	0.900302
1905	nudt3b	1.18517e-15	0.294276	-0.215695	0.205661	10	NA	1	0.861261
1906	oser1	0.00371853	0.331109	-0.273673	0.28159	10	NA	0	0.869398
1907	rps10	0.0205174	0.131355	-0.269414	0.178564	10	NA	0	0.761023
1908	pacsin1b	0	0.57297	0.16232	0.287964	10	NA	1	0.917513
1909	pcbp4	1.25227e-14	0.570962	-0.150026	0.264766	10	NA	1	0.917513
1910	ilrun	0.07272	0.464642	-0.227146	0.310639	10	NA	0	0.902648
1911	snrpc	0	0.231646	-0.35321	0.295294	10	NA	1	0.835886
1912	anks1ab	0	0.328751	0.156435	0.160177	10	NA	1	0.869398
1913	dag1	0.0490273	0.329998	0.238276	0.244607	10	NA	0	0.869398
1914	phc2b	1.39866e-14	0.178797	-0.31819	0.236666	10	NA	1	0.792517
1915	nicn1	0.0311939	0.566501	0.163828	0.285807	10	NA	0	0.917513
1916	ENSAPEG00000023323	0.0568929	0.702035	0.129737	0.339117	10	NA	0	0.927105
1917	ENSAPEG00000023380	0.0557814	0.125415	0.45407	0.296306	10	NA	0	0.756473
1918	BCL2L1	0.0433969	0.48469	-0.194504	0.278349	10	NA	0	0.904706
1919	adnpa	0	0.0896263	-0.559404	0.32957	10	NA	1	0.733541
1920	si.ch211.232b12.5	0.0142633	0.397947	-0.201392	0.238251	10	NA	0	0.899075
1921	RAP1GAP	0.040045	0.0947423	0.447317	0.267711	10	NA	0	0.744238
1922	top1l	0	0.358253	-0.188477	0.205156	10	NA	1	0.885563
1923	pdhb	2.0833e-17	0.525967	0.120952	0.190724	10	NA	1	0.912849
1924	lrig2	0	0.425328	-0.259405	0.32539	10	NA	1	0.900874
1925	pfkfb4a	0	0.782897	0.0619051	0.224664	10	NA	1	0.929589
1926	pxk	0.023992	0.187723	-0.341621	0.259326	10	NA	0	0.803607
1927	magi3b	2.61049e-14	0.837356	-0.0336993	0.164166	10	NA	1	0.933371
1928	PLXNA2	0	0.00234318	0.573929	0.188613	10	NA	1	0.191988
1929	smpd2b	0.0134379	0.725072	-0.101361	0.288213	10	NA	0	0.927125
1930	phtf1	0.0611287	0	0.312245	0.00727117	10	Model failed to converge with max|grad| = 0.009528	0	0
1931	ENSAPEG00000023815	1.96e-16	0.238943	0.170134	0.144471	10	NA	1	0.83822
1932	pfkfb2b	0	0.20404	0.29222	0.230072	10	NA	1	0.816815
1933	zmynd8	0.0361414	0.345859	0.206378	0.218933	10	NA	0	0.877437
1934	namptb	0.0278337	0.380463	0.272804	0.31105	10	NA	0	0.891467
1935	cadpsa	0	0.0697105	0.329138	0.181464	10	NA	1	0.703081
1936	ncoa3	0	0.414717	0.197066	0.241615	10	NA	1	0.900874
1937	ptprga	0.020053	0.74245	0.0618149	0.18811	10	NA	0	0.927275
1938	fhit	0	0.373458	-0.158527	0.178117	10	NA	1	0.889956
1939	sulf2a	1e-14	0.424421	0.179154	0.224286	10	NA	1	0.900874
1940	raly	0	0.0722829	0.337114	0.187563	10	NA	1	0.704823
1941	phf20a	0.0603885	0.0516086	-0.491164	0.252347	10	NA	0	0.663057
1942	cyc1	0	0.352659	-0.176531	0.189932	10	NA	1	0.882023
1943	ergic3	6.4629e-15	0.927381	0.0220717	0.242171	10	NA	1	0.940448
1944	ndrg3a	0	0.874526	0.0198128	0.125467	10	NA	1	0.938168
1945	usp48	0	0.339843	0.246201	0.257943	10	NA	1	0.874618
1946	zbtb40	0	0.757424	-0.121505	0.39339	10	NA	1	0.929589
1947	SEC61A1.1	0	0.137021	-0.372991	0.250839	10	NA	1	0.765878
1948	ip6k2a	0	0.265669	0.290927	0.261368	10	NA	1	0.854471
1949	uqcrc1	0	0.88509	-0.0321306	0.222327	10	NA	1	0.938168
1950	tmem106ba	0	0.121962	-0.297519	0.19237	10	NA	1	0.756473
1951	ENSAPEG00000000405	0	0.616046	-0.0765999	0.152753	10	NA	1	0.917513
1952	tbrg4	0	0.104843	-0.5402	0.333084	10	NA	1	0.744603
1953	etv1	0	0.526479	0.0630637	0.0995653	10	NA	1	0.912849
1954	dgkb	0.0131133	0.136938	0.273136	0.183647	10	NA	0	0.765878
1955	SCRT1	1e-14	0.729302	0.0673593	0.194649	10	NA	1	0.927275
1956	galnt1	0	0.979198	-0.00418997	0.160696	10	NA	1	0.942653
1957	tmem245	0.000901196	0.781364	-0.0643747	0.231946	10	NA	0	0.929589
1958	frrs1l	0	0.596002	-0.0917803	0.173119	10	NA	1	0.917513
1959	sec61b	0.0862356	0.0958001	-0.672063	0.403504	10	NA	0	0.744603
1960	crppa	0.0336924	0.9819	-0.00544954	0.2402	10	NA	0	0.942653
1961	herpud2	0	0.40775	0.247487	0.298948	10	NA	1	0.900874
1962	erp44	0	0.438629	-0.163557	0.211175	10	NA	1	0.900874
1963	dpy19l1l	0.00634752	0.428901	0.213465	0.269842	10	NA	0	0.900874
1964	tex10	0	0.00948841	-0.773521	0.298204	10	NA	1	0.410698
1965	si.ch211.197h24.6	0	0.755373	-0.118644	0.380803	10	NA	1	0.929589
1966	ENSAPEG00000001404	0	0.32079	-0.212873	0.214409	10	NA	1	0.866786
1967	cspg5a	0	0.0848757	0.171379	0.0994613	10	NA	1	0.719747
1968	ptpn23a	0	0.173675	-0.362282	0.266288	10	NA	1	0.786035
1969	pdp1	0	0.977968	0.0068908	0.249521	10	NA	1	0.942653
1970	virma	0	0.369292	0.255817	0.284937	10	NA	1	0.888286
1971	mcl1b	0.00610915	0.88234	0.0256079	0.173023	10	NA	0	0.938168
1972	ensaa	0	0.466203	-0.176364	0.242036	10	NA	1	0.902891
1973	si.ch211.113g11.6	0	0.0521816	0.369968	0.190545	10	NA	1	0.663057
1974	atg5	0.0247077	0.104439	0.37021	0.228003	10	NA	0	0.744603
1975	dctn3	0	0.331221	-0.30459	0.313474	10	NA	1	0.869398
1976	nt5c3a	0.00774503	0.864438	-0.0480391	0.281379	10	NA	0	0.937935
1977	fam171a1	0.140663	0.534097	-0.226432	0.364176	10	NA	0	0.915481
1978	nmt2	0.0157059	0.800311	0.0571918	0.226104	10	NA	0	0.931201
1979	bbs9	0	0.552093	-0.138061	0.232182	10	NA	1	0.917513
1980	sh3bp5b	0	0.467215	0.10402	0.143077	10	NA	1	0.902891
1981	adam22	0	0.481499	0.0912819	0.129681	10	NA	1	0.904164
1982	mef2d	0	0.090659	0.16553	0.0978347	10	NA	1	0.737682
1983	osgin2	0.0250292	0.124969	-0.45086	0.293864	10	NA	0	0.756473
1984	them4	1.86843e-16	0.255745	-0.379762	0.334149	10	NA	1	0.848683
1985	pip5k1ab	0	0.148972	0.265145	0.183724	10	NA	1	0.772334
1986	snrnp48	4e-14	0.852008	-0.0511479	0.274167	10	NA	1	0.935081
1987	nagpa	0	0.0770905	0.55899	0.316202	10	NA	1	0.716946
1988	tp53inp1	0	0.141405	0.361449	0.245787	10	NA	1	0.769505
1989	chrnb2	0	0.510074	0.173846	0.263914	10	NA	1	0.911974
1990	shc1	0	0.00100084	-0.451119	0.137106	10	NA	1	0.104489
1991	flad1	0	0.226884	-0.375011	0.31033	10	NA	1	0.835056
1992	si.dkey.246i14.3	0	0.140686	0.489426	0.33221	10	NA	1	0.769505
1993	efna3b	1.84184e-14	0.36763	0.152588	0.169369	10	NA	1	0.887235
1994	slc50a1	0	0.428774	-0.292423	0.369552	10	NA	1	0.900874
1995	trim46a	0	0.79279	-0.0646032	0.245931	10	NA	1	0.929589
1996	TMEM107	1.18517e-15	0.884592	0.0480709	0.331178	10	NA	1	0.938168
1997	xrcc1	0.0682149	0.581239	0.174421	0.316222	10	NA	0	0.917513
1998	USF2	0	0.315921	-0.258233	0.257493	10	NA	1	0.863716
1999	ENSAPEG00000004268	0	0.957451	0.00614519	0.11518	10	NA	1	0.942268
[truncated: 254,339+ more rows]

## Sheet: child_fisher_n_degs_by_cluster_
cluster	n_sig_degs	n_cells	n_genes_tested	p_value	odds_ratio	confidence_low	confidence_high	q
3	97	726	5861	2.31e-31	4.5376	3.63672	5.60853	1.11e-29
17	29	452	3291	0.000115598	2.25456	1.49946	3.26496	0.000292037
13a	56	729	9812	0.00872462	1.45778	1.09208	1.91105	0.0130869
13b	59	721	9871	0.00249097	1.53154	1.15596	1.99496	0.00412299
14b	46	563	5099	7.55e-07	2.33231	1.69377	3.14022	3.3e-06
15a	58	638	3876	3.44e-17	3.9604	2.97827	5.17605	8.24e-16
1a	85	1172	10491	1.62e-09	2.13348	1.68655	2.66882	9.73e-09
1b	52	782	9137	0.0111533	1.45158	1.07543	1.92118	0.016223
2a	91	948	9577	7.21e-14	2.53129	2.01617	3.14575	8.65e-13
9a	51	956	7848	0.000968143	1.66587	1.23036	2.2106	0.00193629
9c	92	811	9013	8.36e-16	2.73043	2.17708	3.38964	1.34e-14
9d	57	659	7832	2.27e-05	1.87905	1.41097	2.45835	6.82e-05
13c	18	499	7223	0.0370866	0.616692	0.36376	0.98046	0.0494488
2d	9	483	4977	0.0117575	0.447218	0.203764	0.853059	0.0165988
1e	14	394	7948	0.000550469	0.432554	0.235535	0.729636	0.00125822
2b	13	811	8648	3.9e-05	0.367629	0.194999	0.631898	0.000110031
9f	10	504	6885	0.00020282	0.356673	0.170434	0.659095	0.000486767
1c	14	719	9866	4.14e-06	0.345621	0.188173	0.582932	1.53e-05
9e	10	592	7256	6.44e-05	0.337902	0.161476	0.624383	0.000171796
2c	4	510	3675	0.00213797	0.269075	0.0731543	0.691633	0.0036651
5	8	409	7295	7.16e-06	0.26822	0.115409	0.530831	2.45e-05
1f	6	356	6776	1.95e-06	0.216529	0.0792515	0.47325	7.8e-06
15b	2	283	2447	0.00569408	0.202582	0.0244821	0.734454	0.00881664
10	5	454	6789	4.1e-07	0.179927	0.0582625	0.421431	1.97e-06
14c	2	300	2956	0.00106355	0.167336	0.020231	0.606553	0.00204202
1d	6	658	9055	8.42e-10	0.160492	0.0587587	0.350778	6.1e-09
2f	3	331	7373	8.9e-10	0.098936	0.0203571	0.290043	6.1e-09
2g	1	327	2573	0.000747697	0.0961448	0.00243456	0.537369	0.00163134
4	3	423	7910	1.49e-10	0.092016	0.0189289	0.269741	1.43e-09
11	0	183	4028	1.85e-07	0	0	0.225462	9.89e-07
2h	0	101	2955	1.2e-05	0	0	0.308701	3.85e-05
1g	0	58	1959	0.000838245	0	0	0.46761	0.00174938
2i	0	93	1803	0.00117523	0	0	0.508423	0.00216965
12	0	96	1788	0.00185612	0	0	0.512722	0.00329977
13f	0	54	1591	0.00394181	0	0	0.576751	0.00630689
6a	0	217	1205	0.0182019	0	0	0.762946	0.0249627
9b	21	827	8156	0.0394488	0.636731	0.392154	0.979412	0.0511769
6b	3	127	2271	0.0422569	0.328146	0.0674995	0.962923	0.0533771
8	1	120	1431	0.0528949	0.173713	0.00439401	0.971583	0.0651014
2e	16	449	5562	0.234912	0.715514	0.407091	1.16879	0.281894
19	0	62	534	0.284705	0	0	1.72947	0.333313
18	0	105	296	0.636717	0	0	3.13193	0.727677
13e	2	64	494	0.725452	1.01454	0.12235	3.69414	0.795158
16	17	371	4835	0.728895	0.878556	0.509296	1.41534	0.795158
13d	29	410	7274	1	0.99891	0.664958	1.44509	1
14a	21	843	5495	1	0.956528	0.588934	1.47182	1
14d	1	82	301	1	0.831733	0.0209681	4.67952	1
7	3	171	990	1	0.757855	0.155733	2.22758	1

## Sheet: goodness_of_fit_sex_bias_n_degs
	cluster	n_sig_degs_female_up	cluster	n_sig_degs_male_up	cluster_temp	n_cells	n_genes_tested	statistic_sex_bias	df_sex_bias	p_sex_bias	q_sex_bias
1	10	3	10	2	10	454	6789	0.2	1	0.654721	0.64929
45	11	0	11	0	11	183	4028	NA	NA	NA	NA
43	12	0	12	0	12	96	1788	NA	NA	NA	NA
2	13a	40	13a	16	13a	729	9812	10.2857	1	0.00134064	0.0150679
3	13b	41	13b	18	13b	721	9871	8.9661	1	0.00275035	0.023184
4	13c	16	13c	2	13c	499	7223	10.8889	1	0.000967428	0.0150679
5	13d	17	13d	12	13d	410	7274	0.862069	1	0.35316	0.497111
6	13e	0	13e	2	13e	64	494	2	1	0.157299	0.407986
48	13f	0	13f	0	13f	54	1591	NA	NA	NA	NA
7	14a	13	14a	8	14a	843	5495	1.19048	1	0.275234	0.497111
8	14b	29	14b	17	14b	563	5099	3.13043	1	0.0768432	0.255228
39	14c	2	14c	0	14c	300	2956	2	1	0.157299	0.407986
41	14d	1	14d	0	14d	82	301	1	1	0.317311	0.497111
9	15a	20	15a	38	15a	638	3876	5.58621	1	0.0181025	0.0871969
10	15b	1	15b	1	15b	283	2447	0	1	1	0.864564
11	16	11	16	6	16	371	4835	1.47059	1	0.225253	0.497111
12	17	13	17	16	17	452	3291	0.310345	1	0.577469	0.600378
40	18	0	18	0	18	105	296	NA	NA	NA	NA
46	19	0	19	0	19	62	534	NA	NA	NA	NA
13	1a	45	1a	40	1a	1172	10491	0.294118	1	0.587594	0.600378
14	1b	30	1b	22	1b	782	9137	1.23077	1	0.267257	0.497111
15	1c	9	1c	5	1c	719	9866	1.14286	1	0.285049	0.497111
16	1d	2	1d	4	1d	658	9055	0.666667	1	0.414216	0.537174
17	1e	7	1e	7	1e	394	7948	0	1	1	0.864564
18	1f	2	1f	4	1f	356	6776	0.666667	1	0.414216	0.537174
47	1g	0	1g	0	1g	58	1959	NA	NA	NA	NA
19	2a	32	2a	59	2a	948	9577	8.01099	1	0.00464943	0.0313539
20	2b	6	2b	7	2b	811	8648	0.0769231	1	0.781511	0.731972
21	2c	0	2c	4	2c	510	3675	4	1	0.0455003	0.191772
22	2d	5	2d	4	2d	483	4977	0.111111	1	0.738883	0.711818
23	2e	10	2e	6	2e	449	5562	1	1	0.317311	0.497111
24	2f	0	2f	3	2f	331	7373	3	1	0.0832645	0.255228
25	2g	0	2g	1	2g	327	2573	1	1	0.317311	0.497111
44	2h	0	2h	0	2h	101	2955	NA	NA	NA	NA
42	2i	0	2i	0	2i	93	1803	NA	NA	NA	NA
26	3	72	3	25	3	726	5861	22.7732	1	1.82291e-06	6.14647e-05
27	4	1	4	2	4	423	7910	0.333333	1	0.563703	0.600378
28	5	5	5	3	5	409	7295	0.5	1	0.4795	0.598807
37	6a	0	6a	0	6a	217	1205	NA	NA	NA	NA
29	6b	2	6b	1	6b	127	2271	0.333333	1	0.563703	0.600378
30	7	2	7	1	7	171	990	0.333333	1	0.563703	0.600378
38	8	1	8	0	8	120	1431	1	1	0.317311	0.497111
31	9a	22	9a	29	9a	956	7848	0.960784	1	0.326989	0.497111
32	9b	9	9b	12	9b	827	8156	0.428571	1	0.512691	0.600378
33	9c	59	9c	33	9c	811	9013	7.34783	1	0.00671439	0.0377326
34	9d	32	9d	25	9d	659	7832	0.859649	1	0.353837	0.497111
35	9e	8	9e	2	9e	592	7256	3.6	1	0.0577796	0.216468
36	9f	5	9f	5	9f	504	6885	0	1	1	0.864564

## Sheet: sig_enrichment_test_results
Column1	ID	Description	GeneRatio	BgRatio	pvalue	p.adjust	qvalue	geneID	Count	ontology	test	cluster	DEG_in_cat	DEG_total	Bg_in_cat	Bg_total
hsa05133	hsa05133	Pertussis	3/19	17/2920	0.000150044	0.0193557	0.0162679	5599/2353/1072	3	KEGG_PATHWAY	all_degs	13a	3	19	17	2920
hsa04930	hsa04930	Type II diabetes mellitus	3/19	25/2920	0.000491039	0.031672	0.0266195	8913/8660/5599	3	KEGG_PATHWAY	all_degs	13a	3	19	25	2920
GO:00051981	GO:0005198	structural molecule activity	7/33	228/6129	0.00016787	0.0211887	0.0169281	NEFM/MAP1B/RPL27A/RPL21/RPL35A/RPS8/RPS13	7	MOLECULAR_FUNCTION	all_degs	13b	7	33	228	6129
GO:0003735	GO:0003735	structural constituent of ribosome	5/33	105/6129	0.00021732	0.0211887	0.0169281	RPL27A/RPL21/RPL35A/RPS8/RPS13	5	MOLECULAR_FUNCTION	all_degs	13b	5	33	105	6129
GO:0022626	GO:0022626	cytosolic ribosome	5/34	69/6245	3.08627e-05	0.00564787	0.00432077	RPL27A/RPL21/RPL35A/RPS8/RPS13	5	CELL_COMPARTMENT	all_degs	13b	5	34	69	6245
GO:00974181	GO:0097418	neurofibrillary tangle	2/34	5/6245	0.000284799	0.0190137	0.014546	CLU/NEFM	2	CELL_COMPARTMENT	all_degs	13b	2	34	5	6245
GO:0044391	GO:0044391	ribosomal subunit	5/34	112/6245	0.0003117	0.0190137	0.014546	RPL27A/RPL21/RPL35A/RPS8/RPS13	5	CELL_COMPARTMENT	all_degs	13b	5	34	112	6245
GO:0005840	GO:0005840	ribosome	5/34	132/6245	0.000664912	0.0304197	0.0232719	RPL27A/RPL21/RPL35A/RPS8/RPS13	5	CELL_COMPARTMENT	all_degs	13b	5	34	132	6245
GO:0022625	GO:0022625	cytosolic large ribosomal subunit	3/34	41/6245	0.0013648	0.0468055	0.0358075	RPL27A/RPL21/RPL35A	3	CELL_COMPARTMENT	all_degs	13b	3	34	41	6245
GO:00974401	GO:0097440	apical dendrite	2/34	11/6245	0.00153461	0.0468055	0.0358075	CLU/MAP1B	2	CELL_COMPARTMENT	all_degs	13b	2	34	11	6245
GO:00708201	GO:0070820	tertiary granule	3/34	47/6245	0.00203028	0.0494454	0.0378271	FTH1/SNAP25/DYNLL1	3	CELL_COMPARTMENT	all_degs	13b	3	34	47	6245
GO:0005868	GO:0005868	cytoplasmic dynein complex	2/34	13/6245	0.00216155	0.0494454	0.0378271	DCTN4/DYNLL1	2	CELL_COMPARTMENT	all_degs	13b	2	34	13	6245
GO:00058751	GO:0005875	microtubule associated complex	3/34	58/6245	0.00370906	0.0600191	0.0459163	MAP1B/DCTN4/DYNLL1	3	CELL_COMPARTMENT	all_degs	13b	3	34	58	6245
GO:0030286	GO:0030286	dynein complex	2/34	18/6245	0.0041683	0.0600191	0.0459163	DCTN4/DYNLL1	2	CELL_COMPARTMENT	all_degs	13b	2	34	18	6245
GO:00708211	GO:0070821	tertiary granule membrane	2/34	20/6245	0.00514119	0.0600191	0.0459163	SNAP25/DYNLL1	2	CELL_COMPARTMENT	all_degs	13b	2	34	20	6245
GO:00059251	GO:0005925	focal adhesion	5/34	211/6245	0.00525298	0.0600191	0.0459163	CFL1/DCTN4/RPS8/YWHAG/RPS13	5	CELL_COMPARTMENT	all_degs	13b	5	34	211	6245
GO:0008043	GO:0008043	intracellular ferritin complex	1/34	1/6245	0.00544436	0.0600191	0.0459163	FTH1	1	CELL_COMPARTMENT	all_degs	13b	1	34	1	6245
GO:00343661	GO:0034366	spherical high-density lipoprotein particle	1/34	1/6245	0.00544436	0.0600191	0.0459163	CLU	1	CELL_COMPARTMENT	all_degs	13b	1	34	1	6245
GO:0070288	GO:0070288	ferritin complex	1/34	1/6245	0.00544436	0.0600191	0.0459163	FTH1	1	CELL_COMPARTMENT	all_degs	13b	1	34	1	6245
GO:00990201	GO:0099020	perinuclear endoplasmic reticulum lumen	1/34	1/6245	0.00544436	0.0600191	0.0459163	CLU	1	CELL_COMPARTMENT	all_degs	13b	1	34	1	6245
GO:00300551	GO:0030055	cell-substrate junction	5/34	214/6245	0.00557555	0.0600191	0.0459163	CFL1/DCTN4/RPS8/YWHAG/RPS13	5	CELL_COMPARTMENT	all_degs	13b	5	34	214	6245
GO:0015934	GO:0015934	large ribosomal subunit	3/34	69/6245	0.00604671	0.0614749	0.04703	RPL27A/RPL21/RPL35A	3	CELL_COMPARTMENT	all_degs	13b	3	34	69	6245
hsa03010	hsa03010	Ribosome	5/22	91/2965	0.000424844	0.025159	0.0239437	6207/6202/6165/6157/6144	5	KEGG_PATHWAY	all_degs	13b	5	22	91	2965
hsa051711	hsa05171	Coronavirus disease - COVID-19	5/22	101/2965	0.000689289	0.025159	0.0239437	6207/6202/6165/6157/6144	5	KEGG_PATHWAY	all_degs	13b	5	22	101	2965
DOID:111321	DOID:11132	prostatic hypertrophy	2/23	6/3720	0.000540408	0.0619717	0.0375357	3480/1191	2	DISEASE	all_degs	13b	2	23	6	3720
DOID:151	DOID:15	reproductive system disease	6/23	178/3720	0.000563256	0.0619717	0.0375357	8660/8655/3480/2263/1191/1072	6	DISEASE	all_degs	13b	6	23	178	3720
DOID:471	DOID:47	prostate disease	2/23	9/3720	0.0012824	0.0619717	0.0375357	3480/1191	2	DISEASE	all_degs	13b	2	23	9	3720
DOID:481	DOID:48	male reproductive system disease	4/23	80/3720	0.00128675	0.0619717	0.0375357	8655/3480/1191/1072	4	DISEASE	all_degs	13b	4	23	80	3720
DOID:00600841	DOID:0060084	cell type benign neoplasm	5/23	139/3720	0.0013236	0.0619717	0.0375357	7532/6616/3480/2263/1191	5	DISEASE	all_degs	13b	5	23	139	3720
DOID:00600851	DOID:0060085	organ system benign neoplasm	5/23	141/3720	0.00141146	0.0619717	0.0375357	7532/6616/3480/2263/1191	5	DISEASE	all_degs	13b	5	23	141	3720
DOID:15611	DOID:1561	cognitive disorder	9/23	483/3720	0.00147295	0.0619717	0.0375357	8660/7532/6616/4741/3480/2263/1395/1191/1072	9	DISEASE	all_degs	13b	9	23	483	3720
DOID:281	DOID:28	endocrine system disease	5/23	152/3720	0.00197447	0.0619717	0.0375357	8660/4741/4131/3480/1191	5	DISEASE	all_degs	13b	5	23	152	3720
DOID:2340	DOID:2340	craniosynostosis	2/23	12/3720	0.00232467	0.0619717	0.0375357	3480/2263	2	DISEASE	all_degs	13b	2	23	12	3720
DOID:00601231	DOID:0060123	connective tissue benign neoplasm	2/23	14/3720	0.0031812	0.0619717	0.0375357	2263/1191	2	DISEASE	all_degs	13b	2	23	14	3720
DOID:00600991	DOID:0060099	musculoskeletal system benign neoplasm	2/23	15/3720	0.00365684	0.0619717	0.0375357	2263/1191	2	DISEASE	all_degs	13b	2	23	15	3720
DOID:18751	DOID:1875	impotence	2/23	15/3720	0.00365684	0.0619717	0.0375357	8655/1072	2	DISEASE	all_degs	13b	2	23	15	3720
DOID:18761	DOID:1876	sexual dysfunction	2/23	16/3720	0.00416357	0.0619717	0.0375357	8655/1072	2	DISEASE	all_degs	13b	2	23	16	3720
DOID:3321	DOID:332	amyotrophic lateral sclerosis	4/23	111/3720	0.00428914	0.0619717	0.0375357	84280/6236/4741/3480	4	DISEASE	all_degs	13b	4	23	111	3720
DOID:11971	DOID:11971	synostosis	2/23	17/3720	0.00470101	0.0619717	0.0375357	3480/2263	2	DISEASE	all_degs	13b	2	23	17	3720
DOID:13223	DOID:13223	uterine fibroid	2/23	18/3720	0.00526881	0.0619717	0.0375357	7532/3480	2	DISEASE	all_degs	13b	2	23	18	3720
DOID:106521	DOID:10652	Alzheimer's disease	6/23	282/3720	0.00602656	0.0619717	0.0375357	8660/4741/4666/3480/26330/1191	6	DISEASE	all_degs	13b	6	23	282	3720
DOID:2301	DOID:230	lateral sclerosis	3/23	62/3720	0.00615732	0.0619717	0.0375357	84280/6236/4741	3	DISEASE	all_degs	13b	3	23	62	3720
DOID:00504261	DOID:0050426	Stevens-Johnson syndrome	1/23	1/3720	0.0061828	0.0619717	0.0375357	1191	1	DISEASE	all_degs	13b	1	23	1	3720
DOID:0050462	DOID:0050462	Antley-Bixler syndrome	1/23	1/3720	0.0061828	0.0619717	0.0375357	2263	1	DISEASE	all_degs	13b	1	23	1	3720
DOID:0050660	DOID:0050660	Beare-Stevenson cutis gyrata syndrome	1/23	1/3720	0.0061828	0.0619717	0.0375357	2263	1	DISEASE	all_degs	13b	1	23	1	3720
DOID:0050782	DOID:0050782	Zollinger-Ellison syndrome	1/23	1/3720	0.0061828	0.0619717	0.0375357	3480	1	DISEASE	all_degs	13b	1	23	1	3720
DOID:00604401	DOID:0060440	epithelial and subepithelial dystrophy	1/23	1/3720	0.0061828	0.0619717	0.0375357	1191	1	DISEASE	all_degs	13b	1	23	1	3720
DOID:00604491	DOID:0060449	gelatinous drop-like corneal dystrophy	1/23	1/3720	0.0061828	0.0619717	0.0375357	1191	1	DISEASE	all_degs	13b	1	23	1	3720
DOID:0080282	DOID:0080282	developmental and epileptic encephalopathy 56	1/23	1/3720	0.0061828	0.0619717	0.0375357	7532	1	DISEASE	all_degs	13b	1	23	1	3720
DOID:0110683	DOID:0110683	congenital myasthenic syndrome 18	1/23	1/3720	0.0061828	0.0619717	0.0375357	6616	1	DISEASE	all_degs	13b	1	23	1	3720
DOID:0110709	DOID:0110709	hypotrichosis 12	1/23	1/3720	0.0061828	0.0619717	0.0375357	6144	1	DISEASE	all_degs	13b	1	23	1	3720
DOID:0111031	DOID:0111031	hemochromatosis type 5	1/23	1/3720	0.0061828	0.0619717	0.0375357	2495	1	DISEASE	all_degs	13b	1	23	1	3720
DOID:0111337	DOID:0111337	Jackson-Weiss syndrome	1/23	1/3720	0.0061828	0.0619717	0.0375357	2263	1	DISEASE	all_degs	13b	1	23	1	3720
DOID:0111404	DOID:0111404	Jalili syndrome	1/23	1/3720	0.0061828	0.0619717	0.0375357	26504	1	DISEASE	all_degs	13b	1	23	1	3720
DOID:0111883	DOID:0111883	Diamond-Blackfan anemia 5	1/23	1/3720	0.0061828	0.0619717	0.0375357	6165	1	DISEASE	all_degs	13b	1	23	1	3720
DOID:10486	DOID:10486	intestinal atresia	1/23	1/3720	0.0061828	0.0619717	0.0375357	2263	1	DISEASE	all_degs	13b	1	23	1	3720
DOID:114571	DOID:11457	brain compression	1/23	1/3720	0.0061828	0.0619717	0.0375357	1072	1	DISEASE	all_degs	13b	1	23	1	3720
DOID:116561	DOID:11656	cicatricial pemphigoid	1/23	1/3720	0.0061828	0.0619717	0.0375357	1191	1	DISEASE	all_degs	13b	1	23	1	3720
DOID:14705	DOID:14705	Pfeiffer syndrome	1/23	1/3720	0.0061828	0.0619717	0.0375357	2263	1	DISEASE	all_degs	13b	1	23	1	3720
DOID:14768	DOID:14768	Saethre-Chotzen syndrome	1/23	1/3720	0.0061828	0.0619717	0.0375357	2263	1	DISEASE	all_degs	13b	1	23	1	3720
DOID:172	DOID:172	clear cell acanthoma	1/23	1/3720	0.0061828	0.0619717	0.0375357	2263	1	DISEASE	all_degs	13b	1	23	1	3720
DOID:2339	DOID:2339	Crouzon syndrome	1/23	1/3720	0.0061828	0.0619717	0.0375357	2263	1	DISEASE	all_degs	13b	1	23	1	3720
DOID:3840	DOID:3840	craniopharyngioma	1/23	1/3720	0.0061828	0.0619717	0.0375357	3480	1	DISEASE	all_degs	13b	1	23	1	3720
DOID:3877	DOID:3877	functional colonic disease	1/23	1/3720	0.0061828	0.0619717	0.0375357	1395	1	DISEASE	all_degs	13b	1	23	1	3720
DOID:49301	DOID:4930	nasal cavity adenocarcinoma	1/23	1/3720	0.0061828	0.0619717	0.0375357	1191	1	DISEASE	all_degs	13b	1	23	1	3720
DOID:52401	DOID:5240	retinal hemangioblastoma	1/23	1/3720	0.0061828	0.0619717	0.0375357	1191	1	DISEASE	all_degs	13b	1	23	1	3720
DOID:9370	DOID:9370	exophthalmos	1/23	1/3720	0.0061828	0.0619717	0.0375357	2263	1	DISEASE	all_degs	13b	1	23	1	3720
DOID:6801	DOID:680	tauopathy	6/23	286/3720	0.00645651	0.0621982	0.0376728	8660/4741/4666/3480/26330/1191	6	DISEASE	all_degs	13b	6	23	286	3720
DOID:0060095	DOID:0060095	uterine benign neoplasm	2/23	20/3720	0.00649401	0.0621982	0.0376728	7532/3480	2	DISEASE	all_degs	13b	2	23	20	3720
DOID:0050622	DOID:0050622	reproductive organ benign neoplasm	2/23	21/3720	0.00715069	0.0655734	0.0397172	7532/3480	2	DISEASE	all_degs	13b	2	23	21	3720
DOID:0060086	DOID:0060086	female reproductive organ benign neoplasm	2/23	21/3720	0.00715069	0.0655734	0.0397172	7532/3480	2	DISEASE	all_degs	13b	2	23	21	3720
DOID:501	DOID:50	thyroid gland disease	3/23	69/3720	0.00829299	0.0744642	0.0451023	4741/4131/3480	3	DISEASE	all_degs	13b	3	23	69	3720
DOID:30211	DOID:3021	acute kidney failure	2/23	24/3720	0.00929288	0.0817394	0.0495088	3480/1191	2	DISEASE	all_degs	13b	2	23	24	3720
DOID:2311	DOID:231	motor neuron disease	4/23	139/3720	0.0095037	0.0819219	0.0496193	84280/6236/4741/3480	4	DISEASE	all_degs	13b	4	23	139	3720
GO:00483061	GO:0048306	calcium-dependent protein binding	3/30	12/3255	0.000147045	0.0374964	0.0281707	SYT1/SNAP25/CALM3	3	MOLECULAR_FUNCTION	all_degs	14b	3	30	12	3255
GO:00425833	GO:0042583	chromaffin granule	2/32	5/3324	0.000881976	0.0637786	0.0452847	CLU/SYT1	2	CELL_COMPARTMENT	all_degs	14b	2	32	5	3324
GO:00304244	GO:0030424	axon	8/32	233/3324	0.00124351	0.0637786	0.0452847	CCK/NRP1/CNTNAP2/SLC4A10/DNM3/SYT1/SNAP25/CALM3	8	CELL_COMPARTMENT	all_degs	14b	8	32	233	3324
GO:00430831	GO:0043083	synaptic cleft	2/32	6/3324	0.00131501	0.0637786	0.0452847	LAMA5/DNM3	2	CELL_COMPARTMENT	all_degs	14b	2	32	6	3324
GO:0002116	GO:0002116	semaphorin receptor complex	2/32	7/3324	0.00182996	0.0637786	0.0452847	NRP1/PLXNA2	2	CELL_COMPARTMENT	all_degs	14b	2	32	7	3324
GO:00974403	GO:0097440	apical dendrite	2/32	7/3324	0.00182996	0.0637786	0.0452847	CLU/SLC4A10	2	CELL_COMPARTMENT	all_degs	14b	2	32	7	3324
GO:00080213	GO:0008021	synaptic vesicle	4/32	59/3324	0.00222224	0.0637786	0.0452847	SEMA4C/SYT1/SNAP25/CALM3	4	CELL_COMPARTMENT	all_degs	14b	4	32	59	3324
GO:00080762	GO:0008076	voltage-gated potassium channel complex	2/32	9/3324	0.00309952	0.0637786	0.0452847	CNTNAP2/CALM3	2	CELL_COMPARTMENT	all_degs	14b	2	32	9	3324
GO:00703823	GO:0070382	exocytic vesicle	4/32	65/3324	0.00317457	0.0637786	0.0452847	SEMA4C/SYT1/SNAP25/CALM3	4	CELL_COMPARTMENT	all_degs	14b	4	32	65	3324
GO:00301333	GO:0030133	transport vesicle	5/32	109/3324	0.00343349	0.0637786	0.0452847	SEMA4C/FGFR3/SYT1/SNAP25/CALM3	5	CELL_COMPARTMENT	all_degs	14b	5	32	109	3324
GO:00432044	GO:0043204	perikaryon	3/32	33/3324	0.00363552	0.0637786	0.0452847	CNTNAP2/ASTN1/SLC4A10	3	CELL_COMPARTMENT	all_degs	14b	3	32	33	3324
GO:00306722	GO:0030672	synaptic vesicle membrane	3/32	38/3324	0.00544076	0.0637786	0.0452847	SEMA4C/SYT1/CALM3	3	CELL_COMPARTMENT	all_degs	14b	3	32	38	3324
GO:00995012	GO:0099501	exocytic vesicle membrane	3/32	38/3324	0.00544076	0.0637786	0.0452847	SEMA4C/SYT1/CALM3	3	CELL_COMPARTMENT	all_degs	14b	3	32	38	3324
GO:00163422	GO:0016342	catenin complex	2/32	12/3324	0.00558087	0.0637786	0.0452847	CDH24/CDH7	2	CELL_COMPARTMENT	all_degs	14b	2	32	12	3324
GO:00987934	GO:0098793	presynapse	6/32	178/3324	0.00611942	0.0637786	0.0452847	SEMA4C/SLC4A10/DNM3/SYT1/SNAP25/CALM3	6	CELL_COMPARTMENT	all_degs	14b	6	32	178	3324
GO:00347052	GO:0034705	potassium channel complex	2/32	13/3324	0.00655608	0.0637786	0.0452847	CNTNAP2/CALM3	2	CELL_COMPARTMENT	all_degs	14b	2	32	13	3324
GO:00343663	GO:0034366	spherical high-density lipoprotein particle	1/32	1/3324	0.00962696	0.0637786	0.0452847	CLU	1	CELL_COMPARTMENT	all_degs	14b	1	32	1	3324
GO:0036284	GO:0036284	tubulobulbar complex	1/32	1/3324	0.00962696	0.0637786	0.0452847	DNM3	1	CELL_COMPARTMENT	all_degs	14b	1	32	1	3324
GO:0043256	GO:0043256	laminin complex	1/32	1/3324	0.00962696	0.0637786	0.0452847	LAMA5	1	CELL_COMPARTMENT	all_degs	14b	1	32	1	3324
GO:0043259	GO:0043259	laminin-10 complex	1/32	1/3324	0.00962696	0.0637786	0.0452847	LAMA5	1	CELL_COMPARTMENT	all_degs	14b	1	32	1	3324
GO:0043260	GO:0043260	laminin-11 complex	1/32	1/3324	0.00962696	0.0637786	0.0452847	LAMA5	1	CELL_COMPARTMENT	all_degs	14b	1	32	1	3324
GO:0060199	GO:0060199	clathrin-sculpted glutamate transport vesicle	1/32	1/3324	0.00962696	0.0637786	0.0452847	SYT1	1	CELL_COMPARTMENT	all_degs	14b	1	32	1	3324
GO:0060200	GO:0060200	clathrin-sculpted acetylcholine transport vesicle	1/32	1/3324	0.00962696	0.0637786	0.0452847	SYT1	1	CELL_COMPARTMENT	all_degs	14b	1	32	1	3324
GO:0060201	GO:0060201	clathrin-sculpted acetylcholine transport vesicle membrane	1/32	1/3324	0.00962696	0.0637786	0.0452847	SYT1	1	CELL_COMPARTMENT	all_degs	14b	1	32	1	3324
GO:0060203	GO:0060203	clathrin-sculpted glutamate transport vesicle membrane	1/32	1/3324	0.00962696	0.0637786	0.0452847	SYT1	1	CELL_COMPARTMENT	all_degs	14b	1	32	1	3324
GO:0061828	GO:0061828	apical tubulobulbar complex	1/32	1/3324	0.00962696	0.0637786	0.0452847	DNM3	1	CELL_COMPARTMENT	all_degs	14b	1	32	1	3324
GO:0061829	GO:0061829	basal tubulobulbar complex	1/32	1/3324	0.00962696	0.0637786	0.0452847	DNM3	1	CELL_COMPARTMENT	all_degs	14b	1	32	1	3324
GO:0070081	GO:0070081	clathrin-sculpted monoamine transport vesicle	1/32	1/3324	0.00962696	0.0637786	0.0452847	SYT1	1	CELL_COMPARTMENT	all_degs	14b	1	32	1	3324
GO:0070083	GO:0070083	clathrin-sculpted monoamine transport vesicle membrane	1/32	1/3324	0.00962696	0.0637786	0.0452847	SYT1	1	CELL_COMPARTMENT	all_degs	14b	1	32	1	3324
GO:0097442	GO:0097442	CA3 pyramidal cell dendrite	1/32	1/3324	0.00962696	0.0637786	0.0452847	SLC4A10	1	CELL_COMPARTMENT	all_degs	14b	1	32	1	3324
GO:0098844	GO:0098844	postsynaptic endocytic zone membrane	1/32	1/3324	0.00962696	0.0637786	0.0452847	DNM3	1	CELL_COMPARTMENT	all_degs	14b	1	32	1	3324
GO:0098965	GO:0098965	extracellular matrix of synaptic cleft	1/32	1/3324	0.00962696	0.0637786	0.0452847	LAMA5	1	CELL_COMPARTMENT	all_degs	14b	1	32	1	3324
GO:00990203	GO:0099020	perinuclear endoplasmic reticulum lumen	1/32	1/3324	0.00962696	0.0637786	0.0452847	CLU	1	CELL_COMPARTMENT	all_degs	14b	1	32	1	3324
GO:00051985	GO:0005198	structural molecule activity	13/42	117/2527	1.89661e-08	2.75756e-06	2.36764e-06	RPL14/CRYAB/AGRN/RPL26/RPS12/CLDN19/RPS25/RPL34/RPL3/RPL13/RPS26/RPS9/RPS17	13	MOLECULAR_FUNCTION	all_degs	15a	13	42	117	2527
GO:00037353	GO:0003735	structural constituent of ribosome	10/42	61/2527	2.54153e-08	2.75756e-06	2.36764e-06	RPL14/RPL26/RPS12/RPS25/RPL34/RPL3/RPL13/RPS26/RPS9/RPS17	10	MOLECULAR_FUNCTION	all_degs	15a	10	42	61	2527
GO:00021813	GO:0002181	cytoplasmic translation	10/40	78/2495	1.97694e-07	0.000291204	0.000256378	RPL14/RPL26/RPS12/RPS25/RPL34/RPL3/RPL13/RPS26/RPS9/RPS17	10	BIOLOGICAL_PROCESS	all_degs	15a	10	40	78	2495
GO:00226263	GO:0022626	cytosolic ribosome	10/42	60/2576	1.79394e-08	2.23245e-06	1.9016e-06	RPL14/RPL26/RPS12/RPS25/RPL34/RPL3/RPL13/RPS26/RPS9/RPS17	10	CELL_COMPARTMENT	all_degs	15a	10	42	60	2576
GO:00443913	GO:0044391	ribosomal subunit	10/42	63/2576	2.93744e-08	2.23245e-06	1.9016e-06	RPL14/RPL26/RPS12/RPS25/RPL34/RPL3/RPL13/RPS26/RPS9/RPS17	10	CELL_COMPARTMENT	all_degs	15a	10	42	63	2576
GO:00058403	GO:0005840	ribosome	10/42	71/2576	9.67428e-08	4.90163e-06	4.17521e-06	RPL14/RPL26/RPS12/RPS25/RPL34/RPL3/RPL13/RPS26/RPS9/RPS17	10	CELL_COMPARTMENT	all_degs	15a	10	42	71	2576
GO:00226272	GO:0022627	cytosolic small ribosomal subunit	5/42	22/2576	1.938e-05	0.000736438	0.000627298	RPS12/RPS25/RPS26/RPS9/RPS17	5	CELL_COMPARTMENT	all_degs	15a	5	42	22	2576
GO:00159352	GO:0015935	small ribosomal subunit	5/42	24/2576	3.05345e-05	0.000928248	0.000790682	RPS12/RPS25/RPS26/RPS9/RPS17	5	CELL_COMPARTMENT	all_degs	15a	5	42	24	2576
GO:00452021	GO:0045202	synapse	16/42	384/2576	0.000174852	0.00442958	0.00377312	PLPPR4/RPL14/CRYAB/AGRN/RPL26/ADGRB1/PPFIA2/EXT1/RPS25/RPL34/GRIK2/RPL3/RPL13/RPS26/RPS9/RPS17	16	CELL_COMPARTMENT	all_degs	15a	16	42	384	2576
GO:19909043	GO:1990904	ribonucleoprotein complex	10/42	166/2576	0.000228612	0.00496415	0.00422846	RPL14/RPL26/RPS12/RPS25/RPL34/RPL3/RPL13/RPS26/RPS9/RPS17	10	CELL_COMPARTMENT	all_degs	15a	10	42	166	2576
GO:00226252	GO:0022625	cytosolic large ribosomal subunit	5/42	38/2576	0.000304588	0.00578717	0.00492951	RPL14/RPL26/RPL34/RPL3/RPL13	5	CELL_COMPARTMENT	all_degs	15a	5	42	38	2576
GO:00159342	GO:0015934	large ribosomal subunit	5/42	39/2576	0.000345195	0.00582996	0.00496596	RPL14/RPL26/RPL34/RPL3/RPL13	5	CELL_COMPARTMENT	all_degs	15a	5	42	39	2576
GO:00056151	GO:0005615	extracellular space	15/42	438/2576	0.00254577	0.0386957	0.032961	CHGA/RPL14/CRYAB/AGRN/S100B/PLEKHA1/RPL26/ADGRB1/MAPKAPK2/PPFIA2/RPS25/RPL34/RPL3/RPS26/RPS9	15	CELL_COMPARTMENT	all_degs	15a	15	42	438	2576
hsa030103	hsa03010	Ribosome	10/26	60/1272	7.53677e-08	4.52206e-06	4.52206e-06	9045/6231/6230/6218/6206/6203/6164/6154/6137/6122	10	KEGG_PATHWAY	all_degs	15a	10	26	60	1272
hsa051715	hsa05171	Coronavirus disease - COVID-19	10/26	73/1272	5.31309e-07	1.59393e-05	1.59393e-05	9045/6231/6230/6218/6206/6203/6164/6154/6137/6122	10	KEGG_PATHWAY	all_degs	15a	10	26	73	1272
GO:00037355	GO:0003735	structural constituent of ribosome	7/20	62/2096	8.0654e-07	9.27521e-05	8.0654e-05	RPL36/RPS25/RPS10/RPL13A/RPS23/RPL38/RPS13	7	MOLECULAR_FUNCTION	all_degs	17	7	20	62	2096
GO:00051987	GO:0005198	structural molecule activity	7/20	107/2096	3.32324e-05	0.00191086	0.00166162	RPL36/RPS25/RPS10/RPL13A/RPS23/RPL38/RPS13	7	MOLECULAR_FUNCTION	all_degs	17	7	20	107	2096
GO:00021815	GO:0002181	cytoplasmic translation	7/20	72/2074	2.45089e-06	0.00163965	0.00147827	RPL36/RPS25/RPS10/RPL13A/RPS23/RPL38/RPS13	7	BIOLOGICAL_PROCESS	all_degs	17	7	20	72	2074
GO:00226265	GO:0022626	cytosolic ribosome	7/20	61/2129	6.47867e-07	4.63221e-05	3.72117e-05	RPL36/RPS25/RPS10/RPL13A/RPS23/RPL38/RPS13	7	CELL_COMPARTMENT	all_degs	17	7	20	61	2129
GO:00443915	GO:0044391	ribosomal subunit	7/20	63/2129	8.12669e-07	4.63221e-05	3.72117e-05	RPL36/RPS25/RPS10/RPL13A/RPS23/RPL38/RPS13	7	CELL_COMPARTMENT	all_degs	17	7	20	63	2129
GO:00058405	GO:0005840	ribosome	7/20	69/2129	1.53347e-06	5.82718e-05	4.68111e-05	RPL36/RPS25/RPS10/RPL13A/RPS23/RPL38/RPS13	7	CELL_COMPARTMENT	all_degs	17	7	20	69	2129
GO:00226274	GO:0022627	cytosolic small ribosomal subunit	4/20	24/2129	5.34381e-05	0.0014417	0.00115815	RPS25/RPS10/RPS23/RPS13	4	CELL_COMPARTMENT	all_degs	17	4	20	24	2129
GO:00159354	GO:0015935	small ribosomal subunit	4/20	25/2129	6.32325e-05	0.0014417	0.00115815	RPS25/RPS10/RPS23/RPS13	4	CELL_COMPARTMENT	all_degs	17	4	20	25	2129
GO:19909045	GO:1990904	ribonucleoprotein complex	7/20	140/2129	0.000172117	0.00327022	0.00262704	RPL36/RPS25/RPS10/RPL13A/RPS23/RPL38/RPS13	7	CELL_COMPARTMENT	all_degs	17	7	20	140	2129
GO:00057306	GO:0005730	nucleolus	7/20	149/2129	0.00025545	0.00416018	0.00334197	CYB561A3/PCDH1/RPL36/RPS25/RPS10/RPL13A/RPS13	7	CELL_COMPARTMENT	all_degs	17	7	20	149	2129
GO:00427883	GO:0042788	polysomal ribosome	3/20	20/2129	0.000730545	0.0104103	0.00836282	RPL36/RPS23/RPL38	3	CELL_COMPARTMENT	all_degs	17	3	20	20	2129
GO:00058443	GO:0005844	polysome	3/20	31/2129	0.00269624	0.0337033	0.0270747	RPL36/RPS23/RPL38	3	CELL_COMPARTMENT	all_degs	17	3	20	31	2129
GO:00701618	GO:0070161	anchoring junction	7/20	223/2129	0.00295643	0.0337033	0.0270747	MPP1/PCDH1/ARHGAP24/RPS10/RPL13A/RPL38/RPS13	7	CELL_COMPARTMENT	all_degs	17	7	20	223	2129
GO:00226254	GO:0022625	cytosolic large ribosomal subunit	3/20	37/2129	0.00449569	0.0460922	0.0370269	RPL36/RPL13A/RPL38	3	CELL_COMPARTMENT	all_degs	17	3	20	37	2129
GO:00159344	GO:0015934	large ribosomal subunit	3/20	38/2129	0.00485181	0.0460922	0.0370269	RPL36/RPL13A/RPL38	3	CELL_COMPARTMENT	all_degs	17	3	20	38	2129
GO:00059257	GO:0005925	focal adhesion	5/20	139/2129	0.00770029	0.0563645	0.045279	ARHGAP24/RPS10/RPL13A/RPL38/RPS13	5	CELL_COMPARTMENT	all_degs	17	5	20	139	2129
GO:00300557	GO:0030055	cell-substrate junction	5/20	141/2129	0.00817912	0.0563645	0.045279	ARHGAP24/RPS10/RPL13A/RPL38/RPS13	5	CELL_COMPARTMENT	all_degs	17	5	20	141	2129
GO:0033291	GO:0033291	eukaryotic 80S initiation complex	1/20	1/2129	0.00939408	0.0563645	0.045279	RPL38	1	CELL_COMPARTMENT	all_degs	17	1	20	1	2129
GO:0070110	GO:0070110	ciliary neurotrophic factor receptor complex	1/20	1/2129	0.00939408	0.0563645	0.045279	CNTFR	1	CELL_COMPARTMENT	all_degs	17	1	20	1	2129
GO:0070992	GO:0070992	translation initiation complex	1/20	1/2129	0.00939408	0.0563645	0.045279	RPL38	1	CELL_COMPARTMENT	all_degs	17	1	20	1	2129
GO:0097059	GO:0097059	CNTFR-CLCF1 complex	1/20	1/2129	0.00939408	0.0563645	0.045279	CNTFR	1	CELL_COMPARTMENT	all_degs	17	1	20	1	2129
GO:0097452	GO:0097452	GAIT complex	1/20	1/2129	0.00939408	0.0563645	0.045279	RPL13A	1	CELL_COMPARTMENT	all_degs	17	1	20	1	2129
hsa030105	hsa03010	Ribosome	7/13	62/1162	1.17283e-06	8.67893e-05	8.67893e-05	6230/6228/6207/6204/6169/25873/23521	7	KEGG_PATHWAY	all_degs	17	7	13	62	1162
hsa051717	hsa05171	Coronavirus disease - COVID-19	7/13	83/1162	8.95746e-06	0.000331426	0.000331426	6230/6228/6207/6204/6169/25873/23521	7	KEGG_PATHWAY	all_degs	17	7	13	83	1162
GO:00037356	GO:0003735	structural constituent of ribosome	13/56	117/6523	1.00077e-11	2.36181e-09	1.90672e-09	MRPS18A/RPL26/RPL18/RPL27A/RPS10/RPS5/RPL21/RPS24/RPS23/RPS14/RPL36A/RPS16/RPS7	13	MOLECULAR_FUNCTION	all_degs	1a	13	56	117	6523
GO:00051988	GO:0005198	structural molecule activity	14/56	243/6523	9.80717e-09	1.15725e-06	9.34262e-07	MAP1A/MRPS18A/RPL26/RPL18/RPL27A/RPS10/RPS5/RPL21/RPS24/RPS23/RPS14/RPL36A/RPS16/RPS7	14	MOLECULAR_FUNCTION	all_degs	1a	14	56	243	6523
GO:00480275	GO:0048027	mRNA 5'-UTR binding	3/56	15/6523	0.00025351	0.0199428	0.0161001	RPL26/RPS14/RPS7	3	MOLECULAR_FUNCTION	all_degs	1a	3	56	15	6523
GO:00701812	GO:0070181	small ribosomal subunit rRNA binding	2/56	4/6523	0.000429602	0.0253465	0.0204626	MRPS18A/RPS14	2	MOLECULAR_FUNCTION	all_degs	1a	2	56	4	6523
GO:00048884	GO:0004888	transmembrane signaling receptor activity	7/56	188/6523	0.00103684	0.0394542	0.0318519	CELSR3/CELSR2/ROBO2/PTPRU/EPHA6/GRID2/EPHB2	7	MOLECULAR_FUNCTION	all_degs	1a	7	56	188	6523
GO:0005005	GO:0005005	transmembrane-ephrin receptor activity	2/56	7/6523	0.00147889	0.0394542	0.0318519	EPHA6/EPHB2	2	MOLECULAR_FUNCTION	all_degs	1a	2	56	7	6523
GO:0008046	GO:0008046	axon guidance receptor activity	2/56	7/6523	0.00147889	0.0394542	0.0318519	ROBO2/EPHB2	2	MOLECULAR_FUNCTION	all_degs	1a	2	56	7	6523
GO:00380237	GO:0038023	signaling receptor activity	8/56	259/6523	0.00150461	0.0394542	0.0318519	CELSR3/CELSR2/ROBO2/PTPRU/EPHA6/GRID2/NRXN1/EPHB2	8	MOLECULAR_FUNCTION	all_degs	1a	8	56	259	6523
GO:00600897	GO:0060089	molecular transducer activity	8/56	259/6523	0.00150461	0.0394542	0.0318519	CELSR3/CELSR2/ROBO2/PTPRU/EPHA6/GRID2/NRXN1/EPHB2	8	MOLECULAR_FUNCTION	all_degs	1a	8	56	259	6523
GO:0005003	GO:0005003	ephrin receptor activity	2/56	8/6523	0.00196099	0.0462795	0.0373621	EPHA6/EPHB2	2	MOLECULAR_FUNCTION	all_degs	1a	2	56	8	6523
GO:00971103	GO:0097110	scaffold protein binding	3/56	32/6523	0.00249219	0.0534689	0.0431662	KCNH2/CACNA1G/GRID2	3	MOLECULAR_FUNCTION	all_degs	1a	3	56	32	6523
GO:00021816	GO:0002181	cytoplasmic translation	12/56	115/6414	1.77825e-10	2.93055e-07	2.47831e-07	RPL26/RPL18/RPL27A/RPS10/RPS5/RPL21/RPS24/RPS23/RPS14/RPL36A/RPS16/RPS7	12	BIOLOGICAL_PROCESS	all_degs	1a	12	56	115	6414
GO:00064127	GO:0006412	translation	13/56	417/6414	4.4268e-05	0.0274022	0.0231735	MRPS18A/RPL26/RPL18/RPL27A/RPS10/RPS5/RPL21/RPS24/RPS23/RPS14/RPL36A/RPS16/RPS7	13	BIOLOGICAL_PROCESS	all_degs	1a	13	56	417	6414
GO:00430437	GO:0043043	peptide biosynthetic process	13/56	431/6414	6.24378e-05	0.0274022	0.0231735	MRPS18A/RPL26/RPL18/RPL27A/RPS10/RPS5/RPL21/RPS24/RPS23/RPS14/RPL36A/RPS16/RPS7	13	BIOLOGICAL_PROCESS	all_degs	1a	13	56	431	6414
GO:00065189	GO:0006518	peptide metabolic process	14/56	498/6414	6.65101e-05	0.0274022	0.0231735	CLU/MRPS18A/RPL26/RPL18/RPL27A/RPS10/RPS5/RPL21/RPS24/RPS23/RPS14/RPL36A/RPS16/RPS7	14	BIOLOGICAL_PROCESS	all_degs	1a	14	56	498	6414
GO:00422745	GO:0042274	ribosomal small subunit biogenesis	5/56	56/6414	0.000115124	0.0379449	0.0320893	RPS5/RPS24/RPS14/RPS16/RPS7	5	BIOLOGICAL_PROCESS	all_degs	1a	5	56	56	6414
GO:00071558	GO:0007155	cell adhesion	13/56	483/6414	0.000199058	0.0531586	0.0449553	CDH24/PERP/CTNNAL1/CELSR3/ADAM22/CNTN5/CELSR2/BMP6/ROBO2/PTPRU/GRID2/NRXN1/EPHB2	13	BIOLOGICAL_PROCESS	all_degs	1a	13	56	483	6414
GO:00986097	GO:0098609	cell-cell adhesion	10/56	300/6414	0.000225795	0.0531586	0.0449553	CDH24/PERP/CELSR3/CNTN5/CELSR2/BMP6/ROBO2/PTPRU/GRID2/NRXN1	10	BIOLOGICAL_PROCESS	all_degs	1a	10	56	300	6414
GO:00226266	GO:0022626	cytosolic ribosome	12/56	71/6620	3.38966e-13	7.11829e-11	5.06665e-11	RPL26/RPL18/RPL27A/RPS10/RPS5/RPL21/RPS24/RPS23/RPS14/RPL36A/RPS16/RPS7	12	CELL_COMPARTMENT	all_degs	1a	12	56	71	6620
GO:00443916	GO:0044391	ribosomal subunit	13/56	130/6620	3.25343e-11	3.4161e-09	2.43151e-09	MRPS18A/RPL26/RPL18/RPL27A/RPS10/RPS5/RPL21/RPS24/RPS23/RPS14/RPL36A/RPS16/RPS7	13	CELL_COMPARTMENT	all_degs	1a	13	56	130	6620
GO:00058406	GO:0005840	ribosome	13/56	150/6620	2.01305e-10	1.40913e-08	1.00299e-08	MRPS18A/RPL26/RPL18/RPL27A/RPS10/RPS5/RPL21/RPS24/RPS23/RPS14/RPL36A/RPS16/RPS7	13	CELL_COMPARTMENT	all_degs	1a	13	56	150	6620
GO:00226275	GO:0022627	cytosolic small ribosomal subunit	7/56	29/6620	2.8465e-09	1.49441e-07	1.06369e-07	RPS10/RPS5/RPS24/RPS23/RPS14/RPS16/RPS7	7	CELL_COMPARTMENT	all_degs	1a	7	56	29	6620
GO:00159355	GO:0015935	small ribosomal subunit	8/56	51/6620	7.51414e-09	3.15594e-07	2.24633e-07	MRPS18A/RPS10/RPS5/RPS24/RPS23/RPS14/RPS16/RPS7	8	CELL_COMPARTMENT	all_degs	1a	8	56	51	6620
GO:00226255	GO:0022625	cytosolic large ribosomal subunit	5/56	41/6620	2.14602e-05	0.000751107	0.000534623	RPL26/RPL18/RPL27A/RPL21/RPL36A	5	CELL_COMPARTMENT	all_degs	1a	5	56	41	6620
GO:00159345	GO:0015934	large ribosomal subunit	6/56	80/6620	5.17158e-05	0.00146766	0.00104465	MRPS18A/RPL26/RPL18/RPL27A/RPL21/RPL36A	6	CELL_COMPARTMENT	all_degs	1a	6	56	80	6620
GO:19909046	GO:1990904	ribonucleoprotein complex	13/56	440/6620	5.59107e-05	0.00146766	0.00104465	MRPS18A/RPL26/RPL18/RPL27A/RPS10/RPS5/RPL21/RPS24/RPS23/RPS14/RPL36A/RPS16/RPS7	13	CELL_COMPARTMENT	all_degs	1a	13	56	440	6620
GO:0070069	GO:0070069	cytochrome complex	3/56	20/6620	0.000590322	0.0132635	0.00944067	UQCR10/COX6A2/COX4I1	3	CELL_COMPARTMENT	all_degs	1a	3	56	20	6620
GO:00970607	GO:0097060	synaptic membrane	8/56	230/6620	0.000631594	0.0132635	0.00944067	NETO2/ADAM22/CNTN5/GAD2/FBXO45/GRID2/NRXN1/EPHB2	8	CELL_COMPARTMENT	all_degs	1a	8	56	230	6620
GO:00427884	GO:0042788	polysomal ribosome	3/56	23/6620	0.000900727	0.0171957	0.0122395	RPL18/RPS23/RPL36A	3	CELL_COMPARTMENT	all_degs	1a	3	56	23	6620
GO:00427347	GO:0042734	presynaptic membrane	5/56	99/6620	0.00141161	0.0247032	0.0175832	CNTN5/GAD2/FBXO45/NRXN1/EPHB2	5	CELL_COMPARTMENT	all_degs	1a	5	56	99	6620
GO:00425835	GO:0042583	chromaffin granule	2/56	9/6620	0.00243584	0.0393482	0.0280073	CLU/CYB561	2	CELL_COMPARTMENT	all_degs	1a	2	56	9	6620
GO:0005751	GO:0005751	mitochondrial respiratory chain complex IV	2/56	11/6620	0.00368122	0.0552183	0.0393033	COX6A2/COX4I1	2	CELL_COMPARTMENT	all_degs	1a	2	56	11	6620
GO:0045277	GO:0045277	respiratory chain complex IV	2/56	12/6620	0.00439356	0.0615099	0.0437815	COX6A2/COX4I1	2	CELL_COMPARTMENT	all_degs	1a	2	56	12	6620
GO:00701619	GO:0070161	anchoring junction	9/56	389/6620	0.00491555	0.0619843	0.0441192	CDH24/PERP/PTPRU/RPL18/RPS10/RPS5/RPS14/RPS16/RPS7	9	CELL_COMPARTMENT	all_degs	1a	9	56	389	6620
GO:00989848	GO:0098984	neuron to neuron synapse	7/56	252/6620	0.00501778	0.0619843	0.0441192	NETO2/SYN3/ADAM22/FBXO45/GRID2/EPHB2/RPS14	7	CELL_COMPARTMENT	all_degs	1a	7	56	252	6620
GO:00987937	GO:0098793	presynapse	8/56	332/6620	0.00634767	0.0683244	0.0486319	AAK1/SYN3/RAB26/CNTN5/GAD2/FBXO45/NRXN1/EPHB2	8	CELL_COMPARTMENT	all_degs	1a	8	56	332	6620
GO:00058444	GO:0005844	polysome	3/56	48/6620	0.00757738	0.0683244	0.0486319	RPL18/RPS23/RPL36A	3	CELL_COMPARTMENT	all_degs	1a	3	56	48	6620
GO:00059258	GO:0005925	focal adhesion	6/56	207/6620	0.00767425	0.0683244	0.0486319	RPL18/RPS10/RPS5/RPS14/RPS16/RPS7	6	CELL_COMPARTMENT	all_degs	1a	6	56	207	6620
GO:00300558	GO:0030055	cell-substrate junction	6/56	210/6620	0.00821425	0.0683244	0.0486319	RPL18/RPS10/RPS5/RPS14/RPS16/RPS7	6	CELL_COMPARTMENT	all_degs	1a	6	56	210	6620
GO:00080431	GO:0008043	intracellular ferritin complex	1/56	1/6620	0.00845921	0.0683244	0.0486319	FTH1	1	CELL_COMPARTMENT	all_degs	1a	1	56	1	6620
GO:00343664	GO:0034366	spherical high-density lipoprotein particle	1/56	1/6620	0.00845921	0.0683244	0.0486319	CLU	1	CELL_COMPARTMENT	all_degs	1a	1	56	1	6620
GO:00702881	GO:0070288	ferritin complex	1/56	1/6620	0.00845921	0.0683244	0.0486319	FTH1	1	CELL_COMPARTMENT	all_degs	1a	1	56	1	6620
GO:00990204	GO:0099020	perinuclear endoplasmic reticulum lumen	1/56	1/6620	0.00845921	0.0683244	0.0486319	CLU	1	CELL_COMPARTMENT	all_degs	1a	1	56	1	6620
GO:19015881	GO:1901588	dendritic microtubule	1/56	1/6620	0.00845921	0.0683244	0.0486319	MAP1A	1	CELL_COMPARTMENT	all_degs	1a	1	56	1	6620
GO:00310935	GO:0031093	platelet alpha granule lumen	2/56	17/6620	0.00881149	0.0685338	0.048781	CLU/VEGFC	2	CELL_COMPARTMENT	all_degs	1a	2	56	17	6620
hsa030106	hsa03010	Ribosome	13/36	99/3137	1.76387e-11	1.25235e-09	1.16972e-09	6229/6228/6217/6208/6204/6201/6193/6173/6157/6154/6144/6141/55168	13	KEGG_PATHWAY	all_degs	1a	13	36	99	3137
hsa051718	hsa05171	Coronavirus disease - COVID-19	12/36	102/3137	4.7664e-10	1.69207e-08	1.58044e-08	6229/6228/6217/6208/6204/6201/6193/6173/6157/6154/6144/6141	12	KEGG_PATHWAY	all_degs	1a	12	36	102	3137
DOID:13396	DOID:1339	Diamond-Blackfan anemia	5/41	17/3868	5.8682e-07	0.000218884	0.000190253	6229/6204/6201/6154/6141	5	DISEASE	all_degs	1a	5	41	17	3868
DOID:13426	DOID:1342	congenital hypoplastic anemia	5/41	30/3868	1.22117e-05	0.00227749	0.00197958	6229/6204/6201/6154/6141	5	DISEASE	all_degs	1a	5	41	30	3868
DOID:124496	DOID:12449	aplastic anemia	5/41	42/3868	6.63873e-05	0.00825416	0.00717449	6229/6204/6201/6154/6141	5	DISEASE	all_degs	1a	5	41	42	3868
DOID:23556	DOID:2355	anemia	6/41	91/3868	0.000332874	0.0310405	0.0269803	654/6229/6204/6201/6154/6141	6	DISEASE	all_degs	1a	6	41	91	3868
GO:00037357	GO:0003735	structural constituent of ribosome	5/27	98/5732	7.89862e-05	0.0127958	0.0105592	RPLP1/RPL24/RPS14/RPL23A/RPS16	5	MOLECULAR_FUNCTION	all_degs	1b	5	27	98	5732
GO:00021817	GO:0002181	cytoplasmic translation	6/24	109/5642	4.59326e-06	0.00429929	0.00351505	RPLP1/RPL24/RPS14/RPL23A/RACK1/RPS16	6	BIOLOGICAL_PROCESS	all_degs	1b	6	24	109	5642
GO:20003471	GO:2000347	positive regulation of hepatocyte proliferation	2/24	4/5642	0.000103524	0.0344268	0.028147	CFLAR/XBP1	2	BIOLOGICAL_PROCESS	all_degs	1b	2	24	4	5642
GO:20003451	GO:2000345	regulation of hepatocyte proliferation	2/24	5/5642	0.000172091	0.0344268	0.028147	CFLAR/XBP1	2	BIOLOGICAL_PROCESS	all_degs	1b	2	24	5	5642
GO:00226123	GO:0022612	gland morphogenesis	3/24	30/5642	0.000254708	0.0344268	0.028147	CFLAR/XBP1/CSMD1	3	BIOLOGICAL_PROCESS	all_degs	1b	3	24	30	5642
GO:00725741	GO:0072574	hepatocyte proliferation	2/24	6/5642	0.000257466	0.0344268	0.028147	CFLAR/XBP1	2	BIOLOGICAL_PROCESS	all_degs	1b	2	24	6	5642
GO:00725751	GO:0072575	epithelial cell proliferation involved in liver morphogenesis	2/24	6/5642	0.000257466	0.0344268	0.028147	CFLAR/XBP1	2	BIOLOGICAL_PROCESS	all_degs	1b	2	24	6	5642
GO:00725761	GO:0072576	liver morphogenesis	2/24	6/5642	0.000257466	0.0344268	0.028147	CFLAR/XBP1	2	BIOLOGICAL_PROCESS	all_degs	1b	2	24	6	5642
GO:00226267	GO:0022626	cytosolic ribosome	6/26	67/5814	3.58394e-07	2.97467e-05	2.33899e-05	RPLP1/RPL24/RPS14/RPL23A/RACK1/RPS16	6	CELL_COMPARTMENT	all_degs	1b	6	26	67	5814
GO:00443917	GO:0044391	ribosomal subunit	6/26	109/5814	6.41766e-06	0.000266333	0.000209418	RPLP1/RPL24/RPS14/RPL23A/RACK1/RPS16	6	CELL_COMPARTMENT	all_degs	1b	6	26	109	5814
GO:00058407	GO:0005840	ribosome	6/26	127/5814	1.55258e-05	0.000429547	0.000337754	RPLP1/RPL24/RPS14/RPL23A/RACK1/RPS16	6	CELL_COMPARTMENT	all_degs	1b	6	26	127	5814
GO:00226276	GO:0022627	cytosolic small ribosomal subunit	3/26	27/5814	0.000216314	0.00448852	0.00352934	RPS14/RACK1/RPS16	3	CELL_COMPARTMENT	all_degs	1b	3	26	27	5814
GO:00226256	GO:0022625	cytosolic large ribosomal subunit	3/26	39/5814	0.000652219	0.0108268	0.00851318	RPLP1/RPL24/RPL23A	3	CELL_COMPARTMENT	all_degs	1b	3	26	39	5814
GO:00159356	GO:0015935	small ribosomal subunit	3/26	43/5814	0.000870349	0.0120398	0.00946695	RPS14/RACK1/RPS16	3	CELL_COMPARTMENT	all_degs	1b	3	26	43	5814
GO:00159346	GO:0015934	large ribosomal subunit	3/26	66/5814	0.00301463	0.0357449	0.0281064	RPLP1/RPL24/RPL23A	3	CELL_COMPARTMENT	all_degs	1b	3	26	66	5814
GO:0032010	GO:0032010	phagolysosome	1/26	1/5814	0.00447196	0.0412414	0.0324283	NCF4	1	CELL_COMPARTMENT	all_degs	1b	1	26	1	5814
GO:19906301	GO:1990630	IRE1-RACK1-PP2A complex	1/26	1/5814	0.00447196	0.0412414	0.0324283	RACK1	1	CELL_COMPARTMENT	all_degs	1b	1	26	1	5814
GO:19909047	GO:1990904	ribonucleoprotein complex	6/26	383/5814	0.00584764	0.0485354	0.0381636	RPLP1/RPL24/RPS14/RPL23A/RACK1/RPS16	6	CELL_COMPARTMENT	all_degs	1b	6	26	383	5814
GO:0043020	GO:0043020	NADPH oxidase complex	1/26	2/5814	0.0089247	0.0617291	0.0485378	NCF4	1	CELL_COMPARTMENT	all_degs	1b	1	26	2	5814
GO:0097342	GO:0097342	ripoptosome	1/26	2/5814	0.0089247	0.0617291	0.0485378	CFLAR	1	CELL_COMPARTMENT	all_degs	1b	1	26	2	5814
hsa030107	hsa03010	Ribosome	5/13	84/2763	2.45004e-05	0.00110252	0.000954225	6217/6208/6176/6152/6147	5	KEGG_PATHWAY	all_degs	1b	5	13	84	2763
hsa051719	hsa05171	Coronavirus disease - COVID-19	5/13	100/2763	5.74327e-05	0.00129224	0.00111843	6217/6208/6176/6152/6147	5	KEGG_PATHWAY	all_degs	1b	5	13	100	2763
GO:000373510	GO:0003735	structural constituent of ribosome	8/57	102/5948	4.68311e-06	0.00133	0.00101549	RPL31/RPL28/RPS10/RPLP0/RPS26/RPL36A/RPS17/RPS7	8	MOLECULAR_FUNCTION	all_degs	2a	8	57	102	5948
GO:000510215	GO:0005102	signaling receptor binding	12/57	385/5948	0.000224582	0.0254923	0.0194641	ACP4/IGF2/EFNB3/NETO2/NSG1/CBLB/TSPAN4/SFRP1/TAFA3/GABRA5/SHC1/PDE4D	12	MOLECULAR_FUNCTION	all_degs	2a	12	57	385	5948
GO:00048887	GO:0004888	transmembrane signaling receptor activity	8/57	179/5948	0.000269285	0.0254923	0.0194641	EFNB3/EPHA5/DCC/GABRA5/HTR4/MTNR1A/GABRB3/PTPRM	8	MOLECULAR_FUNCTION	all_degs	2a	8	57	179	5948
GO:000519813	GO:0005198	structural molecule activity	8/57	213/5948	0.000862952	0.0503139	0.0384161	RPL31/RPL28/RPS10/RPLP0/RPS26/RPL36A/RPS17/RPS7	8	MOLECULAR_FUNCTION	all_degs	2a	8	57	213	5948
GO:00050051	GO:0005005	transmembrane-ephrin receptor activity	2/57	5/5948	0.000885809	0.0503139	0.0384161	EFNB3/EPHA5	2	MOLECULAR_FUNCTION	all_degs	2a	2	57	5	5948
GO:00050031	GO:0005003	ephrin receptor activity	2/57	6/5948	0.00132054	0.0587258	0.0448389	EFNB3/EPHA5	2	MOLECULAR_FUNCTION	all_degs	2a	2	57	6	5948
GO:00152711	GO:0015271	outward rectifier potassium channel activity	2/57	7/5948	0.00183738	0.0587258	0.0448389	KCNK2/KCNT1	2	MOLECULAR_FUNCTION	all_degs	2a	2	57	7	5948
GO:0005254	GO:0005254	chloride channel activity	3/57	26/5948	0.00185555	0.0587258	0.0448389	TTYH3/GABRA5/GABRB3	3	MOLECULAR_FUNCTION	all_degs	2a	3	57	26	5948
GO:003802310	GO:0038023	signaling receptor activity	8/57	244/5948	0.00206781	0.0587258	0.0448389	EFNB3/EPHA5/DCC/GABRA5/HTR4/MTNR1A/GABRB3/PTPRM	8	MOLECULAR_FUNCTION	all_degs	2a	8	57	244	5948
GO:006008910	GO:0060089	molecular transducer activity	8/57	244/5948	0.00206781	0.0587258	0.0448389	EFNB3/EPHA5/DCC/GABRA5/HTR4/MTNR1A/GABRB3/PTPRM	8	MOLECULAR_FUNCTION	all_degs	2a	8	57	244	5948
GO:000218110	GO:0002181	cytoplasmic translation	8/57	110/5876	9.007e-06	0.0158703	0.0131028	RPL31/RPL28/RPS10/RPLP0/RPS26/RPL36A/RPS17/RPS7	8	BIOLOGICAL_PROCESS	all_degs	2a	8	57	110	5876
GO:002262610	GO:0022626	cytosolic ribosome	8/57	69/6053	1.99652e-07	4.01301e-05	3.25749e-05	RPL31/RPL28/RPS10/RPLP0/RPS26/RPL36A/RPS17/RPS7	8	CELL_COMPARTMENT	all_degs	2a	8	57	69	6053
GO:004439110	GO:0044391	ribosomal subunit	8/57	115/6053	1.01122e-05	0.000711438	0.000577496	RPL31/RPL28/RPS10/RPLP0/RPS26/RPL36A/RPS17/RPS7	8	CELL_COMPARTMENT	all_degs	2a	8	57	115	6053
GO:004521110	GO:0045211	postsynaptic membrane	9/57	153/6053	1.06185e-05	0.000711438	0.000577496	ACP4/EFNB3/NETO2/NSG1/DCC/PTPRS/GABRA5/GABRB3/GPHN	9	CELL_COMPARTMENT	all_degs	2a	9	57	153	6053
GO:000584010	GO:0005840	ribosome	8/57	134/6053	3.10251e-05	0.00155901	0.0012655	RPL31/RPL28/RPS10/RPLP0/RPS26/RPL36A/RPS17/RPS7	8	CELL_COMPARTMENT	all_degs	2a	8	57	134	6053
GO:00996347	GO:0099634	postsynaptic specialization membrane	6/57	77/6053	7.54505e-05	0.00303311	0.00246207	EFNB3/NETO2/DCC/PTPRS/GABRA5/GPHN	6	CELL_COMPARTMENT	all_degs	2a	6	57	77	6053
GO:00226277	GO:0022627	cytosolic small ribosomal subunit	4/57	28/6053	0.000122296	0.0040969	0.00332558	RPS10/RPS26/RPS17/RPS7	4	CELL_COMPARTMENT	all_degs	2a	4	57	28	6053
GO:009706011	GO:0097060	synaptic membrane	9/57	221/6053	0.000191175	0.00548944	0.00445595	ACP4/EFNB3/NETO2/NSG1/DCC/PTPRS/GABRA5/GABRB3/GPHN	9	CELL_COMPARTMENT	all_degs	2a	9	57	221	6053
GO:00226259	GO:0022625	cytosolic large ribosomal subunit	4/57	40/6053	0.000501888	0.0126099	0.0102359	RPL31/RPL28/RPLP0/RPL36A	4	CELL_COMPARTMENT	all_degs	2a	4	57	40	6053
GO:0034707	GO:0034707	chloride channel complex	3/57	20/6053	0.000805698	0.0179939	0.0146062	TTYH3/GABRA5/GABRB3	3	CELL_COMPARTMENT	all_degs	2a	3	57	20	6053
GO:00159357	GO:0015935	small ribosomal subunit	4/57	49/6053	0.00109265	0.0219623	0.0178275	RPS10/RPS26/RPS17/RPS7	4	CELL_COMPARTMENT	all_degs	2a	4	57	49	6053
GO:00427887	GO:0042788	polysomal ribosome	3/57	24/6053	0.00139277	0.0254498	0.0206584	RPL31/RPS26/RPL36A	3	CELL_COMPARTMENT	all_degs	2a	3	57	24	6053
GO:009879413	GO:0098794	postsynapse	10/57	380/6053	0.0025542	0.0427102	0.0346692	ACP4/EFNB3/NETO2/NSG1/DCC/PTPRS/GABRA5/GABRB3/RPLP0/GPHN	10	CELL_COMPARTMENT	all_degs	2a	10	57	380	6053
GO:00988395	GO:0098839	postsynaptic density membrane	4/57	63/6053	0.00278622	0.0427102	0.0346692	EFNB3/NETO2/DCC/PTPRS	4	CELL_COMPARTMENT	all_degs	2a	4	57	63	6053
GO:199090410	GO:1990904	ribonucleoprotein complex	10/57	388/6053	0.00297484	0.0427102	0.0346692	RBM14/PES1/RPL31/RPL28/RPS10/RPLP0/RPS26/RPL36A/RPS17/RPS7	10	CELL_COMPARTMENT	all_degs	2a	10	57	388	6053
GO:00159349	GO:0015934	large ribosomal subunit	4/57	67/6053	0.00348679	0.0467229	0.0379264	RPL31/RPL28/RPLP0/RPL36A	4	CELL_COMPARTMENT	all_degs	2a	4	57	67	6053
GO:1902711	GO:1902711	GABA-A receptor complex	2/57	11/6053	0.00453796	0.0570081	0.0462752	GABRA5/GABRB3	2	CELL_COMPARTMENT	all_degs	2a	2	57	11	6053
GO:009957212	GO:0099572	postsynaptic specialization	7/57	226/6053	0.00496666	0.0587235	0.0476677	EFNB3/NETO2/DCC/PTPRS/GABRA5/RPLP0/GPHN	7	CELL_COMPARTMENT	all_degs	2a	7	57	226	6053
hsa0301010	hsa03010	Ribosome	8/32	90/2869	3.89357e-06	0.000319273	0.000303289	6231/6218/6204/6201/6175/6173/6160/6158	8	KEGG_PATHWAY	all_degs	2a	8	32	90	2869
hsa0517112	hsa05171	Coronavirus disease - COVID-19	8/32	101/2869	9.33436e-06	0.000382709	0.000363549	6231/6218/6204/6201/6175/6173/6160/6158	8	KEGG_PATHWAY	all_degs	2a	8	32	101	2869
DOID:13398	DOID:1339	Diamond-Blackfan anemia	4/41	16/3600	2.38908e-05	0.00766893	0.00661397	6231/6218/6204/6201	4	DISEASE	all_degs	2a	4	41	16	3600
DOID:13428	DOID:1342	congenital hypoplastic anemia	4/41	28/3600	0.000243444	0.0390728	0.0336978	6231/6218/6204/6201	4	DISEASE	all_degs	2a	4	41	28	3600
