# Supplementary material for: Adult sex change leads to extensive forebrain reorganization in clownfish
Source: Biol Sex Differ. 2024 Jul 23;15:58. doi: 10.1186/s13293-024-00632-0 (PMC11267845; doi:10.1186/s13293-024-00632-0)
Supplement: Supplementary file 27 — Supplementary Material 27 [file 13293_2024_632_MOESM27_ESM.xlsx]

## Sheet: radial_glia_degs_all_subcluster
gene	singular	p.value_sex	estimate_sex	stderr_sex	cluster	warning	singularity	dispersion	q_sex
emilin1b	0.0369289	0.229055	-0.444176	0.369286	0	NA	0	0.729899	0.772656
ENSAPEG00000000019	0	0.561367	0.206129	0.354898	0	NA	1	1.12342	0.861105
rpl12	0.0248581	0.247099	-0.317785	0.274562	0	NA	0	0.867486	0.781354
cd82a	0.0447974	0.104546	-0.448169	0.276102	0	NA	0	0.592502	0.685026
taldo1	0	0.387556	0.327512	0.37904	0	NA	1	0.968091	0.846667
tspan4a	0	0.883559	0.0140893	0.0961992	0	NA	1	1.45352	0.894997
ddb1	0.0705332	0.434936	-0.204882	0.262409	0	NA	0	0.973038	0.849479
CD151	2.44e-15	0.77953	-0.0523151	0.186885	0	NA	1	1.17876	0.889748
nr1h3	0	0.450067	-0.24732	0.327445	0	NA	1	0.971686	0.852078
madd	0	0.564181	0.0905515	0.157032	0	NA	1	1.14447	0.861105
bbox1	0	0.647203	-0.108806	0.23775	0	NA	1	0.698466	0.871602
luzp2	4e-14	0.996112	-0.000428929	0.0880213	0	NA	1	1.60703	0.905866
ttc17	0	0.930987	0.0270731	0.312609	0	NA	1	0.913728	0.899553
hsd17b12b	0	0.401707	-0.18726	0.223307	0	NA	1	1.01095	0.847511
MAPK8IP1	0	0.841625	0.0370325	0.185334	0	NA	1	0.995163	0.891971
lrp4	0	0.118283	-0.344914	0.220812	0	NA	1	0.485585	0.685026
NELL1	0	0.0195352	0.191198	0.0818782	0	NA	1	2.0015	0.538391
nav2a	0	0.575951	0.110052	0.196765	0	NA	1	0.732721	0.864708
DENND4A	1.54e-14	0.588731	0.11863	0.21941	0	NA	1	0.811486	0.866167
pacsin3	0.0293878	0.16643	-0.307995	0.222577	0	NA	0	0.79024	0.738406
glg1b	0.0116823	0.146632	0.447365	0.308203	0	NA	0	0.892816	0.709895
ndufs3	0	0.00919054	-0.994271	0.381695	0	NA	1	0.959737	0.360748
map1aa	0	0.905934	0.0315153	0.266697	0	NA	1	0.83155	0.896572
psmd13	0	0.950879	-0.0227179	0.36878	0	NA	1	0.937954	0.899553
si.ch211.71n6.4	0	0.0522422	-0.415574	0.214088	0	NA	1	1.10752	0.635594
ENSAPEG00000000222	0	0.806448	-0.0401043	0.163684	0	NA	1	0.769734	0.890946
ENSAPEG00000000234	1.05e-16	0.181897	0.253331	0.18977	0	NA	1	0.973581	0.7468
ppfia1	0	0.562356	0.126478	0.218312	0	NA	1	0.890059	0.861105
vps35	0	0.01912	-0.647811	0.276466	0	NA	1	1.22955	0.538391
snrpa1	0	0.434698	-0.252729	0.323524	0	NA	1	1.22279	0.849479
arnt2	0.00632102	0.442115	-0.131667	0.171301	0	NA	0	1.1747	0.849871
adamts17	0	0.105945	-0.295103	0.182535	0	NA	1	1.01355	0.685026
UNC13C	0	0.313033	0.143133	0.141873	0	NA	1	1	0.812455
mfge8a	0.00888987	0.189113	-0.228839	0.174259	0	NA	0	0.818418	0.751417
abhd2a	0	0.876737	0.0420963	0.271401	0	NA	1	1.06708	0.894949
fam214a	0	0.271261	0.339653	0.30873	0	NA	1	0.916737	0.798236
map2k5	0.111189	0.0605989	0.532222	0.283638	0	NA	0	1.02374	0.639133
PIAS1	0.152249	0.0310021	0.931644	0.431907	0	NA	0	0.907812	0.599446
ENSAPEG00000000820	0	0.357062	0.193746	0.21037	0	NA	1	1.0527	0.842459
SEMA4B	0.103759	0.580566	-0.161736	0.292703	0	NA	0	1.06783	0.8654
nr2f2	0	0.211341	-0.312205	0.249786	0	NA	1	1.20484	0.758383
SLCO3A1	0	0.496438	-0.169504	0.249233	0	NA	1	0.824275	0.85298
glceb	0	0.0410244	-0.356799	0.17462	0	NA	1	0.924538	0.61003
tspan3b	0.0380348	0.328539	-0.326156	0.333813	0	NA	0	1.06606	0.817604
kif13ba	0.0422993	0.971388	0.0105255	0.293456	0	NA	0	0.840695	0.902243
polr3a	0	0.500489	0.24238	0.359764	0	NA	1	1.14082	0.85298
nfatc3a	0	0.630544	-0.130967	0.272303	0	NA	1	0.958321	0.868979
AP2A2	0	0.344372	0.281908	0.298137	0	NA	1	1.12135	0.832546
amfra	0	0.871445	0.0499079	0.308409	0	NA	1	1.11616	0.893392
cd81a	0	0.738457	-0.0502246	0.150419	0	NA	1	1.20382	0.883638
celf1	0	0.944383	-0.0112802	0.161696	0	NA	1	1.2391	0.899553
mdga1	0	0.401921	0.144129	0.171951	0	NA	1	0.680533	0.847511
coro2ba	4.65e-16	0.904136	-0.0176266	0.146354	0	NA	1	0.989522	0.89651
plekho2	0	0.676445	0.0933968	0.223802	0	NA	1	1.0673	0.874336
MYO9A	0	0.0623064	0.346299	0.185772	0	NA	1	0.888931	0.643082
tpcn2	0	0.722068	0.076289	0.214478	0	NA	1	0.980313	0.882982
SCAMP2	0	0.176956	-0.33963	0.251543	0	NA	1	1	0.740303
neo1a	0.00604935	0.795394	0.0417786	0.161113	0	NA	0	1.01415	0.890946
nadsyn1	2.87e-16	0.457077	0.153317	0.206163	0	NA	1	1.10076	0.852489
csnk1g1	5.29e-15	0.975495	-0.00658064	0.214236	0	NA	1	1.10111	0.902243
dok4	0	0.3669	0.169369	0.187709	0	NA	1	0.736258	0.842674
ccdc102a	0.00039813	0.85244	0.0532279	0.286162	0	NA	0	0.948012	0.891971
ADAMTS7	0.00161621	0.0160442	0.480466	0.199537	0	NA	0	0.7714	0.477755
txlng	0	0.348523	0.265874	0.283612	0	NA	1	0.948811	0.834702
ENSAPEG00000003388	4.52e-16	0.852688	-0.0278585	0.150027	0	NA	1	1.42196	0.891971
HDGFL3	0	0.328428	0.229097	0.234422	0	NA	1	1.22394	0.817604
ENSAPEG00000003548	0	0.398941	0.191824	0.227411	0	NA	1	1.19011	0.846778
trip4	0	0.667009	-0.0782438	0.181854	0	NA	1	0.796466	0.874336
znf609b	0	0.828651	0.0265396	0.122623	0	NA	1	1.16305	0.890946
fzd3b	3.11e-16	0.500596	-0.111645	0.165756	0	NA	1	1.02253	0.85298
si.dkey.57k2.7	0	0.616789	0.182392	0.364487	0	NA	1	1.12595	0.866167
ENSAPEG00000004188	0.142241	0.533946	0.215268	0.346094	0	NA	0	0.628495	0.859287
ENSAPEG00000004244	2.16e-17	0.90975	-0.0406164	0.358315	0	NA	1	0.97823	0.897159
sccpdha.1	0	0.645547	-0.152486	0.331521	0	NA	1	1.02093	0.871551
neto2b	0	0.843611	0.0269199	0.136458	0	NA	1	1.1435	0.891971
itfg1	0	0.531146	0.0901149	0.143894	0	NA	1	0.981536	0.859287
itsn2b	0.139191	0.120097	-0.590926	0.380172	0	NA	0	0.893824	0.685026
phkb	0	0.438176	0.0916293	0.118189	0	NA	1	1.22598	0.849668
ctsba	1.86e-16	0.0258946	-0.63878	0.286733	0	NA	1	1.08361	0.578306
galnt2	0.0821614	0.96581	-0.0103622	0.241749	0	NA	0	0.881507	0.901898
adgrg1	0	0.0702643	0.494822	0.273352	0	NA	1	0.868788	0.661926
mmp15b	0.0172535	0.810717	-0.0485421	0.20268	0	NA	0	0.856154	0.890946
mtss1lb	0	0.580958	-0.0592286	0.107301	0	NA	1	1.39953	0.86547
dpy19l3	0	0.769632	0.0581264	0.198481	0	NA	1	0.863215	0.888125
znf507	0	0.915559	-0.0290641	0.274112	0	NA	1	0.977119	0.897384
znf536	0	0.747442	0.0640389	0.19887	0	NA	1	0.496703	0.884645
ntrk3b	0.00375171	0.16242	-0.236304	0.169154	0	NA	0	0.735485	0.73318
CSMD1	0.0210613	0.270882	-0.206338	0.187403	0	NA	0	0.570749	0.798236
igf1rb	0	0.284396	-0.264743	0.247309	0	NA	1	0.923299	0.810921
pax6b	2.22e-16	0.458862	0.132218	0.178499	0	NA	1	0.933707	0.85276
CSK	1e-14	0.99398	0.00179593	0.238045	0	NA	1	0.893956	0.905866
cstf3	0.0575894	0.818075	-0.0746857	0.324689	0	NA	0	1.1568	0.890946
hipk3b	0.0507391	0.16182	0.340135	0.243132	0	NA	0	1.15289	0.73318
spon1a	0	0.700131	0.113312	0.294206	0	NA	1	0.781105	0.880314
igdcc4	2.76e-15	0.89161	-0.0303536	0.22275	0	NA	1	0.946184	0.894997
insyn1	0.0032651	0.272606	0.226164	0.206151	0	NA	0	0.613188	0.798236
gse1	0	0.82645	-0.0565739	0.258026	0	NA	1	1.07007	0.890946
plekha7b	0	0.0229173	0.319814	0.140589	0	NA	1	1.15653	0.561907
sox6	0.00325896	0.707948	0.0602161	0.160742	0	NA	0	0.843034	0.881326
pde3b	0.0170459	0.621129	-0.0886624	0.179387	0	NA	0	0.943799	0.866167
nptnb	0	0.889685	0.0328036	0.236503	0	NA	1	0.79065	0.894997
pkma	0.0367016	0.556826	-0.173394	0.295108	0	NA	0	1.09901	0.86107
dennd2b	0	0.566426	0.113263	0.197555	0	NA	1	1.16244	0.862166
tmem9b	3.32e-14	0.392962	-0.199484	0.233517	0	NA	1	1.13214	0.846778
slc12a4	0	0.521693	0.128376	0.200357	0	NA	1	1.20487	0.855109
lpcat2	0.0747354	0.640298	-0.185061	0.396036	0	NA	0	1.1425	0.869857
dennd5a	0	0.131088	-0.24099	0.159614	0	NA	1	1.1655	0.694483
fto	0	0.156585	0.233552	0.164862	0	NA	1	0.98555	0.724386
chd9	0	0.446754	0.135479	0.178066	0	NA	1	1.09275	0.85039
sbf2	0	0.029273	0.391566	0.179635	0	NA	1	1.22709	0.599446
sall1a	0	0.775408	-0.0577124	0.202281	0	NA	1	1.19026	0.889251
nkd1	0	0.0688326	0.356534	0.19595	0	NA	1	0.765179	0.656755
adcy7	0	0.621212	-0.0822991	0.166553	0	NA	1	0.985933	0.866167
tead1b	0	0.0460856	0.442411	0.221803	0	NA	1	0.892329	0.622587
wtip	7.22e-17	0.770537	0.0664185	0.227716	0	NA	1	0.852306	0.888378
ENSAPEG00000010971	0	0.362822	-0.204469	0.224691	0	NA	1	1.02704	0.842674
KCTD15	0	0.253783	0.260507	0.228273	0	NA	1	0.922415	0.785994
rpl13	0	0.164962	-0.371744	0.267717	0	NA	1	0.851013	0.736825
usp10	0.103918	0.610052	-0.166193	0.325868	0	NA	0	1.04759	0.866167
rnf111	0	0.982927	-0.00405497	0.189487	0	NA	1	1.02283	0.902254
sltm	0	0.0830524	0.486908	0.280923	0	NA	1	1.15698	0.676606
mindy2	0	0.322183	0.313717	0.316892	0	NA	1	1.00989	0.812606
tcf12	0	0.803085	-0.0745669	0.299036	0	NA	1	0.897747	0.890946
nedd4a	0.0472451	0.533393	0.19149	0.307449	0	NA	0	0.897448	0.859287
ENSAPEG00000013683	0	0.850713	-0.0496599	0.263855	0	NA	1	1.01168	0.891971
furina	0	0.543084	-0.135162	0.222249	0	NA	1	0.966232	0.859985
dusp22a	0.0307982	0.133943	-0.515207	0.343762	0	NA	0	1.15105	0.704975
si.ch1073.174d20.1	0	0.551529	-0.0882582	0.148216	0	NA	1	1.10677	0.86107
CPSF7	0	0.9725	0.017175	0.498208	0	NA	1	1.08435	0.902243
apba2b	0.0161298	0.695144	0.0639487	0.163183	0	NA	0	0.91485	0.880212
tjp1a	0	0.308128	-0.205552	0.201688	0	NA	1	1.24898	0.811038
casc4	0	0.468876	-0.136562	0.188541	0	NA	1	1.01134	0.85298
igdcc3	0	0.748779	0.0689053	0.215162	0	NA	1	0.936489	0.884645
ano5b	0	0.595829	0.115693	0.218121	0	NA	1	0.873067	0.866167
mettl15	0.0559533	1.78e-156	0.647257	0.0242872	0	Model failed to converge with max|grad| = 0.002848	0	0.743904	3.85e-154
ENSAPEG00000019272	0	0.606053	-0.10522	0.204028	0	NA	1	1.0253	0.866167
dync1li2	0	0.701019	0.0776601	0.202269	0	NA	1	1.11943	0.880314
gpc6a	0.017839	0.109739	0.277642	0.173595	0	NA	0	0.890808	0.685026
rasa3	0	0.176623	0.284017	0.210192	0	NA	1	1.00595	0.740303
pros1	0	0.557007	0.157032	0.267383	0	NA	1	1.08833	0.86107
pcdh17.1	0	0.231587	0.304485	0.254527	0	NA	1	0.881786	0.773143
pcdh9	0	0.308664	0.184404	0.181138	0	NA	1	0.431507	0.811038
ly75	0	0.974832	-0.00936015	0.296695	0	NA	1	0.854911	0.902243
pla2r1	0	0.686866	-0.111078	0.275552	0	NA	1	1.10417	0.878294
pcnp	0	0.612784	-0.170169	0.336234	0	NA	1	1.20317	0.866167
pde8a	0	0.394069	-0.136797	0.160511	0	NA	1	1.05986	0.846778
mapk6	0.0193156	0.419664	-0.21937	0.271833	0	NA	0	0.760275	0.847511
tnfaip8l3	0	0.0533911	0.459213	0.237719	0	NA	1	0.519184	0.635594
hdlbpa	0	0.0747731	-0.487758	0.273736	0	NA	1	0.820202	0.665089
DIRAS1	0	0.706706	-0.101835	0.270634	0	NA	1	0.827624	0.880665
apc2	0	0.558545	-0.107914	0.184466	0	NA	1	1.18865	0.861105
insrb	3.49e-15	0.602201	-0.0731484	0.140336	0	NA	1	1.0516	0.866167
MYO9B	0.0882631	0.833589	0.0511696	0.243548	0	NA	0	1.06918	0.890946
cers1	0	0.998831	0.000305162	0.208365	0	NA	1	0.962965	0.905866
zfr2	0	0.14236	0.427468	0.291378	0	NA	1	0.993956	0.709895
her6	0.139463	0.773431	0.081849	0.284307	0	NA	0	0.889866	0.888785
ENSAPEG00000002076	0.0266528	0.52386	-0.141513	0.222014	0	NA	0	0.558615	0.855109
acbd6	0.0491812	0.190591	-0.398684	0.30461	0	NA	0	0.868213	0.751706
pfn2l	0	0.416598	-0.128144	0.157747	0	NA	1	1.24627	0.847511
TSC22D2	0	0.457971	0.147129	0.198236	0	NA	1	0.845977	0.852489
abl2	0	0.513675	0.155757	0.23848	0	NA	1	0.729865	0.853474
eps15	0	0.12247	0.374214	0.24229	0	NA	1	1.23658	0.68526
negr1	4e-14	0.086845	0.219695	0.128306	0	NA	1	0.940158	0.678732
zranb2	0	0.789732	0.0482946	0.18111	0	NA	1	1.17225	0.890946
ankrd13c	0	0.18466	0.267474	0.201632	0	NA	1	0.86775	0.748595
srsf11	0	0.135184	-0.179083	0.119871	0	NA	1	1.50392	0.704975
tm2d1	0	0.170795	-0.401727	0.293306	0	NA	1	1.21441	0.738681
nfia	4e-14	0.773748	-0.044903	0.156198	0	NA	1	0.6653	0.888785
ptprsa	1.97e-16	0.488282	-0.0780762	0.112657	0	NA	1	1.36418	0.85298
tmem47	0	0.148794	0.199232	0.137991	0	NA	1	1.1834	0.709895
palm1a	0.0152044	0.388303	0.185914	0.215503	0	NA	0	1.14681	0.846667
kdm4b	0	0.997442	-0.000721122	0.224941	0	NA	1	1.02423	0.905866
mknk1	1e-14	0.497805	-0.237968	0.351013	0	NA	1	1.18359	0.85298
slc44a5b	0	0.7638	-0.0735631	0.244807	0	NA	1	1.0735	0.887586
dazap1	0.0274395	0.253211	-0.325554	0.284928	0	NA	0	0.978696	0.785994
adgrl2a	0.0390343	0.469578	0.169965	0.23503	0	NA	0	0.729115	0.85298
kank3	4e-14	0.995689	-0.00102745	0.190138	0	NA	1	0.93307	0.905866
mfn1b	0	0.85422	-0.0483901	0.263367	0	NA	1	1.02564	0.891971
gnb4b	0	0.806201	0.0568049	0.231545	0	NA	1	0.8117	0.890946
zgc.77486.1	0	0.27277	-0.416178	0.379479	0	NA	1	0.998957	0.798236
ccdc50	0	0.0640003	0.421527	0.227585	0	NA	1	1.00741	0.652763
prrg1	2.59e-16	0.109417	-0.37288	0.23293	0	NA	1	1.04987	0.685026
notch2	0	0.403458	-0.214216	0.256405	0	NA	1	1.03661	0.847511
homer3b	0.064694	0.932036	0.0238067	0.279145	0	NA	0	0.73812	0.899553
ssbp4	0.00063192	0.831639	0.0364182	0.171299	0	NA	0	1.17688	0.890946
RABGAP1L	0	0.725806	-0.0655412	0.186882	0	NA	1	1.02136	0.882982
dot1l	0	0.742333	-0.093327	0.283871	0	NA	1	1.0903	0.884378
crb1	0.155152	0.53342	0.235278	0.377779	0	NA	0	0.914608	0.859287
dennd1b	0	0.373162	0.162969	0.182995	0	NA	1	1	0.842674
pomgnt1	0	0.820972	-0.0779647	0.344528	0	NA	1	1.05915	0.890946
tcf3b	0	0.895587	-0.0283939	0.216355	0	NA	1	1.2099	0.896054
nek7	0	0.381124	0.150379	0.171699	0	NA	1	1.09739	0.846667
mbd3a	0	0.735421	-0.0966602	0.286042	0	NA	1	1.22993	0.882982
ano8b	0	0.931773	0.0198499	0.231853	0	NA	1	1.16834	0.899553
csnk1g2b	0.0122099	0.225043	0.308573	0.254341	0	NA	0	1.116	0.76549
rgmd	0	0.0755591	0.442555	0.249038	0	NA	1	1.18082	0.665089
rexo1	0	0.982646	0.00564447	0.259495	0	NA	1	0.889289	0.902254
fgf22	0.190246	0.212402	0.46199	0.370485	0	NA	0	0.398856	0.758383
bsg	0	0.597735	-0.0992392	0.188074	0	NA	1	1.15767	0.866167
atp5f1d	0.0635957	0.21556	-0.523242	0.422507	0	NA	0	0.921886	0.761745
rfx2	0.0116224	0.84164	0.0439237	0.219843	0	NA	0	0.913933	0.891971
yjefn3	0.00514008	0.831355	-0.0450391	0.211487	0	NA	0	0.576191	0.890946
SBNO2	0	0.12614	-0.343651	0.224682	0	NA	1	1.18866	0.686636
ENSAPEG00000009271	0	0.986371	-0.00520025	0.304422	0	NA	1	1.21204	0.902409
scamp4	2.27e-16	0.012154	-0.771881	0.307811	0	NA	1	1.0754	0.417034
ivns1abpa	8.69e-16	0.207919	-0.221814	0.17614	0	NA	1	1.21836	0.757444
pde4ba	0.117161	0.105921	0.490469	0.303357	0	NA	0	0.785398	0.685026
sgip1a	0	0.0533428	0.294231	0.152283	0	NA	1	0.921462	0.635594
dnajc6	0	0.677031	0.0811338	0.194791	0	NA	1	1.03308	0.874336
jak1	0	0.0101757	0.619765	0.241172	0	NA	1	0.938235	0.371288
cachd1	0.0323152	0.602345	0.0976793	0.187473	0	NA	0	0.91668	0.866167
hook1	0.0492247	0.939776	-0.0253293	0.335259	0	NA	0	0.898341	0.899553
ipo13	0.0665081	0.773667	0.101022	0.35128	0	NA	0	1.02833	0.888785
dock7	0	0.0749719	-0.341287	0.191666	0	NA	1	1.31496	0.665089
ENSAPEG00000011389	0	0.948059	-0.0207425	0.318409	0	NA	1	1.06848	0.899553
lrp8	4e-14	0.448632	0.102162	0.134832	0	NA	1	0.70564	0.852078
fam20b	0.241768	0.804049	0.107025	0.431359	0	NA	0	0.81198	0.890946
prdx6	0.014939	0.000204007	-0.98114	0.264173	0	NA	0	1.17142	0.0173617
DDAH1	0.138531	0.298449	-0.342153	0.329067	0	NA	0	0.763449	0.811038
SYDE2	0.0290743	0.634868	-0.140053	0.294919	0	NA	0	0.714232	0.869857
ENSAPEG00000012364	0	0.0598231	0.355717	0.189	0	NA	1	0.866451	0.639133
EPHB1	1e-14	0.875498	0.0326393	0.20832	0	NA	1	0.955561	0.894949
ENSAPEG00000012700	4e-14	0.135878	0.463992	0.311129	0	NA	1	1.16791	0.704975
suco	0	0.640163	-0.0726202	0.155347	0	NA	1	1.26318	0.869857
dab1a	0	0.383944	-0.131621	0.151175	0	NA	1	1.15066	0.846667
plpp3	0	0.0217652	-0.288145	0.125584	0	NA	1	1.03579	0.561907
fam102bb	0	0.464657	0.31243	0.427284	0	NA	1	0.881236	0.85298
ATP11B	0.0133044	0.675272	-0.12527	0.299029	0	NA	0	0.980374	0.874336
sox2	0.0203055	0.0540428	0.444697	0.230833	0	NA	0	1.17873	0.635594
clocka	0	0.596482	-0.110647	0.208978	0	NA	1	0.916715	0.866167
ttc14	1e-14	0.430697	0.146018	0.185302	0	NA	1	1.05617	0.847511
scfd2	0	0.419214	0.16479	0.204002	0	NA	1	0.925526	0.847511
usp46	0.0321026	0.26064	-0.361381	0.321262	0	NA	0	0.961412	0.790524
fryl	0.00441715	0.711573	0.111543	0.301676	0	NA	0	1.17623	0.882982
rpe65b	0	0.652565	-0.107433	0.238634	0	NA	1	0.816464	0.872804
ENSAPEG00000016082	0	0.714569	-0.0761693	0.208268	0	NA	1	1.28178	0.882982
sh3rf1	0	0.0243431	-0.457649	0.203249	0	NA	1	1.15174	0.561907
brinp3a.2	0.00198775	0.204821	0.24027	0.189497	0	NA	0	0.913029	0.754505
brinp3a.1	0.053816	0.343775	0.253075	0.267314	0	NA	0	0.605217	0.832546
fbxl5	0	0.537612	0.172959	0.280582	0	NA	1	1.17884	0.859968
cpeb2	0	0.0678356	-0.471693	0.258306	0	NA	1	0.926421	0.656755
ndnf	0	0.91154	0.036267	0.326446	0	NA	1	0.958362	0.897216
prdm5	0.0495118	0.94948	0.0210255	0.331846	0	NA	0	1.0924	0.899553
TNS3	1.62e-15	0.118922	-0.451969	0.289852	0	NA	1	0.79343	0.685026
PHACTR1	0	0.514729	-0.209584	0.321698	0	NA	1	0.673154	0.853699
nhsa	0	0.732197	-0.0689916	0.201609	0	NA	1	0.829399	0.882982
CDKL5	0.0401841	0.396658	-0.239949	0.28309	0	NA	0	0.653247	0.846778
SLC22A23	0.00073118	0.932449	0.0200446	0.236474	0	NA	0	1.21178	0.899553
ENSAPEG00000017356	0	0.169992	0.271534	0.197878	0	NA	1	0.976611	0.738406
exoc2	0.0200138	0.350237	0.212944	0.22796	0	NA	0	1.10964	0.834777
gmds	0.171797	0.362847	0.30171	0.331566	0	NA	0	0.750505	0.842674
tsta3	1.44e-16	0.877952	0.0505139	0.328938	0	NA	1	1.01279	0.894949
cyfip1	0	0.431829	-0.137098	0.17441	0	NA	1	1.16666	0.847511
nos1apa	0	0.0437895	-0.389815	0.193351	0	NA	1	0.807674	0.611232
rgs5a	0.00772988	0.732204	0.0799082	0.233516	0	NA	0	0.796127	0.882982
naprt	0	0.0871106	-0.542752	0.317243	0	NA	1	1.12367	0.678732
ube3a	0.0189556	0.0745693	0.655438	0.367583	0	NA	0	0.938472	0.665089
vcam1b	0	0.222144	0.182648	0.149607	0	NA	1	1.22883	0.76549
cdc14ab	0	0.935188	-0.0193201	0.237582	0	NA	1	1.14187	0.899553
TUT4	0	0.507772	0.194439	0.293577	0	NA	1	1.07456	0.85298
rhpn1	0	0.556146	0.172747	0.2935	0	NA	1	0.966784	0.86107
zc3h3	0.0708501	0.256043	-0.361507	0.318286	0	NA	0	0.609364	0.786297
cyldl	0	0.184206	0.483462	0.364076	0	NA	1	1.1687	0.748595
nme7	0	0.428884	0.228433	0.288753	0	NA	1	0.987384	0.847511
atp1b1a	0	0.0404164	-0.520787	0.254108	0	NA	1	1.00383	0.61003
adcyap1r1a	0	0.04192	0.648058	0.318564	0	NA	1	0.946769	0.61011
zbtb11	0	0.61125	0.157575	0.310011	0	NA	1	0.7982	0.866167
lpp	0	0.938596	0.012497	0.162227	0	NA	1	0.866244	0.899553
ENSAPEG00000020568	0.249295	0.993687	-0.00331075	0.418463	0	NA	0	0.909388	0.905866
rab6ba	0.0132348	0.358445	0.176757	0.192476	0	NA	0	0.931683	0.842674
eps15l1a	0	0.78945	-0.0575344	0.215465	0	NA	1	1.10511	0.890946
ryk	0	0.958351	-0.00821089	0.157228	0	NA	1	1.21155	0.899553
lonp1	0	0.59044	0.182456	0.339013	0	NA	1	1.05836	0.866167
kif1aa	0	0.472882	-0.086072	0.119911	0	NA	1	1.36598	0.85298
trmt1l	0	0.441045	0.217326	0.282085	0	NA	1	1.22876	0.849871
si.ch211.242b18.1	0	0.934328	-0.0212578	0.257981	0	NA	1	1.06505	0.899553
mast2	0	0.414365	0.130204	0.159517	0	NA	1	0.981543	0.847511
nfic	0	0.0729986	0.222977	0.124371	0	NA	1	1.18325	0.6641
lrrc40	0.0190061	0.675591	-0.0787192	0.188104	0	NA	0	1.21134	0.874336
pde6d	3.37e-16	0.575487	-0.190645	0.340445	0	NA	1	0.955624	0.864708
SZT2	2.98e-15	0.952423	0.0158726	0.266033	0	NA	1	1.09638	0.899553
lmnb2	0	0.788891	-0.0626552	0.234006	0	NA	1	0.992484	0.890946
trappc8	0	0.478951	0.144198	0.203673	0	NA	1	1.14443	0.85298
ctns	0	0.0490076	-0.436804	0.221894	0	NA	1	1.06109	0.632617
faf1	0	0.155549	-0.245533	0.172886	0	NA	1	1.12161	0.724386
nlgn1	2.59e-16	0.59888	0.0903314	0.171729	0	NA	1	0.424615	0.866167
AGBL4	0	0.888663	0.0209211	0.14944	0	NA	1	0.796125	0.894997
TBL1XR1	6.14e-16	0.147337	0.243012	0.16771	0	NA	1	1.15526	0.709895
tpm4a	1e-12	0.548083	-0.14491	0.241262	0	NA	1	0.989823	0.86106
safb	0	0.255461	-0.226407	0.199094	0	NA	1	1.17784	0.785994
ap3d1	0	0.320785	-0.213902	0.215443	0	NA	1	1.10579	0.812606
pbx1b	0.110007	0.464515	-0.210743	0.288124	0	NA	0	0.678292	0.85298
gna11a	0	0.483557	-0.144988	0.20695	0	NA	1	0.757851	0.85298
evi5b	0	0.870901	0.0300581	0.184957	0	NA	1	1.25275	0.893392
tgfbr3	2.94e-15	0.955481	0.0171341	0.306926	0	NA	1	0.916891	0.899553
fyco1a	0	0.508879	-0.164085	0.248394	0	NA	1	1.08246	0.85298
cers4a	0	0.45375	-0.204098	0.272429	0	NA	1	0.881581	0.852323
tnrc6c2	0.108319	0	-0.554703	0.00797583	0	Model failed to converge with max|grad| = 0.008715	0	1.07856	0
sept9b	0.177098	0.205025	-0.533542	0.420986	0	NA	0	0.78752	0.754505
GNA12	0.0521033	0.816439	-0.0670177	0.28871	0	NA	0	0.892296	0.890946
usp43a	0	0.89728	0.0191126	0.148047	0	NA	1	0.716545	0.89651
ENSAPEG00000001446	0.0582072	0.461579	0.221617	0.301007	0	NA	0	1.23752	0.85298
ENSAPEG00000001695	0.15728	0.544152	-0.271716	0.447973	0	NA	0	0.929063	0.860596
trim2a	0.165519	0.878561	-0.051162	0.334845	0	NA	0	0.705529	0.894949
arfip1	0	0.901401	0.0375092	0.302758	0	NA	1	1.12174	0.89651
fam193a	0.127188	0.987442	0.00610843	0.388083	0	NA	0	1.11385	0.902649
ENSAPEG00000001971	0.161042	0.595079	0.154043	0.289832	0	NA	0	1.25239	0.866167
ubn2a	0	0.8661	0.0495275	0.293732	0	NA	1	0.960443	0.892662
sorbs2a	0	0.176061	0.206992	0.15299	0	NA	1	1.0698	0.740303
myh10	0	0.0907882	0.283816	0.167814	0	NA	1	1.10665	0.681738
fat1a	0.0193785	0.777691	0.0497128	0.176081	0	NA	0	1.08313	0.8895
UBE2O	0.0999435	0.79108	0.0879112	0.331854	0	NA	0	0.988386	0.890946
acox1	0.00829645	0.141	-0.39659	0.269409	0	NA	0	1.07689	0.709283
DDX5	6.75e-15	0.499106	-0.157543	0.233087	0	NA	1	1.36154	0.85298
SMURF2	0	0.45742	0.177	0.23819	0	NA	1	0.990656	0.852489
BPTF	0	0.593331	0.120997	0.226579	0	NA	1	0.940741	0.866167
prkcaa	0	0.0819768	-0.223498	0.128497	0	NA	1	1.04257	0.676606
cacng4a	0	0.463374	0.160519	0.218898	0	NA	1	0.902868	0.85298
tusc3	9.77e-16	0.837679	0.0487738	0.23808	0	NA	1	0.903739	0.890946
SGCZ	0.24429	0.241157	0.448923	0.383008	0	NA	0	0.53177	0.778
galnt7	0.0243021	0.877165	-0.0322077	0.208378	0	NA	0	1.13344	0.894949
abca1a	0.0363209	0.369743	-0.260511	0.290439	0	NA	0	0.759623	0.842674
TENM3	0	0.576068	-0.0710312	0.127037	0	NA	1	0.921876	0.864708
micu3a	0.0307858	0.922939	0.0237997	0.246037	0	NA	0	0.886442	0.899212
pnpla6	1.38e-15	0.398954	-0.200005	0.237116	0	NA	1	1.13447	0.846778
shoc2	0	0.917863	-0.0252759	0.245098	0	NA	1	1.16362	0.897384
add3a	0	0.309027	-0.142347	0.139931	0	NA	1	1.10358	0.811038
socs7	0	0.437198	-0.247744	0.318875	0	NA	1	0.742041	0.849479
sp2	0	0.974974	0.0120492	0.384087	0	NA	1	0.956501	0.902243
crebbpa	0	0.412728	-0.155904	0.190335	0	NA	1	1.06748	0.847511
akt3b	0.0469202	0.883093	-0.0405136	0.275509	0	NA	0	0.92913	0.894997
cct4	0	0.96601	0.0163232	0.383053	0	NA	1	1.01859	0.901898
adgre5b.2	0	0.67411	-0.0925697	0.220135	0	NA	1	1.24134	0.874336
mdh1aa	0	0.0407378	-0.481078	0.235109	0	NA	1	1.29051	0.61003
c3b.2	0.12883	0.637548	-0.152367	0.323408	0	NA	0	1.18639	0.869857
ppap2d	0.157541	0.674876	0.12924	0.308106	0	NA	0	1.20364	0.874336
stx10	4e-14	0.828593	0.0579099	0.267475	0	NA	1	0.893336	0.890946
GTPBP1	0.121337	0.887959	0.0517256	0.367143	0	NA	0	1.09557	0.894997
mgat3b	0.0213054	0.0851538	0.399056	0.231802	0	NA	0	0.607298	0.678732
atf4a	0.0854655	0.208314	-0.457361	0.3635	0	NA	0	1.05302	0.757444
cbx6a	0	0.0357535	0.461196	0.219646	0	NA	1	1.11671	0.599446
pdgfaa	0	0.618984	0.100556	0.202207	0	NA	1	0.899247	0.866167
glis2a	0	0.94734	0.0148155	0.224317	0	NA	1	0.894556	0.899553
akap8l	4.13e-15	0.567292	-0.161435	0.282207	0	NA	1	1.26428	0.862242
atpv0e2	0	0.752664	0.0847444	0.26892	0	NA	1	1.10139	0.884645
ENSAPEG00000010248	0.0265214	0.78954	-0.0678435	0.254183	0	NA	0	0.559185	0.890946
mad1l1	0	0.33504	0.323566	0.335645	0	NA	1	1.11438	0.82585
ptp4a1	0.0141636	0.412762	0.203096	0.247967	0	NA	0	1.08017	0.847511
ttyh3b	0	0.044154	0.274997	0.136636	0	NA	1	1.2471	0.611672
ENSAPEG00000011264	0	0.079194	-0.372136	0.211997	0	NA	1	1.22587	0.676606
gab1	0	0.0611862	-0.283388	0.151371	0	NA	1	1.08759	0.639133
TRIP10	0	0.431617	-0.177284	0.225429	0	NA	1	1.27111	0.847511
tbc1d9	0	0.969877	-0.0106439	0.281867	0	NA	1	1.02983	0.902243
ENSAPEG00000011844	0	0.699913	-0.0658376	0.170813	0	NA	1	1.15501	0.880314
ENSAPEG00000011974	0	0.556297	0.199245	0.33865	0	NA	1	1.07998	0.86107
ENSAPEG00000012014	0	0.932151	0.0134287	0.157726	0	NA	1	0.793997	0.899553
sh3pxd2aa	3.38e-15	0.431766	-0.118366	0.150559	0	NA	1	0.761767	0.847511
RIN2	0.0546857	0.000207753	0.155336	0.0418764	0	Model failed to converge with max|grad| = 0.006102	0	0.658786	0.0173617
ENSAPEG00000012536	0	0.210103	0.360448	0.287603	0	NA	1	1.24563	0.757444
zfyve27	0	0.88309	-0.0443289	0.301448	0	NA	1	1.10424	0.894997
ENSAPEG00000012667	0	0.245994	0.372887	0.321417	0	NA	1	0.969041	0.781354
gprc5bb	0.0799199	0.929743	0.0349189	0.39605	0	NA	0	1.03575	0.899553
herc3	0.033437	0.442529	-0.227409	0.296134	0	NA	0	0.859535	0.849871
pkd1a	0.00240187	0.745511	-0.0565703	0.174296	0	NA	0	1.11796	0.884645
IGFBP4	6.2e-17	0.295113	-0.174714	0.166875	0	NA	1	1.01753	0.811038
PIP4K2B	0	0.0582594	0.421819	0.222744	0	NA	1	1.01457	0.637454
pkd2	0	0.702851	0.109895	0.28808	0	NA	1	1.26925	0.880665
G3BP2	0	0.0826018	-0.413735	0.238356	0	NA	1	1.26858	0.676606
cwc25	0.0735532	8.21e-253	0.406128	0.0119584	0	Model failed to converge with max|grad| = 0.005932	0	0.839822	3.04e-250
rfx1b	0	0.714736	0.128929	0.352745	0	NA	1	0.977761	0.882982
ENSAPEG00000013438	2.27e-17	0.705559	-0.141376	0.374183	0	NA	1	0.997068	0.880665
sh3gl2a	0	0.791805	-0.0569302	0.215671	0	NA	1	0.864213	0.890946
SEC14L1	1.74e-14	0.741693	-0.0600428	0.182162	0	NA	1	0.940534	0.884378
rptor	0.00304457	0.611671	-0.0774732	0.1526	0	NA	0	1.01031	0.866167
MCUB	0	0.918201	-0.0185849	0.180964	0	NA	1	1.16771	0.897384
maml3	0	0.538304	-0.114178	0.18554	0	NA	1	0.63595	0.859968
npnta	0.0500998	0.744373	-0.0988019	0.30301	0	NA	0	0.836754	0.884608
gstcd	0	0.528429	0.173751	0.275617	0	NA	1	0.669608	0.857213
tet2	0.026314	0.431592	0.236817	0.301113	0	NA	0	0.771366	0.847511
ENSAPEG00000014968	0.0824977	0.818233	-0.077044	0.335239	0	NA	0	0.991244	0.890946
mxd4	3.89e-16	0.222856	0.267565	0.219501	0	NA	1	0.87635	0.76549
TMEM63B	6.47e-17	0.0858931	0.324065	0.188687	0	NA	1	1.20634	0.678732
pdcd4a	0.118138	0.438743	0.259514	0.335151	0	NA	0	0.802198	0.849871
rnf24	0	0.905635	-0.024562	0.207193	0	NA	1	1.01094	0.896572
elf2b	0	0.104881	-0.448685	0.276686	0	NA	1	1.10757	0.685026
capn2b	0	0.945144	0.0179586	0.261002	0	NA	1	0.919761	0.899553
pcdh10a	0	0.240478	0.263894	0.224822	0	NA	1	0.845685	0.778
rgs12b	1e-14	0.51582	-0.162097	0.249455	0	NA	1	1.15965	0.854037
acer2	0	0.0225655	0.918012	0.402511	0	NA	1	0.790145	0.561907
grk4	0	0.550594	0.1185	0.198536	0	NA	1	0.976228	0.86107
ctnna2	0	0.740635	0.0491511	0.148487	0	NA	1	0.922887	0.884378
ilf3a	0.0308725	0.719218	0.10671	0.296825	0	NA	0	1.25522	0.882982
slc44a2	0	0.230553	-0.363774	0.303414	0	NA	1	1.02255	0.772679
spock3	0	0.803155	-0.0480628	0.192817	0	NA	1	1.11283	0.890946
DDX17	0	0.786754	0.0463302	0.171258	0	NA	1	1.30885	0.890946
apbb2b	0	0.788433	-0.0367686	0.13702	0	NA	1	1.5978	0.890946
ttbk1a	0.0110259	0.562453	0.130896	0.225994	0	NA	0	0.842457	0.861105
RPS15A	0	0.909607	0.0271745	0.23935	0	NA	1	1	0.897159
xylt1	0	0.790521	0.0653738	0.246104	0	NA	1	0.634891	0.890946
rpl9	0.145962	0.634631	-0.167458	0.352382	0	NA	0	0.938572	0.869857
rfc1	9.63e-16	0.502205	0.218461	0.325564	0	NA	1	0.864999	0.85298
zcchc7	0.0596778	0.110332	-0.516012	0.323173	0	NA	0	0.833509	0.685026
nt5c2b	0.064378	0.757949	-0.0630515	0.204596	0	NA	0	1.32502	0.885912
wbp1lb	0	0.806964	0.0676715	0.276951	0	NA	1	1.06669	0.890946
ATL2	1.88e-14	0.617135	-0.134029	0.268104	0	NA	1	0.997187	0.866167
gtpbp2b	0	0.190571	-0.461558	0.352632	0	NA	1	1.00272	0.751706
pcdh7a	1e-14	0.74948	-0.0652595	0.204367	0	NA	1	0.872641	0.884645
si.dkey.28e7.3	0.139621	0.714254	0.161325	0.440599	0	NA	0	0.710084	0.882982
ero1b	0	0.221131	-0.287611	0.235067	0	NA	1	1.00601	0.76549
ENSAPEG00000021421	1.74e-15	0.538148	0.135011	0.21931	0	NA	1	0.926599	0.859968
kdm2aa	0.0191258	0.724532	0.0855675	0.242808	0	NA	0	1.0094	0.882982
ENSAPEG00000021491	0	0.997351	0.000569723	0.171625	0	NA	1	0.708136	0.905866
ENSAPEG00000021590	0	0.330123	-0.327839	0.336637	0	NA	1	1.05891	0.818141
tmx2b	0	0.145964	-0.434899	0.299119	0	NA	1	1.11439	0.709895
zdhhc5a	0	0.43571	-0.167751	0.215215	0	NA	1	1.09695	0.849479
PTPRD	0	0.0742517	0.409064	0.22916	0	NA	1	0.768207	0.665089
kdm4c	0.0384638	0.80972	-0.0732152	0.304066	0	NA	0	0.994392	0.890946
clockb	1.05e-15	0.956919	-0.0142361	0.263536	0	NA	1	1.15652	0.899553
ENSAPEG00000022167	0	0.0772698	0.436259	0.246927	0	NA	1	1.30672	0.667262
kif16ba	0.243111	0.996168	0.00228446	0.475681	0	NA	0	1.13648	0.905866
rbfox2	0	0.205448	-0.289611	0.228728	0	NA	1	0.971909	0.754952
acaa1	0.0371172	0.916196	0.0276963	0.263207	0	NA	0	1.19617	0.897384
psen2	0	0.892011	0.0528724	0.389455	0	NA	1	0.961079	0.894997
foxk1	0.0585651	0.622072	0.115727	0.23478	0	NA	0	0.942508	0.866434
nfixa	0	0.339903	0.0901329	0.0944435	0	NA	1	1.63571	0.830426
limch1a	0	0.996051	0.000914824	0.184854	0	NA	1	1.06357	0.905866
PLPPR2	0	0.369702	0.276027	0.307712	0	NA	1	0.801955	0.842674
tmem192	0.0681427	0.491291	-0.267437	0.388571	0	NA	0	0.974636	0.85298
rab11fip4b	0	0.403975	0.23152	0.277422	0	NA	1	1.1565	0.847511
fbxw7	0	0.375408	-0.165762	0.187008	0	NA	1	0.855282	0.842674
rps3a	0.083931	0.0516988	-0.644151	0.331075	0	NA	0	1.12791	0.635594
lrba	0	0.210068	0.215974	0.172314	0	NA	1	1.18029	0.757444
znf207b	0	0.625963	-0.126535	0.259604	0	NA	1	1.27341	0.867083
dclk2a	0.0856909	0.0656776	0.51758	0.281199	0	NA	0	1	0.656755
nr3c2	0.0232174	0.527551	0.12249	0.19389	0	NA	0	0.831481	0.856326
znf827	0.0133241	0.386996	-0.183028	0.211574	0	NA	0	0.883656	0.846667
ENSAPEG00000000358	0	0.9016	0.0366246	0.296218	0	NA	1	1.07524	0.89651
cdh13	0	0.136502	0.225987	0.151777	0	NA	1	0.903849	0.704975
arid3b	1.78e-14	0.61483	-0.085526	0.169967	0	NA	1	1.35936	0.866167
mlycd	1e-14	0.770981	-0.0958056	0.329126	0	NA	1	0.918077	0.888495
kcnj11l.1	0	0.262244	-0.315951	0.281822	0	NA	1	1.12497	0.790524
phf21ab	0.0314902	0.412627	-0.212302	0.259132	0	NA	0	0.781428	0.847511
fgd4a	0.0142833	0.290608	-0.177906	0.168346	0	NA	0	0.911035	0.811038
tspan9a	0.0884705	0.632771	0.137952	0.288706	0	NA	0	0.642013	0.869646
hbp1	0.0280112	0.775413	0.0908093	0.318293	0	NA	0	1.08342	0.889251
ENSAPEG00000002469	0	0.00680369	-0.35077	0.129612	0	NA	1	1	0.304597
hipk2	0	0.922173	-0.0168853	0.172835	0	NA	1	1.06875	0.899142
ccdc136b	0.0654038	0.777339	-0.0721373	0.255093	0	NA	0	0.943112	0.889491
srgap1a	0	0.753981	0.041093	0.131123	0	NA	1	1.01282	0.884645
RPS17	2.78e-16	0.354258	-0.251838	0.271857	0	NA	1	1.15437	0.839429
CDK17	0	0.463406	0.119567	0.163064	0	NA	1	1.00905	0.85298
ENSAPEG00000003362	0.00941073	0.17567	0.290794	0.214734	0	NA	0	1.27464	0.740303
prpf18	0.126434	0.805969	0.100148	0.407719	0	NA	0	0.893201	0.890946
wwox	2.27e-17	0.191219	0.3628	0.277587	0	NA	1	0.513545	0.751706
hprt1l	0	0.637134	-0.194231	0.411759	0	NA	1	1.09072	0.869857
ckap5	0	0.631319	0.107673	0.22438	0	NA	1	1.02558	0.869311
ENSAPEG00000005154	0.114421	0.715085	0.124689	0.34158	0	NA	0	0.943361	0.882982
ENSAPEG00000005494	0	0.345461	-0.101988	0.108103	0	NA	1	1.64188	0.833098
magi2b	2.54e-16	0.256757	0.273815	0.241441	0	NA	1	0.863612	0.786297
zgc.91860	0.198195	0.135811	-0.589784	0.39541	0	NA	0	0.833674	0.704975
cax2	0.0178912	0.486189	-0.220655	0.316858	0	NA	0	0.949657	0.85298
ENSAPEG00000005949	0.00316065	0.588155	-0.130509	0.241008	0	NA	0	0.946234	0.866167
cotl1	0	0.980796	-0.00414691	0.172281	0	NA	1	1.14059	0.902254
mon2	2.75e-17	0.15653	-0.496321	0.350302	0	NA	1	1.00654	0.724386
vps9d1	0	0.799068	0.0565825	0.222281	0	NA	1	1	0.890946
ENSAPEG00000006432	0.0228036	0.617979	-0.0891268	0.178712	0	NA	0	1.17589	0.866167
sntb2	0	0.3976	-0.199965	0.236389	0	NA	1	0.840825	0.846778
spire2	1e-14	0.561598	0.0921731	0.15879	0	NA	1	0.642606	0.861105
tmem263	0	0.648952	-0.122192	0.268425	0	NA	1	0.973927	0.872742
rfx4	0	0.75248	-0.0609386	0.193228	0	NA	1	1.21263	0.884645
wnt7bb	4e-14	0.972507	0.00660469	0.191642	0	NA	1	1.11396	0.902243
arntl2	0	0.224678	-0.246797	0.203262	0	NA	1	1.13628	0.76549
ENSAPEG00000007192	0	0.779659	0.0582354	0.208159	0	NA	1	1.0125	0.889748
wwp2	0	0.830192	-0.0396823	0.185037	0	NA	1	0.700182	0.890946
itpr2	0.00565574	0.703652	0.0810339	0.213025	0	NA	0	0.938126	0.880665
2024-09-15	0.0650807	0.869126	-0.0378393	0.229651	0	NA	0	0.941882	0.893136
rassf8a	0.0512712	0.672951	-0.161607	0.382863	0	NA	0	1.12439	0.874336
hipk3a	0	0.906871	-0.0233081	0.199237	0	NA	1	0.981228	0.897051
ENSAPEG00000008062	1e-14	0.245886	-0.222186	0.191474	0	NA	1	1.10732	0.781354
tead1a	0	0.00847291	0.528039	0.200576	0	NA	1	0.845056	0.342973
parvaa	0	0.0333305	0.509323	0.239335	0	NA	1	0.875821	0.599446
ADAMTS20	9.96e-16	0.658959	0.0665432	0.150772	0	NA	1	0.73413	0.873846
PPFIBP2	0.00958665	0.855407	0.0420926	0.230993	0	NA	0	0.643939	0.891971
snx33	0.0260012	0.510747	0.168865	0.25676	0	NA	0	1.08546	0.85298
chka	6.96e-16	0.0153069	-0.446025	0.183925	0	NA	1	0.931017	0.466526
AP3B2	0	0.0443884	0.48624	0.241862	0	NA	1	0.974522	0.611672
slc1a2b	0	0.254899	-0.105924	0.0930357	0	NA	1	1.32617	0.785994
LDLRAD3	0.0218811	0.74571	-0.0586857	0.18096	0	NA	0	0.985437	0.884645
btbd10a	0	0.176966	-0.268975	0.199218	0	NA	1	1.02464	0.740303
swap70b	0	0.381517	-0.101521	0.116011	0	NA	1	1.4567	0.846667
b4galnt4a	0	0.714734	0.0910527	0.249115	0	NA	1	0.675983	0.882982
znrf1	0.019429	0.148791	-0.47586	0.329586	0	NA	0	1.02329	0.709895
tmem86a	0	0.749031	0.0955122	0.298553	0	NA	1	0.790065	0.884645
ndrg4	0	0.465266	0.0697217	0.0954825	0	NA	1	1.76771	0.85298
ENSAPEG00000010057	0	0.447726	-0.183064	0.241124	0	NA	1	0.927715	0.850989
cpt1ab	0.0111022	0.239449	0.222618	0.189243	0	NA	0	1.21878	0.778
mrpl23	0	0.738114	-0.088044	0.263327	0	NA	1	0.731136	0.883636
igf2b	0.0149909	0.667856	-0.0829996	0.193431	0	NA	0	0.871141	0.874336
ENSAPEG00000010659	0	0.0492756	0.23254	0.118269	0	NA	1	1.19853	0.632617
ENSAPEG00000010793	0.0306835	0.107628	0.292439	0.181758	0	NA	0	1.08373	0.685026
mob2a	0	0.297147	-0.19738	0.18932	0	NA	1	0.798055	0.811038
rps13	0.0250475	0.106614	-0.451889	0.28005	0	NA	0	0.905931	0.685026
pik3c2a	0	0.917938	0.0160565	0.155841	0	NA	1	1.02946	0.897384
ENSAPEG00000011182	0.0157157	0.182807	-0.264501	0.19855	0	NA	0	0.803959	0.748595
fnbp4	0	0.500145	-0.180819	0.268173	0	NA	1	1.21999	0.85298
ENSAPEG00000011627	0	0.437423	-0.263766	0.339663	0	NA	1	1.1574	0.849479
mlc1	0	0.0875697	-0.343266	0.200933	0	NA	1	1.3217	0.678732
mfge8b	0	0.986684	-0.00496087	0.297248	0	NA	1	1.17935	0.902409
ppip5k1b	0	0.686034	0.109547	0.270994	0	NA	1	0.929917	0.878038
map1ab	0.0105673	0.109134	-0.272849	0.170307	0	NA	0	0.828556	0.685026
FRMD4A	0	0.204574	0.161308	0.127151	0	NA	1	1.19665	0.754505
cttnbp2	0	0.158379	-0.295918	0.20979	0	NA	1	0.937916	0.73138
st7	0	0.119604	0.412121	0.264785	0	NA	1	0.850452	0.685026
ENSAPEG00000013522	0	0.985657	0.00686904	0.3821	0	NA	1	1.07551	0.902409
grm3	0.0228624	0.643656	0.0764881	0.165346	0	NA	0	1.0552	0.871551
tmtc3	0.0101333	0.666884	-0.141744	0.32931	0	NA	0	0.764865	0.874336
c2cd5	0	0.340743	0.244266	0.256394	0	NA	1	0.997503	0.830426
kif21a	0	0.140546	-0.358076	0.242968	0	NA	1	1.035	0.708949
ankrd27	0.0756775	0.652788	0.15507	0.344683	0	NA	0	0.869427	0.872804
glg1a	0	0.318872	0.203582	0.20424	0	NA	1	0.929046	0.812606
ENSAPEG00000016488	0	0.465933	0.143311	0.196555	0	NA	1	0.792152	0.85298
ENSAPEG00000016522	0	0.489447	0.110351	0.159654	0	NA	1	0.845951	0.85298
ENSAPEG00000016561	0.0274348	0.350073	-0.189699	0.203006	0	NA	0	0.659427	0.834777
rgma	0.0622146	0.714567	-0.0795981	0.217642	0	NA	0	0.823596	0.882982
chd2	0.021018	0.207533	-0.307871	0.244269	0	NA	0	0.933767	0.757444
CADPS2	0.02589	0.531927	0.130007	0.207989	0	NA	0	0.594397	0.859287
wasla	0.0646837	0.25966	0.350309	0.31078	0	NA	0	1.08098	0.78875
gpr37a	0.160112	0.298679	-0.460186	0.442797	0	NA	0	1.10762	0.811038
pot1	0	0.159648	0.238199	0.169385	0	NA	1	1.09306	0.73318
grm8b	0	0.368272	-0.275545	0.306258	0	NA	1	0.748908	0.842674
lrp5	0	0.105801	0.179274	0.110844	0	NA	1	1.46547	0.685026
bcar1	0	0.969299	-0.00586629	0.152423	0	NA	1	0.977419	0.902243
FRMD5	0	0.122164	0.336865	0.217929	0	NA	1	1.01165	0.685026
ENSAPEG00000018189	2.37e-16	0.233401	-0.220192	0.18478	0	NA	1	0.852601	0.775075
pard6a	0	0.0464282	0.570763	0.286603	0	NA	1	0.681901	0.622587
ENSAPEG00000018532	0.00236647	0.99676	-0.000567785	0.139803	0	NA	0	1.16702	0.905866
enc2	0	0.0733148	0.365663	0.204182	0	NA	1	0.872007	0.6641
roraa	0.0229142	0.0919876	0.399198	0.236912	0	NA	0	0.661129	0.68479
ZNF609	0	0.403407	-0.162533	0.194522	0	NA	1	1.27854	0.847511
bnip2	1.57e-15	0.161432	0.369944	0.264194	0	NA	1	1.19055	0.73318
klf13	0	0.930831	-0.024254	0.279426	0	NA	1	0.897342	0.899553
ripor1	0	0.977136	-0.00637523	0.222449	0	NA	1	1.14047	0.902254
acsbg1	0.0140246	0.385007	-0.263768	0.303633	0	NA	0	0.965485	0.846667
ppp6r3	0	0.352714	-0.174546	0.187818	0	NA	1	1.00714	0.838308
arih1	0	0.393123	0.26524	0.310598	0	NA	1	1.17505	0.846778
tafa5b	0.00597408	0.493427	0.125827	0.183724	0	NA	0	0.897917	0.85298
hacd3	0	0.863824	-0.0563996	0.328845	0	NA	1	1.08058	0.892278
TLE3.1	0	0.0674387	0.717682	0.392447	0	NA	1	0.99239	0.656755
rspry1	0	0.321	0.370599	0.373435	0	NA	1	1.04723	0.812606
GNAO1	0	0.344505	0.0878468	0.0929299	0	NA	1	1.80735	0.832546
rab3il1	0.153261	0.798891	0.0935469	0.367164	0	NA	0	0.856314	0.890946
ZNF423	0	0.958238	0.0098675	0.188436	0	NA	1	0.577573	0.899553
n4bp1	0	0.695752	-0.111871	0.28607	0	NA	1	0.932327	0.880212
siah1	0	0.677358	0.129504	0.311255	0	NA	1	0.949277	0.874336
cpne2	0.202895	0.350584	0.317164	0.339773	0	NA	0	0.689384	0.834777
si.dkey.12e7.4	0	0.913676	-0.0283678	0.261688	0	NA	1	1.25835	0.897384
CYP19A1	0.100786	1.87e-221	-0.362383	0.0114076	0	Model failed to converge with max|grad| = 0.006087	0	0.779589	6.05e-219
ap4e1	0.179725	0.800263	0.0975443	0.385541	0	NA	0	1.13495	0.890946
edc4	0	0.604218	-0.155745	0.300466	0	NA	1	1.1314	0.866167
rfx7b	0	0.231547	0.29727	0.248474	0	NA	1	1.03487	0.773143
ENSAPEG00000023881	0	0.635618	-0.103962	0.219406	0	NA	1	1.03729	0.869857
ranbp10	0	0.911196	-0.0254566	0.228249	0	NA	1	0.728961	0.897216
adam10b	1.86e-16	0.743512	0.0780485	0.238531	0	NA	1	1.14037	0.884378
map1lc3b	4e-14	0.678476	-0.103416	0.249469	0	NA	1	1.04273	0.874829
slc7a5	0.0073781	0.00682628	-0.535144	0.19782	0	NA	0	0.985079	0.304597
ca5a	1e-14	0.665691	-0.0951947	0.220323	0	NA	1	1.12431	0.874336
atp8b4	0	0.640899	-0.110853	0.237657	0	NA	1	0.962962	0.869857
pcsk5b	0	0.445555	-0.127705	0.167406	0	NA	1	0.887867	0.85039
zgc.110329	0.26309	0.522471	0.303427	0.474446	0	NA	0	1.01317	0.855109
vps13a	1.14e-16	0.626221	-0.164135	0.336995	0	NA	1	1.15436	0.867083
vamp8	0	0.0614178	-0.590203	0.315536	0	NA	1	1.06107	0.639133
UNC5C	0.0634836	0.200032	-0.299078	0.233388	0	NA	0	0.76944	0.754505
mtmr3	0	0.608413	-0.108465	0.211705	0	NA	1	1.21711	0.866167
cux2b	0	0.00278147	0.610567	0.204141	0	NA	1	0.979222	0.153315
nipbla	0.0098875	0.500869	0.188843	0.280547	0	NA	0	0.99211	0.85298
BCR	3.75e-16	0.291864	0.220039	0.208757	0	NA	1	0.887459	0.811038
ENSAPEG00000002524	0	0.816452	0.0832135	0.358509	0	NA	1	0.911816	0.890946
ch25hl3	0	0.727358	0.0885035	0.253852	0	NA	1	1.16391	0.882982
mxd1	0	0.646605	0.128609	0.280509	0	NA	1	0.906747	0.871551
slc1a3a	0.0290451	0.421107	-0.159969	0.198842	0	NA	0	1.00513	0.847511
GOLM1	4e-14	0.640794	0.171295	0.367123	0	NA	1	0.963819	0.869857
agtpbp1	5.16e-17	0.924945	-0.025508	0.270766	0	NA	1	0.907756	0.899553
ntrk2a	1.04e-17	0.710614	0.0375655	0.101246	0	NA	1	1.43369	0.882982
hk2	0	0.152883	-0.329829	0.230743	0	NA	1	1.1636	0.721458
hnrnpk	0	0.833688	0.0395274	0.188249	0	NA	1	1.22791	0.890946
gkap1	0.0354079	0.885231	-0.0349354	0.242032	0	NA	0	1.21593	0.894997
ENSAPEG00000003485	0.00826124	0.504794	-0.129464	0.19411	0	NA	0	1.14709	0.85298
trim36	0.0321995	0.421758	-0.154614	0.192456	0	NA	0	0.839932	0.847511
ccser1	0	0.946451	-0.0130498	0.194298	0	NA	1	0.776063	0.899553
grid2	0.00771001	0.728028	0.0566737	0.162973	0	NA	0	0.801171	0.882982
kat6a	0	0.26294	-0.213938	0.191107	0	NA	1	1.24616	0.790524
sema4c	0	0.0136468	0.698381	0.283155	0	NA	1	0.832699	0.437259
zswim6	0	0.483886	-0.128512	0.183571	0	NA	1	1.07093	0.85298
cbwd	0	0.980439	-0.00768128	0.313277	0	NA	1	0.786036	0.902254
arvcfb	0	0.103664	0.269438	0.165569	0	NA	1	0.989648	0.685026
dock8	0.0620454	0.831249	-0.0420922	0.197523	0	NA	0	1.09399	0.890946
zdhhc8b	0	0.0137668	0.533259	0.216482	0	NA	1	0.923142	0.437259
pgam5	0	0.22937	-0.402408	0.334787	0	NA	1	1.03404	0.772679
ankle2	3.69e-17	0.55195	0.182158	0.30623	0	NA	1	0.766712	0.86107
fbrsl1	0.0380272	0.772056	-0.0822771	0.284021	0	NA	0	1.03921	0.888785
ptch1	0.0253625	0.211596	0.222466	0.178089	0	NA	0	1.03941	0.758383
hsd17b3	0	0.403161	-0.132599	0.158614	0	NA	1	1.08626	0.847511
ipo11	2.18e-16	0.659438	0.0969973	0.220104	0	NA	1	0.90529	0.873846
oxct1a	0	0.510663	0.14856	0.225841	0	NA	1	0.953584	0.85298
SELENOP	1.3e-16	0.366736	-0.309371	0.342753	0	NA	1	0.859912	0.842674
creb3l3l	0	0.608699	-0.168402	0.328954	0	NA	1	1.18175	0.866167
EFNA5	0	0.468904	-0.119955	0.165624	0	NA	1	0.639175	0.85298
fbxl17	0	0.503926	-0.119381	0.178627	0	NA	1	0.764573	0.85298
ENSAPEG00000006306	0	0.597977	0.105154	0.199416	0	NA	1	1.20131	0.866167
pxnb	0	0.490872	0.178376	0.25892	0	NA	1	1.04467	0.85298
si.ch73.138n13.1	0.0845085	0.883063	0.0443246	0.301348	0	NA	0	0.93889	0.894997
rnf10	0	0.507531	-0.173223	0.261394	0	NA	1	1.10939	0.85298
ptger4a	0	0.822256	0.0456584	0.203247	0	NA	1	1.0184	0.890946
MSI1	0	0.984182	-0.00295728	0.149156	0	NA	1	1.14506	0.902254
rufy3	1.44e-16	0.208995	0.218207	0.173686	0	NA	1	1.18434	0.757444
slc4a4a	1.07e-15	0.342521	-0.11108	0.117026	0	NA	1	1.23129	0.832546
dock5	0	0.252647	0.279915	0.244693	0	NA	1	0.935032	0.785994
fgfr1a	0.00468326	0.391481	-0.202763	0.236614	0	NA	0	1.17021	0.846778
ncor2	0.012514	0.196409	0.288365	0.223219	0	NA	0	0.966084	0.752699
si.dkeyp.14d3.1	0	0.952744	0.0141912	0.23947	0	NA	1	0.612334	0.899553
dapk1	0.0195407	0.427559	0.149367	0.188268	0	NA	0	1	0.847511
notch1b	0.00780114	0.97617	0.00550715	0.184361	0	NA	0	0.698597	0.902254
ubac1	0	0.151547	0.497517	0.346922	0	NA	1	0.9058	0.719054
ENSAPEG00000010141	0	0.649245	0.0801803	0.176293	0	NA	1	0.642239	0.872742
rtn4r	0.152731	0.957279	0.0179377	0.334857	0	NA	0	0.756985	0.899553
gapvd1	0	0.265142	-0.371992	0.333828	0	NA	1	1.08407	0.791576
CASTOR1	0	0.00128527	-0.572206	0.177745	0	NA	1	1.02404	0.0792782
rictora	0	0.0717555	-0.586919	0.325945	0	NA	1	1.03056	0.6641
znrf3	0	0.254072	-0.168163	0.147445	0	NA	1	0.900762	0.785994
camk2b1	1e-14	0.620718	0.101492	0.205103	0	NA	1	0.881067	0.866167
grk5l	0.00656855	0.610478	0.113763	0.223331	0	NA	0	0.991826	0.866167
cnnm4b	0	0.864568	0.0345798	0.202739	0	NA	1	1.14638	0.892278
MFSD3	0	0.116225	-0.579319	0.368801	0	NA	1	1.03241	0.685026
pias2	0	0.155619	0.498963	0.351392	0	NA	1	1.15019	0.724386
igsf9b	0	0.450772	0.131718	0.174662	0	NA	1	1.20101	0.852078
scarb2a	0.208595	0.93273	0.0306479	0.363084	0	NA	0	1.03522	0.899553
mamdc2a	0	0.135356	0.336248	0.22517	0	NA	1	1.04092	0.704975
APBA1	0	0.586798	-0.117722	0.216606	0	NA	1	0.917848	0.866167
ENSAPEG00000012941	0	0.825011	-0.0398568	0.180263	0	NA	1	0.968725	0.890946
HECTD4	0.088845	0.14227	0.606096	0.413043	0	NA	0	0.916542	0.709895
gldc	0	0.611394	-0.0762589	0.150091	0	NA	1	1.15844	0.866167
tjp2b	0.00360734	0.185585	0.19962	0.150799	0	NA	0	1.25557	0.748595
fam189a2	0	0.492289	0.146827	0.213824	0	NA	1	0.707609	0.85298
TTC28	0	0.728109	0.0598688	0.172214	0	NA	1	0.694802	0.882982
ENSAPEG00000013299	0.0826633	0.823002	0.0687488	0.307346	0	NA	0	0.408391	0.890946
aacs	0.034515	0.835814	-0.0483595	0.233338	0	NA	0	0.61369	0.890946
mn1b	0.3677	0.430657	-0.386948	0.491009	0	NA	0	0.584604	0.847511
tcf7l1b	0.00917736	0.263729	0.189332	0.169406	0	NA	0	1.0415	0.790524
ENSAPEG00000013585	0	0.112767	-0.539161	0.339977	0	NA	1	0.895151	0.685026
abca2	0	0.578357	-0.0730098	0.131363	0	NA	1	1.21933	0.865376
psat1	0.0282064	0.571643	-0.140798	0.24892	0	NA	0	1.13569	0.864519
pdlim2	0	0.120242	0.26808	0.172536	0	NA	1	0.88768	0.685026
lhx2b	3.16e-17	0.835773	-0.0258109	0.124508	0	NA	1	1.14413	0.890946
kansl3	0	0.295704	-0.311422	0.297814	0	NA	1	1.20591	0.811038
ENSAPEG00000014566	0.0547119	0.0495712	-0.551598	0.280905	0	NA	0	1.16668	0.632617
bin3	0	0.947974	0.018673	0.286171	0	NA	1	0.929368	0.899553
slc20a2	1.36e-14	0.213241	0.252111	0.202547	0	NA	1	0.847423	0.758383
RTKN	1.69e-14	0.141667	-0.369875	0.251682	0	NA	1	1.11497	0.709879
adgrv1	0	0.847018	0.0386759	0.200471	0	NA	1	0.961555	0.891971
SH3GLB2	0	0.15429	0.411063	0.288558	0	NA	1	1.00241	0.722802
arrdc3a	0.00911554	0.143148	0.39665	0.270905	0	NA	0	0.944132	0.709895
cltcl1	0	0.803949	-0.0489154	0.197049	0	NA	1	1.123	0.890946
mctp1a	0.67819	0.250676	0.66257	0.576795	0	NA	0	0.452294	0.785261
traf2a	0.0598607	0.304934	-0.390566	0.380702	0	NA	0	0.981457	0.811038
tnc	0.0134967	0.505609	0.100047	0.150291	0	NA	0	1.16613	0.85298
fam172a	0	0.665916	0.065399	0.151471	0	NA	1	0.894592	0.874336
nr2f1a	0.0127617	0.454021	0.144387	0.192843	0	NA	0	1.13641	0.852323
ENSAPEG00000017595	0	0.497095	-0.232637	0.342583	0	NA	1	1.14127	0.85298
slc23a2	0	0.994551	-0.00220487	0.322841	0	NA	1	0.683869	0.905866
rhobtb4	0	0.446555	0.0990997	0.130194	0	NA	1	0.836697	0.85039
si.dkey.40c11.2	0	0.870978	-0.024785	0.152602	0	NA	1	0.960807	0.893392
cyb561a3a	3.27e-16	0.767163	-0.11061	0.373572	0	NA	1	1.04071	0.887727
ENSAPEG00000018369	0	0.302192	-0.221209	0.214403	0	NA	1	1.24271	0.811038
msh3	0.0543134	0.583027	-0.186268	0.339306	0	NA	0	0.621699	0.866167
rasa1a	2.35e-14	0.249623	-0.378312	0.328605	0	NA	1	0.953599	0.783925
sfrp1a	0.0127669	0.161477	-0.457156	0.326512	0	NA	0	0.602512	0.73318
scamp1	0.109227	0.0314383	-0.744478	0.346031	0	NA	0	0.877632	0.599446
edil3a	0.116952	0.730581	0.0973827	0.2828	0	NA	0	0.968191	0.882982
zmat4b	0.186024	0.309152	0.398139	0.391483	0	NA	0	0.660534	0.811038
mapk1	8.55e-14	0.100854	0.239557	0.146006	0	NA	1	1.06652	0.685026
ppil2	0.0316497	0.297997	-0.278684	0.267775	0	NA	0	0.920335	0.811038
ENSAPEG00000019067	0	0.00172681	-0.437942	0.139757	0	NA	1	0.636841	0.101671
rusc2	0	0.78329	-0.0413767	0.150442	0	NA	1	1.0717	0.890187
wdfy3	0	0.241067	-0.167182	0.142607	0	NA	1	1.207	0.778
cert1a	1.5e-15	0.879042	-0.0434478	0.285494	0	NA	1	1.20452	0.894949
COMMD10	0	0.238831	-0.31056	0.263653	0	NA	1	0.77667	0.778
sema6a	0	0.411935	-0.104165	0.126954	0	NA	1	1.09441	0.847511
antxr2a	0	0.0431302	0.282602	0.139732	0	NA	1	0.894661	0.611232
DMXL1	0	0.177789	-0.294944	0.218867	0	NA	1	1.14786	0.741689
fras1	0.0684955	0.901782	-0.0317543	0.257307	0	NA	0	0.701525	0.89651
fam102aa	0.00459578	0.193091	0.168289	0.129305	0	NA	0	1.20667	0.751706
sh2b3	0	0.219373	-0.202372	0.164772	0	NA	1	0.939906	0.76549
atxn2	0.158848	0.660754	-0.170954	0.38953	0	NA	0	0.996165	0.874336
RALGDS	0	0.844071	-0.0297855	0.151435	0	NA	1	0.829645	0.891971
gstt1a	0.051877	0.11012	0.53449	0.334546	0	NA	0	1.00211	0.685026
ENSAPEG00000020617	0	0.901596	0.0247361	0.200058	0	NA	1	1.11876	0.89651
lnpep	0	0.273921	-0.334075	0.305348	0	NA	1	1.07159	0.798236
sh2d3cb	1e-14	0.576326	0.0987458	0.176723	0	NA	1	0.88099	0.864708
ddr2l	0.0792394	0.530158	0.155979	0.248466	0	NA	0	1.10411	0.859287
ENSAPEG00000022146	0	0.0724853	-0.41216	0.22948	0	NA	1	0.993351	0.6641
aifm3	0.0932071	0.0522988	0.666327	0.34335	0	NA	0	0.904195	0.635594
OGDH	0	0.62689	0.0924257	0.190134	0	NA	1	1.17013	0.867083
ppiaa	0.068261	0.647316	-0.132417	0.289439	0	NA	0	1.04039	0.871602
ENSAPEG00000022868	0	0.4921	0.179818	0.261755	0	NA	1	1.14124	0.85298
CEL	0.0170699	0.889227	0.0433554	0.311276	0	NA	0	1.0728	0.894997
ssh1a	0	0.178438	0.315581	0.234532	0	NA	1	1.09522	0.74169
CORO1C	0	0.554917	0.180909	0.306414	0	NA	1	1.05272	0.86107
wscd2	0.0051239	0.587155	-0.155579	0.286537	0	NA	0	0.850131	0.866167
limk2	0	0.278109	-0.253295	0.233542	0	NA	1	1.11976	0.806014
pik3ip1	0	0.323626	-0.161762	0.163887	0	NA	1	0.888316	0.812606
ewsr1b	0.0699024	0.7523	-0.0946958	0.300042	0	NA	0	1.32193	0.884645
ENSAPEG00000024180	0	0.343623	0.183899	0.194185	0	NA	1	1.27853	0.832546
OSBP2	0	0.0313557	0.364727	0.169441	0	NA	1	0.862265	0.599446
pdzd2	0.0172176	0.0350619	0.387215	0.183719	0	NA	0	1.08358	0.599446
ank1a	0	0.471041	0.138235	0.191784	0	NA	1	0.935779	0.85298
zfr	0	0.0537491	-0.338361	0.175421	0	NA	1	1.19183	0.635594
gtf2h2	0	0.880657	-0.0430814	0.286948	0	NA	1	1.11583	0.894997
top3b	0	0.0763439	0.353533	0.199477	0	NA	1	1.18136	0.665925
ppm1f	6.32e-17	0.78187	0.0522646	0.188761	0	NA	1	1.15985	0.889748
mat2ab	0	0.0907833	0.543231	0.321195	0	NA	1	1.22811	0.681738
ppp3cca	0	0.450521	-0.162775	0.215726	0	NA	1	1.03076	0.852078
PITPNM2	0	0.524406	-0.146304	0.229833	0	NA	1	0.959829	0.855109
rsrc2	0	0.874127	0.0415032	0.261985	0	NA	1	1.21967	0.894852
ENSAPEG00000000527	0	0.426492	0.183742	0.231061	0	NA	1	0.94478	0.847511
suclg2	0.112065	0.768664	0.0950921	0.323307	0	NA	0	0.661809	0.888125
lrig1	0	0.263951	0.12268	0.10982	0	NA	1	1.17659	0.790524
magi1b	0.00121039	0.122064	0.245958	0.159075	0	NA	0	1.01988	0.685026
tspan2a	0	0.0301171	-0.400054	0.18448	0	NA	1	1.06136	0.599446
ptpra	0	0.299823	0.2451	0.236398	0	NA	1	0.994742	0.811038
TAFA3	0	0.114781	0.260841	0.165397	0	NA	1	0.649999	0.685026
ncoa5	0.0416033	0.124969	-0.428913	0.279559	0	NA	0	1.2687	0.686636
plekha6	0.0287495	0.951869	-0.0128652	0.213142	0	NA	0	0.969636	0.899553
ddi2	0	0.95936	0.0166904	0.327544	0	NA	1	1.09192	0.900166
ell2	0	0.546125	-0.189554	0.314051	0	NA	1	0.923709	0.860705
tardbp	0	0.365323	-0.174922	0.193227	0	NA	1	1.32405	0.842674
gnb1b	0	0.299885	-0.226997	0.218965	0	NA	1	1.08336	0.811038
RASSF1	0	0.147021	-0.508714	0.350805	0	NA	1	0.982044	0.709895
slmapa	0	0.939103	-0.0143131	0.187352	0	NA	1	1.11677	0.899553
ENSAPEG00000003118	0	0.999003	0.00037074	0.296603	0	NA	1	0.951087	0.905866
fam219aa	0	0.296967	0.30111	0.288707	0	NA	1	1.02518	0.811038
nfasca	0	0.819581	0.046351	0.203219	0	NA	1	1.09813	0.890946
MSI1.1	2.96e-16	0.655115	0.0550154	0.123169	0	NA	1	1.28099	0.872804
skib	0.029075	0.669658	-0.128664	0.301591	0	NA	0	0.661786	0.874336
kaznb	0	0.679918	-0.0628287	0.152284	0	NA	1	0.981677	0.875459
FOXJ3	0.0294641	0.33892	0.194266	0.203143	0	NA	0	0.900826	0.82964
trim62.1	0.00253298	0.581638	-0.104671	0.189968	0	NA	0	1.13713	0.865985
PLXNA1	0	0.925428	0.0199557	0.213204	0	NA	1	0.820507	0.899553
quo	0	0.523236	0.136117	0.213227	0	NA	1	1.07597	0.855109
vdrb	0.0634956	0.597213	0.191971	0.363297	0	NA	0	0.889377	0.866167
PPARG	5.88e-16	0.905162	-0.0296603	0.248946	0	NA	1	0.757052	0.896572
TIMP4	0.00231143	0.907951	0.0215437	0.186325	0	NA	0	1.12943	0.897092
vgll4b	0.0152707	0.497363	0.17075	0.251605	0	NA	0	0.991734	0.85298
slc6a1b	0.140387	0.50034	-0.227554	0.33764	0	NA	0	0.699989	0.85298
si.ch211.160o17.4	4.71e-17	0.599596	0.227074	0.432536	0	NA	1	1.01829	0.866167
slc6a11b	2.84e-17	0.741435	0.0352579	0.106857	0	NA	1	1.6465	0.884378
iars1	0	0.676135	0.105743	0.25313	0	NA	1	1	0.874336
rpl29	0.0386163	0.799184	0.0812629	0.319425	0	NA	0	0.949298	0.890946
dusp7	0	0.591321	0.191291	0.356274	0	NA	1	1.05384	0.866167
srpk1b	0	0.479633	0.198382	0.28064	0	NA	1	1.07129	0.85298
ENSAPEG00000005940	0	0.948453	-0.0118432	0.183192	0	NA	1	0.986486	0.899553
ENSAPEG00000005984	0.0525128	0.956173	0.0129955	0.23647	0	NA	0	1.05806	0.899553
cpne5b	0.0129481	0.776127	0.0470261	0.16537	0	NA	0	0.562916	0.889491
sort1a	0.017768	0.286915	0.21643	0.203237	0	NA	0	1.10979	0.811038
srgap2	5.97e-15	0.223782	0.260286	0.213958	0	NA	1	0.79062	0.76549
prelp	0.0445409	0.19568	0.398156	0.307704	0	NA	0	0.99069	0.751706
arfgap1	0	0.975226	0.0067222	0.216462	0	NA	1	1.09602	0.902243
gli1	0	0.685889	-0.102899	0.254423	0	NA	1	0.875859	0.878038
nelfcd	0	0.366678	0.392106	0.434364	0	NA	1	1.11158	0.842674
kdm5ba	0	0.105941	0.401202	0.248159	0	NA	1	0.92749	0.685026
atp2b4	0	0.297566	0.266236	0.255586	0	NA	1	1.0945	0.811038
ENSAPEG00000009547	0	0.821957	-0.0417886	0.185704	0	NA	1	1.24665	0.890946
gnas	1.47e-15	0.298262	-0.180093	0.173138	0	NA	1	1.0088	0.811038
ENSAPEG00000009844	0	0.106253	0.431296	0.267012	0	NA	1	1.15309	0.685026
ENSAPEG00000010123	0	0.404798	-0.122047	0.146501	0	NA	1	1.44908	0.847511
si.dkey.57c15.1	0	0.0567094	0.643721	0.337815	0	NA	1	0.986539	0.637454
ENSAPEG00000010964	0	0.0369343	0.420045	0.201317	0	NA	1	0.715225	0.605592
smarcd1	0	0.282135	-0.309044	0.28734	0	NA	1	1.14126	0.808673
vapb	0.00146191	0.329603	0.338718	0.347433	0	NA	0	1.0134	0.818141
rbm6	1e-15	0.318971	-0.209479	0.210199	0	NA	1	1.28123	0.812606
rbm5	0	0.364047	-0.12344	0.135995	0	NA	1	1.53328	0.842674
TEX264	0.169529	0.169718	0.473025	0.344491	0	NA	0	0.642597	0.738406
grm2b	0	0.90869	0.0145943	0.127249	0	NA	1	1.06614	0.897159
SRGAP3	0.00124604	0.289759	-0.161646	0.152691	0	NA	0	1.38726	0.811038
ca16b	1.79e-17	0.631904	-0.102578	0.214129	0	NA	1	1	0.869311
slc6a22.1	0.022126	0.075794	-0.346448	0.195113	0	NA	0	1.26898	0.665089
ENSAPEG00000013624	0	0.674005	-0.114067	0.271164	0	NA	1	1.06438	0.874336
rassf1	0.0037413	0.0113632	-0.545861	0.215642	0	NA	0	1	0.40326
bsnb	0.141261	0.598837	0.186858	0.355195	0	NA	0	0.897629	0.866167
METTL7A	0	0.486175	-0.229361	0.32935	0	NA	1	0.892825	0.85298
dip2bb	5.33e-16	0.188785	0.389334	0.296256	0	NA	1	0.925615	0.751417
hdac11	0	0.858267	-0.0335796	0.188036	0	NA	1	1	0.891971
phf2	0.00470975	0.523098	0.130302	0.204051	0	NA	0	0.973663	0.855109
fam120a	0.165713	0.732995	0.135368	0.396806	0	NA	0	0.92839	0.882982
rps26	0.0159584	0.00946762	-0.710212	0.273718	0	NA	0	0.845139	0.364999
setd5	0	0.601985	-0.12917	0.247667	0	NA	1	1.03308	0.866167
plxnb1b	3.35e-15	0.167869	-0.344753	0.249987	0	NA	1	1.25721	0.738406
ENSAPEG00000017298	0	0.230213	-0.381545	0.318005	0	NA	1	1.05919	0.772679
CDK18	1.54e-15	0.30759	0.268317	0.262981	0	NA	1	1.01432	0.811038
nucks1a	0	0.608645	-0.0952537	0.186039	0	NA	1	1.13972	0.866167
gnai2a	0	0.996074	-0.000715367	0.145387	0	NA	1	0.900319	0.905866
slc38a3a	6.37e-16	0.55508	-0.0714134	0.121006	0	NA	1	1.15903	0.86107
RBM5	0	0.176403	-0.402738	0.297902	0	NA	1	1.26925	0.740303
ptprt	0.0926578	0.112398	-0.422422	0.266092	0	NA	0	0.577909	0.685026
emc3	0	0.121304	-0.573436	0.37012	0	NA	1	1.085	0.685026
slc6a6b	0.209039	0.644873	-0.165262	0.358567	0	NA	0	0.831649	0.871551
rhoab	0	0.70458	0.145337	0.383327	0	NA	1	0.953193	0.880665
tomm34	0	0.764271	-0.0874442	0.291601	0	NA	1	0.930895	0.887586
YWHAB	0.00702162	0.314717	0.194983	0.193941	0	NA	0	0.841807	0.812606
hp1bp3	0	0.267171	-0.271697	0.24486	0	NA	1	1.08817	0.796483
eif4g3a	0	0.699263	-0.0527734	0.136607	0	NA	1	1.22565	0.880314
ece1	0	0.58878	-0.0861473	0.159354	0	NA	1	1.24966	0.866167
alpl	0	0.569927	0.14353	0.252622	0	NA	1	1.02007	0.864447
ephb2b	0	0.500798	-0.0880677	0.130813	0	NA	1	1.15765	0.85298
arhgef10la	0	0.289477	0.144974	0.136862	0	NA	1	1.25509	0.811038
ENSAPEG00000020306	0	0.0358015	0.585792	0.279058	0	NA	1	0.99248	0.599446
SRSF6	4.63e-17	0.395452	-0.194382	0.228747	0	NA	1	1.12922	0.846778
atp2b4.1	0	0.994345	0.00092988	0.131197	0	NA	1	1.11023	0.905866
rnf123	5.62e-15	0.831178	-0.0436122	0.204569	0	NA	1	0.806945	0.890946
cept1b	0	0.43172	0.261586	0.332701	0	NA	1	1.02761	0.847511
dram2b	0.0407131	0.12403	-0.492221	0.320023	0	NA	0	0.862294	0.686636
chl1b	0.093614	0.494211	-0.161228	0.235843	0	NA	0	0.989639	0.85298
cpne1	4e-14	0.497322	0.147549	0.217396	0	NA	1	0.922518	0.85298
fer1l4	0	0.140459	0.214138	0.145269	0	NA	1	1.40733	0.708949
st3gal8	0.102313	0.0281174	0.709111	0.322962	0	NA	0	0.880152	0.599446
ENSAPEG00000021647	0	0.712063	0.0840057	0.227604	0	NA	1	1.05163	0.882982
rybpb	4e-14	0.610789	-0.191295	0.375865	0	NA	1	0.747309	0.866167
ENSAPEG00000022016	0	0.242169	0.156009	0.133389	0	NA	1	1.15761	0.778
khk	0	0.586346	0.135565	0.249138	0	NA	1	1.18487	0.866167
lmcd1	1e-14	0.604603	0.132827	0.256526	0	NA	1	0.652142	0.866167
ENSAPEG00000022241	0	0.947727	0.0194575	0.296782	0	NA	1	0.720178	0.899553
PMEPA1	9.39e-16	0.118204	-0.298659	0.191159	0	NA	1	0.553402	0.685026
ENSAPEG00000022416	6.22e-16	0.0577841	0.747682	0.39407	0	NA	1	0.900867	0.637454
ENSAPEG00000022518	0	0.109549	0.306022	0.191237	0	NA	1	0.894954	0.685026
dock3	0	0.0402934	0.238498	0.116299	0	NA	1	1.31728	0.61003
smpd4	0.121355	0.682114	-0.164498	0.401627	0	NA	0	0.900268	0.876545
nudt3b	0	0.0534098	0.540922	0.280039	0	NA	1	1.05713	0.635594
sdc4	0	0.798211	-0.0457765	0.17905	0	NA	1	0.909476	0.890946
rps10	0.161696	0.303526	-0.367012	0.356702	0	NA	0	0.937085	0.811038
dag1	5.33e-16	0.424318	0.148993	0.186486	0	NA	1	0.985657	0.847511
slc2a1b	0.0632407	0.507143	0.213394	0.321719	0	NA	0	0.864258	0.85298
top1l	0	0.393487	-0.231524	0.271325	0	NA	1	1.18058	0.846778
pfkfb4a	0.00591323	0.501281	-0.147738	0.219693	0	NA	0	1.08227	0.85298
si.ch211.253b8.5	0	0.312656	-0.255714	0.253266	0	NA	1	0.596948	0.812455
ippk	0	0.757988	0.0942626	0.305925	0	NA	1	0.849901	0.885912
cdh4	0	0.69671	0.0678001	0.173951	0	NA	1	0.924036	0.880212
tead3b	1.57e-16	0.0608421	0.437755	0.233514	0	NA	1	0.590305	0.639133
ENSAPEG00000023815	0	0.269397	0.182182	0.164953	0	NA	1	1.3361	0.798236
fezf2	0.0324439	0.225453	0.336133	0.277303	0	NA	0	0.961634	0.76549
ptprga	0	0.107389	0.271421	0.16858	0	NA	1	0.806669	0.685026
fhit	0	0.41708	0.159065	0.196014	0	NA	1	0.561558	0.847511
ndrg3a	0	0.119738	-0.225699	0.145063	0	NA	1	1.39143	0.685026
dgat1b	0	0.916997	-0.0242081	0.232286	0	NA	1	0.954007	0.897384
galnt1	0	0.860593	-0.0235923	0.134338	0	NA	1	1.18408	0.891971
tmem245	1e-14	0.833237	-0.0586419	0.278515	0	NA	1	1.26453	0.890946
crppa	0.0116097	0.379558	0.183908	0.209293	0	NA	0	1.11919	0.845485
erp44	0.0104685	0.0959425	-0.506441	0.304196	0	NA	0	0.958018	0.685026
tex10	9.27e-17	0.686327	0.15396	0.381236	0	NA	1	1.09044	0.878038
cspg5a	0	0.00740782	0.377971	0.141143	0	NA	1	0.982203	0.310659
sema6e	1.12e-15	0.497149	0.127163	0.187284	0	NA	1	0.895974	0.85298
mcl1b	0.0889296	1.48e-10	0.0736147	0.0114891	0	Model failed to converge with max|grad| = 0.005960	0	0.967651	1.6e-08
acbd7	0.0188636	0.137882	-0.271585	0.183043	0	NA	0	0.782177	0.708738
crot	0.0144942	0.472945	0.178644	0.248914	0	NA	0	1.17431	0.85298
adam22	0	0.511483	0.0968281	0.147484	0	NA	1	1.14715	0.85298
mef2d	0	0.179076	0.216842	0.161388	0	NA	1	0.888413	0.74169
rhbg	0	0.319706	-0.145546	0.146268	0	NA	1	0.935323	0.812606
bcan	0.00167916	0.764919	0.0388157	0.129806	0	NA	0	1.0504	0.887586
pip5k1ab	0.0986041	0.103806	0.639629	0.393212	0	NA	0	0.6778	0.685026
pbxip1b	0	0.91666	-0.0177435	0.169563	0	NA	1	0.987071	0.897384
shc1	0.000931166	0.458058	0.110523	0.148943	0	NA	0	0.867841	0.852489
ca14	0	0.0101187	0.296334	0.115227	0	NA	1	1.42606	0.371288
ENSAPEG00000004268	0	0.777004	-0.0677049	0.23905	0	NA	1	0.971173	0.889491
IGLON5	0	0.281995	-0.342861	0.318689	0	NA	1	1.12637	0.808673
ago3a	0	0.55484	-0.21048	0.356429	0	NA	1	1.02017	0.86107
taf2	7.77e-16	0.72622	0.116547	0.332842	0	NA	1	0.82376	0.882982
ENSAPEG00000004642	0	0.160587	0.245119	0.174698	0	NA	1	0.601053	0.73318
kcnn3	0.186397	0.560652	0.215548	0.370438	0	NA	0	0.678623	0.861105
ENSAPEG00000005053	0.0132218	0.306735	0.291712	0.285405	0	NA	0	1.06157	0.811038
si.ch211.208k15.1	0	0.76696	0.0411699	0.138921	0	NA	1	0.947293	0.887727
adgrb1a	1e-14	0.60469	0.0691713	0.133621	0	NA	1	1.13834	0.866167
pex5	0	0.0407881	0.649517	0.317507	0	NA	1	1.2133	0.61003
cnot10	0	0.932476	0.0196447	0.231851	0	NA	1	1.3196	0.899553
kpna5	0	0.758139	-0.0743113	0.241329	0	NA	1	1.21077	0.885912
map7d1a	0.00195809	0.469558	0.119146	0.164748	0	NA	0	1.2028	0.85298
wdr26a	0	0.694601	-0.10061	0.256254	0	NA	1	1.05926	0.880212
adcy3a	0	0.124464	-0.417151	0.271529	0	NA	1	0.948912	0.686636
hace1	4.67e-17	0.0194516	-0.427287	0.182854	0	NA	1	1.25027	0.538391
GRIK2	0	0.147666	0.178295	0.123147	0	NA	1	0.89869	0.709895
ascc3	0	0.127408	0.261917	0.171816	0	NA	1	0.900481	0.686636
cyb5r4	0	0.247277	0.216279	0.186933	0	NA	1	1.05945	0.781354
ldlrad4b	0.0100574	0.907802	0.0188854	0.16307	0	NA	0	0.732287	0.897092
id4	1e-14	0.500299	-0.116094	0.172241	0	NA	1	0.86978	0.85298
cadm4	0.00195357	0.104966	-0.284887	0.175722	0	NA	0	0.52392	0.685026
ncalda	0	0.671646	0.0937987	0.221281	0	NA	1	0.764787	0.874336
rps19	0.00203066	0.273597	-0.260361	0.237813	0	NA	0	0.952661	0.798236
bcam	0.01326	0.0982532	-0.384389	0.232486	0	NA	0	0.985554	0.685026
pabpc1a	0.0840645	7.84e-143	-0.272089	0.0106928	0	Model failed to converge with max|grad| = 0.006511	0	1.14999	1.45e-140
VPS13B	0	0.75944	0.0506918	0.165543	0	NA	1	1.13293	0.886532
cblc	4.95e-16	0.864522	-0.026877	0.157525	0	NA	1	1.23009	0.892278
rprd2b	0.0609747	0.340675	-0.331234	0.347631	0	NA	0	1.18238	0.830426
cers2b	0	0.315847	0.326568	0.325582	0	NA	1	0.905533	0.812606
arnt	0	0.886487	-0.0264076	0.18499	0	NA	1	1.139	0.894997
SPIRE1	0	0.450594	-0.113623	0.150609	0	NA	1	1.14014	0.852078
leng8	0	0.453573	0.160195	0.213745	0	NA	1	1.12977	0.852323
stt3b	0	0.391472	-0.152018	0.177394	0	NA	1	0.996438	0.846778
ttyh1	6.25e-16	0.316502	-0.107395	0.107216	0	NA	1	1.74618	0.812606
shisa7a	0.0489066	0.441359	-0.309139	0.401531	0	NA	0	0.87517	0.849871
cacng8b	3.05e-16	0.664636	-0.155078	0.357717	0	NA	1	1.15737	0.874336
lipeb	0.142873	0.299088	0.352735	0.339694	0	NA	0	0.933214	0.811038
ENSAPEG00000009480	0	0.398233	-0.264491	0.313088	0	NA	1	0.95993	0.846778
epn1	0	0.163108	0.338137	0.242445	0	NA	1	1.04411	0.73318
mfap5	0	0.254072	-0.359559	0.31526	0	NA	1	0.884724	0.785994
kif13a	0	0.579979	0.14126	0.255252	0	NA	1	1.02546	0.8654
grik5	0.0475067	0.888423	0.0336872	0.240107	0	NA	0	0.994156	0.894997
znf574	0.160836	0.941937	0.0312152	0.428569	0	NA	0	0.771622	0.899553
zgc.92606	0	0.821279	0.045352	0.200761	0	NA	1	1.11864	0.890946
grinab	0	0.814809	0.0728966	0.311222	0	NA	1	1.10244	0.890946
si.dkey.26c10.5	0.00896101	0.456427	-0.125964	0.169137	0	NA	0	1.03649	0.852489
mpp6a	0	0.285547	0.240645	0.225335	0	NA	1	1.00709	0.811038
dedd1	0.0265075	0.384354	-0.292512	0.336259	0	NA	0	0.893274	0.846667
vars1	0	0.323707	0.382645	0.387736	0	NA	1	0.889852	0.812606
ephb6	0.0481358	0.808289	0.059963	0.247133	0	NA	0	0.804584	0.890946
tax1bp1b	0	0.129435	-0.47663	0.314331	0	NA	1	0.941076	0.689961
flot1b	0	0.850829	-0.0731946	0.389207	0	NA	1	1.07702	0.891971
ddr1	0	0.734183	-0.0449009	0.13223	0	NA	1	1.2765	0.882982
ing4	0	0.321884	0.371684	0.375214	0	NA	1	0.940883	0.812606
ankrd28b	0.0174596	0.851489	-0.0639483	0.34157	0	NA	0	0.971042	0.891971
ENSAPEG00000011691	0	0.5407	0.193459	0.316237	0	NA	1	1.17723	0.859968
syt11b	1e-14	0.00478965	-0.446751	0.158375	0	NA	1	1.17263	0.234118
ptk2ab	0	0.024289	0.489738	0.217417	0	NA	1	1.04326	0.561907
ENSAPEG00000013668	0.139197	0.0729672	-0.527006	0.293918	0	NA	0	0.883841	0.6641
sntb1	0	0.112353	-0.419846	0.264435	0	NA	1	0.951095	0.685026
CARMIL1	0	0.101624	-0.270624	0.165314	0	NA	1	0.812441	0.685026
MTSS1	0	0.326795	0.210704	0.214875	0	NA	1	0.940175	0.816855
kirrel3l	0	0.732637	-0.0414864	0.12144	0	NA	1	1.11765	0.882982
cdkal1	0.054553	1.94e-05	-0.187059	0.0437952	0	NA	0	0.602305	0.00193698
aplp1	0	0.586233	-0.138106	0.25373	0	NA	1	1.01042	0.866167
LPCAT1	0.137763	0.940223	-0.030849	0.411377	0	NA	0	0.939143	0.899553
triob	0.263528	0.308033	-0.470391	0.461458	0	NA	0	1.07026	0.811038
cobl	0	0.243253	-0.167303	0.143374	0	NA	1	1.32255	0.778
grb10b	0.0290511	0.273552	0.266177	0.243102	0	NA	0	0.91805	0.798236
eif3hb	0.150275	0.720961	-0.129065	0.361349	0	NA	0	0.828929	0.882982
EXT1	0	0.499768	-0.172312	0.255332	0	NA	1	1.04833	0.85298
ctnnb1	0	0.912432	-0.0297583	0.270601	0	NA	1	1.1437	0.897384
gapdhs	0.0126003	0.114706	-0.295446	0.187301	0	NA	0	1.02977	0.685026
ENSAPEG00000018264	0	0.952311	0.0137035	0.229139	0	NA	1	1.18853	0.899553
sdha	0	0.301332	0.373379	0.361248	0	NA	1	1.1687	0.811038
ptprub	0	0.286061	0.182705	0.171264	0	NA	1	0.718146	0.811038
phactr4b	0.133152	0.696221	0.122676	0.31421	0	NA	0	1.05641	0.880212
zhx2a	0.21454	0.626695	0.200384	0.411986	0	NA	0	0.915761	0.867083
znf236	0.00320708	0.92705	0.0217808	0.237893	0	NA	0	0.758213	0.899553
mbpb	0	0.060123	0.54033	0.287426	0	NA	1	0.716628	0.639133
ENSAPEG00000019363	0.194504	0.48157	-0.292244	0.415249	0	NA	0	0.968649	0.85298
plecb	0.00022168	0.736027	0.0501863	0.148868	0	NA	0	1.15561	0.882982
deptor	3.25e-15	0.225082	0.312737	0.257794	0	NA	1	0.813067	0.76549
CPQ	0.0554499	0.510191	0.173775	0.263879	0	NA	0	0.994937	0.85298
ENSAPEG00000019900	0.0962144	0.250273	0.368913	0.320881	0	NA	0	0.880339	0.784949
ibtk	0	0.0647803	-0.582041	0.315167	0	NA	1	1.0272	0.653006
usp45	0	0.484089	-0.222046	0.317325	0	NA	1	1.17512	0.85298
ENSAPEG00000020742	0	0.860763	-0.0271192	0.154611	0	NA	1	1.44919	0.891971
ENSAPEG00000020963	0	0.0154966	0.741214	0.306216	0	NA	1	1.11522	0.466815
nudt17	1e-14	0.552066	-0.145732	0.245065	0	NA	1	1.32169	0.86107
gramd1a	0	0.292551	-0.175849	0.167071	0	NA	1	1.038	0.811038
si.dkey.199f5.8	0.0655029	0	-0.387345	0.00995796	0	Model failed to converge with max|grad| = 0.007008	0	1.0606	0
oxr1b	0	0.0461292	0.302369	0.151624	0	NA	1	1.13431	0.622587
setd2	0.046135	0.204869	-0.423242	0.333839	0	NA	0	1.12857	0.754505
rbm12b	0	0.757368	-0.102382	0.331398	0	NA	1	1.21239	0.885912
lamtor2	0.000880663	0.564213	0.198144	0.343646	0	NA	0	0.889133	0.861105
lmna	0	0.855389	0.0372557	0.204425	0	NA	1	0.65297	0.891971
pear1	1e-14	0.20929	0.3177	0.253042	0	NA	1	0.983189	0.757444
dhx16	0	0.280235	-0.308334	0.285549	0	NA	1	1.00875	0.807144
otud7b	4.15e-16	0.69686	0.116857	0.299971	0	NA	1	0.890571	0.880212
paqr6	0	0.300155	-0.144559	0.139522	0	NA	1	1.07682	0.811038
plcl2	0.00496704	0.394759	0.167511	0.196835	0	NA	0	0.899413	0.846778
satb1b	0.106686	0.475971	0.283813	0.398167	0	NA	0	0.777411	0.85298
thsd7ab	0.0863235	0.815313	-0.0654582	0.280242	0	NA	0	0.716923	0.890946
ENSAPEG00000000640	0	0.836005	-0.0441626	0.21334	0	NA	1	1.08474	0.890946
tshz2	0	0.0438054	-0.417389	0.207044	0	NA	1	0.781508	0.611232
huwe1	0	0.283204	-0.362621	0.337903	0	NA	1	0.988806	0.810083
smc1al	0	0.265219	0.404997	0.363506	0	NA	1	1.01121	0.791576
pkig	2.04e-16	0.457809	0.166994	0.22492	0	NA	1	0.915888	0.852489
ENSAPEG00000002021	0.0387917	0.617579	-0.137818	0.276031	0	NA	0	1.16988	0.866167
ENSAPEG00000002346	0	0.179331	-0.435811	0.324549	0	NA	1	0.911321	0.74169
TPD52L2	0	0.0727577	-0.339708	0.189321	0	NA	1	1.13173	0.6641
lama5	0	0.128094	-0.251958	0.165581	0	NA	1	0.800605	0.686636
ENSAPEG00000003494	0	0.724236	-0.0759468	0.215267	0	NA	1	1.10482	0.882982
ENSAPEG00000003556	7.11e-17	0.375459	0.348112	0.392773	0	NA	1	0.885117	0.842674
cry3a	0	0.691655	0.0362397	0.0913737	0	NA	1	2.03038	0.880212
rgs19	0	0.355926	0.144903	0.156965	0	NA	1	0.897814	0.842079
tcea2	0.0189859	0.195859	0.346971	0.268254	0	NA	0	1.15906	0.751706
krt18a.1	0.00564015	0.663109	0.0827403	0.189935	0	NA	0	0.873865	0.874336
PKP1	0.122355	0.823954	0.0760664	0.341929	0	NA	0	1.09429	0.890946
ENSAPEG00000005199	0	0.756278	0.043318	0.139568	0	NA	1	0.828639	0.885735
chchd6a	0.0235659	0.0482615	-0.58204	0.294695	0	NA	0	0.743727	0.631456
hdac7a	0	0.654107	-0.0823883	0.183876	0	NA	1	0.864078	0.872804
vdra	0.0256228	0.523051	0.155959	0.244201	0	NA	0	0.828082	0.855109
itchb	0.0135765	0.490244	-0.195837	0.283855	0	NA	0	1.04724	0.85298
plod1a	0	0.997751	-0.000475946	0.168822	0	NA	1	1.28245	0.905866
si.dkeyp.104h9.5	0	0.348507	0.447913	0.477779	0	NA	1	1.0636	0.834702
ENSAPEG00000006489	0	0.844836	0.0401561	0.20518	0	NA	1	0.676775	0.891971
tti1	0	0.464657	0.192011	0.262597	0	NA	1	1.08525	0.85298
kcnd3	0	0.556258	-0.193604	0.329031	0	NA	1	0.602581	0.86107
prex1	0	0.624716	0.0591991	0.121018	0	NA	1	1.06669	0.867083
ENSAPEG00000006825	0.0584044	0.654539	-0.132847	0.296888	0	NA	0	1.00543	0.872804
csde1	5.53e-18	0.30254	-0.173079	0.167875	0	NA	1	1.30657	0.811038
agrn	2.99e-15	0.359475	0.0752925	0.0821643	0	NA	1	2.16713	0.842674
top1	5.33e-16	0.871434	-0.0454627	0.280915	0	NA	1	0.930475	0.893392
mtor	0	0.504568	-0.153174	0.229536	0	NA	1	0.98988	0.85298
samd10b	0	0.595234	0.0792614	0.149193	0	NA	1	0.926798	0.866167
uckl1b	0.0120642	0.702686	0.0850688	0.22287	0	NA	0	1.25768	0.880665
tafa5l	1e-12	0.980145	0.0044145	0.177381	0	NA	1	0.895319	0.902254
si.rp71.79p20.2	0	0.946328	-0.0139012	0.206496	0	NA	1	0.771353	0.899553
nkain4	0.00471142	0.0805274	0.305326	0.174708	0	NA	0	1.07848	0.676606
DAG1	0.0687715	0.462407	-0.232309	0.316114	0	NA	0	0.856111	0.85298
PCBP4	0.0774483	0.65818	-0.14035	0.317227	0	NA	0	0.753722	0.873846
rpl32	0.0451534	0.983045	0.00625194	0.294195	0	NA	0	0.982259	0.902254
spen	3.51e-16	0.605759	0.0977567	0.189401	0	NA	1	1.17819	0.866167
gnb1a	0.0294165	0.801573	-0.0524778	0.208815	0	NA	0	1.06247	0.890946
prkcz	0	0.590742	0.0665784	0.123807	0	NA	1	1.18208	0.866167
skia	0	0.121968	0.234756	0.151792	0	NA	1	1.05798	0.685026
si.ch211.251b21.1	0.0205376	0.24721	-0.167485	0.144739	0	NA	0	0.958613	0.781354
stk38a	0	0.721197	0.117053	0.32801	0	NA	1	0.894143	0.882982
magi1a	0	0.42606	0.110371	0.138665	0	NA	1	1.19057	0.847511
prkar2aa	0	0.288246	0.222254	0.209283	0	NA	1	0.903576	0.811038
mgll	0	0.0893998	0.218092	0.128397	0	NA	1	0.970552	0.678833
CACNA1D	0	0.00078129	1.02189	0.304194	0	NA	1	0.679055	0.0518985
SRSF6.1	0.0200219	0.948878	0.0143193	0.223336	0	NA	0	1.07334	0.899553
zgc.113278	0.0621219	0.99889	0.000565738	0.406667	0	NA	0	0.9644	0.905866
gnas.1	0	0.219722	0.28871	0.235246	0	NA	1	0.870237	0.76549
ENSAPEG00000013293	0	0.964421	0.00824471	0.184832	0	NA	1	1.19487	0.901898
ENSAPEG00000013399	0.0388467	0.477491	-0.188597	0.265501	0	NA	0	1.21959	0.85298
ndufa4l2a	0.0184629	0.599855	0.18173	0.34641	0	NA	0	0.655839	0.866167
celsr3	0.0236223	0.565795	0.134697	0.234559	0	NA	0	0.473267	0.861971
wdr6	0	0.125738	-0.549037	0.358583	0	NA	1	0.985245	0.686636
mthfr	2.59e-15	0.406162	0.142969	0.172114	0	NA	1	1.1412	0.847511
clcn6	0	0.705747	-0.0665193	0.176176	0	NA	1	1.07445	0.880665
tgm2a	0	0.170445	-0.170024	0.124035	0	NA	1	1.30279	0.738406
her4.2	0	0.804446	-0.0453307	0.183082	0	NA	1	0.364387	0.890946
ubr4	0.0681567	0.604325	0.141396	0.272864	0	NA	0	1.01846	0.866167
vps13d	8.74e-15	0.979614	-0.00356811	0.139638	0	NA	1	1.30925	0.902254
vgll4a	0	0.0583163	0.589307	0.311257	0	NA	1	1.18639	0.637454
ENSAPEG00000014501	0	0.195346	-0.274547	0.212018	0	NA	1	1.12738	0.751706
ybx1	0.0355277	0.0365931	-0.728726	0.348627	0	NA	0	1.04807	0.603819
dedd	0	0.734972	-0.134663	0.397801	0	NA	1	1.04857	0.882982
porcnl	0	0.716065	-0.141808	0.389878	0	NA	1	0.79229	0.882982
gpr153	4e-14	0.943592	-0.0111161	0.157105	0	NA	1	1.01094	0.899553
ENSAPEG00000014832	0.178775	0.198692	0.537414	0.418128	0	NA	0	1.15059	0.754454
mfn2	0.030682	0.968299	-0.00968752	0.243763	0	NA	0	1.05454	0.902243
tprg1l	0.196299	0.873163	0.0694632	0.435118	0	NA	0	1.05118	0.894445
arih2	4e-14	0.653602	0.115439	0.257239	0	NA	1	1	0.872804
si.ch211.263k4.2	0	0.858175	0.0395661	0.221414	0	NA	1	0.567528	0.891971
BICD2	0	0.851984	0.0323597	0.173428	0	NA	1	1.07247	0.891971
FGD3	0	0.234222	0.284676	0.239313	0	NA	1	0.85286	0.775075
osbpl2b	0	0.87816	-0.0331499	0.216238	0	NA	1	0.95313	0.894949
soga1	0.000521955	0.832938	0.0377807	0.179111	0	NA	0	0.645404	0.890946
kazna	0.0247941	0.173302	-0.370481	0.272078	0	NA	0	0.440406	0.740303
ENSAPEG00000015918	0	0.619237	0.118999	0.239467	0	NA	1	1.31927	0.866167
spryd3	0.177172	0.651616	0.148919	0.329817	0	NA	0	0.982204	0.872804
rimkla	0.00296838	0.484648	0.128978	0.184558	0	NA	0	1.11741	0.85298
pip4k2ca	0.062154	0.836915	-0.0653309	0.317385	0	NA	0	0.914368	0.890946
ENSAPEG00000016315	0.0218543	0.173131	-0.329041	0.241549	0	NA	0	0.958411	0.740303
TOX2	0	0.2405	0.204321	0.174078	0	NA	1	0.812346	0.778
ctdsp2	0	0.505632	-0.120827	0.181516	0	NA	1	1.28138	0.85298
TMCC1	5.43e-15	0.517683	0.135635	0.209663	0	NA	1	0.813188	0.854223
tegt	0.0223758	0.940233	0.0159019	0.212089	0	NA	0	0.920894	0.899553
nckap5l	0	0.72905	0.0891365	0.257331	0	NA	1	0.818708	0.882982
tuba1c	0	0.0137984	-0.713297	0.289667	0	NA	1	1.10045	0.437259
tuba1b	0	0.722146	-0.0879295	0.247276	0	NA	1	1.20611	0.882982
plagl2	0.000646088	0.304128	-0.160968	0.156642	0	NA	0	0.635748	0.811038
PCMTD2	0	0.973553	-0.0103819	0.313156	0	NA	1	1.02276	0.902243
ap4b1	0.0554602	0.862404	0.0618754	0.357012	0	NA	0	1.0844	0.892245
crebzf	0	0.968835	0.00810844	0.20754	0	NA	1	1.26381	0.902243
scube3	0.00289807	0.637148	0.0821333	0.174125	0	NA	0	0.854217	0.869857
flna	0	0.223847	0.18742	0.154082	0	NA	1	1.11415	0.76549
pex14	0.135121	0.527062	-0.226623	0.358299	0	NA	0	0.764115	0.856297
pim1	0	0.655283	-0.0922668	0.206675	0	NA	1	1.14148	0.872804
tardbpl	0	0.0830531	-0.45651	0.263385	0	NA	1	1.27937	0.676606
kif1b	0	0.782419	0.0375384	0.135926	0	NA	1	1.15075	0.889802
usp19	0.0227471	0.186246	-0.29248	0.221279	0	NA	0	1.15332	0.748595
ENSAPEG00000018492	0	0.40155	-0.118616	0.141402	0	NA	1	1.35603	0.847511
oard1.1	0.0204659	0.632192	-0.138573	0.289511	0	NA	0	1.19395	0.869311
lamb2l	0.000838084	0.0104276	0.251931	0.0983599	0	NA	0	1.67551	0.375196
SCN8A	0.00777982	0.30999	-0.14231	0.140174	0	NA	0	1.20782	0.811038
pard6b	0	0.649595	0.111933	0.246372	0	NA	1	0.896138	0.872742
dip2ba	0	0.370772	0.181974	0.203317	0	NA	1	1.08146	0.842674
bcl2l1	0	0.784885	-0.0625023	0.228981	0	NA	1	0.684181	0.890187
cox4i2	0.00146457	0.738068	-0.0608682	0.182015	0	NA	0	1.2139	0.883636
fkbp1ab	0	0.699316	0.106499	0.27573	0	NA	1	1.24339	0.880314
sdcbp2	1.4e-16	0.656862	-0.102713	0.231204	0	NA	1	0.987274	0.873846
pm20d1.2	0	0.371873	0.282252	0.316083	0	NA	1	1.22705	0.842674
zgc.92287	0	0.200104	-0.180455	0.140842	0	NA	1	1.31834	0.754505
sypl2b	0	0.607942	-0.181644	0.354073	0	NA	1	1.17863	0.866167
fam120c	2.5e-15	0.147144	-0.296149	0.204284	0	NA	1	1.16433	0.709895
ENSAPEG00000021019	0	0.421822	0.257177	0.320165	0	NA	1	0.982373	0.847511
atp5pb	0.0776865	1.29e-60	0.133789	0.00814591	0	Model failed to converge with max|grad| = 0.008477	0	1.08143	1.67e-58
ENSAPEG00000021359	0.0200944	0.317175	0.221966	0.221904	0	NA	0	0.817598	0.812606
rerea	0	0.833255	-0.0400422	0.190198	0	NA	1	0.978508	0.890946
dnmt3bb.1	0.120817	0.452444	0.26447	0.351994	0	NA	0	0.926632	0.852323
mapre1b	2.09e-15	0.658844	0.139264	0.315427	0	NA	1	1.03125	0.873846
samd10a	0.00969237	0.0168704	0.658913	0.275751	0	NA	0	0.740315	0.49665
rnd1b	0.0973728	0.291942	0.316345	0.300174	0	NA	0	0.675835	0.811038
rap1aa	0	0.194016	-0.265757	0.204619	0	NA	1	1.16939	0.751706
kdm5bb	0.0675874	0.866254	-0.0514738	0.30563	0	NA	0	1.21193	0.892662
slc35a2	0.075343	3.98e-27	-0.21379	0.0198201	0	Model failed to converge with max|grad| = 0.003400	0	0.97801	4.69e-25
bcap31	0	0.221293	-0.305282	0.249597	0	NA	1	1.15507	0.76549
gripap1	0	0.258991	0.299168	0.265037	0	NA	1	0.761001	0.788428
arl8a	0.0990423	0.509544	-0.16434	0.249171	0	NA	0	0.881311	0.85298
gpr37l1b	4.52e-16	0.768434	-0.0476967	0.162	0	NA	1	1.0456	0.888125
ENSAPEG00000023201	0.0639731	0.593666	-0.17793	0.333495	0	NA	0	0.511934	0.866167
dazap2	0	0.18968	0.442685	0.337535	0	NA	1	1.11811	0.751706
ENSAPEG00000023524	0	0.0984341	-0.654301	0.395948	0	NA	1	1.15878	0.685026
ENSAPEG00000024075	0	0.539131	0.116276	0.189335	0	NA	1	1.30926	0.859968
MAGI3	0	0.0322178	0.378467	0.176713	0	NA	1	0.86422	0.599446
si.dkey.205h13.1	0.181723	0.718278	-0.116504	0.32294	0	NA	0	0.844078	0.882982
acap3a	0.00928358	0.450477	-0.123796	0.16405	0	NA	0	0.959561	0.852078
PER2	0.0169806	0.93932	0.0173896	0.228436	0	NA	0	1.33329	0.899553
pik3cb	0	0.985033	-0.00369907	0.19719	0	NA	1	1.03096	0.902409
PPM1L	0	0.0877328	0.304231	0.178175	0	NA	1	1.13404	0.678732
RSF1	0	0.659387	-0.131554	0.29847	0	NA	1	1.16498	0.873846
ENSAPEG00000000907	0.0439749	0.861641	0.0369643	0.21209	0	NA	0	1.0035	0.892235
epha4l	0	0.247569	0.164875	0.142591	0	NA	1	1.41072	0.781354
mfsd1	0	0.524491	-0.198934	0.312574	0	NA	1	1.2164	0.855109
wdfy1	5.16e-16	0.385637	0.302208	0.348344	0	NA	1	1.03839	0.846667
serpine2	0	0.984223	0.00411257	0.207974	0	NA	1	1.19847	0.902254
ARHGEF26	0	0.559442	-0.161278	0.276316	0	NA	1	0.836401	0.861105
EIF4G1	0	0.886764	-0.0259523	0.182249	0	NA	1	1.17973	0.894997
clcn2b	0.0371398	0.803111	0.0513904	0.20612	0	NA	0	0.724438	0.890946
zgc.153039	0	0.955776	-0.0129572	0.233655	0	NA	1	0.965841	0.899553
LRRC75A	0.105756	0.188722	0.397409	0.302357	0	NA	0	0.814858	0.751417
poldip2	0	0.683374	-0.125284	0.307172	0	NA	1	0.984863	0.877292
phldb1b	0	0.467098	0.127361	0.175137	0	NA	1	0.933532	0.85298
ENSAPEG00000004553	0.0171958	0.31947	-0.177052	0.177843	0	NA	0	1.21075	0.812606
snx19b	0.0127466	0.746475	-0.0832744	0.257584	0	NA	0	0.94337	0.884645
sorl1	0.096248	0.579527	0.153065	0.276253	0	NA	0	0.946937	0.8654
tpst1	0	0.612777	-0.0682007	0.134754	0	NA	1	1.12471	0.866167
ulk2	0	0.0933948	0.5133	0.305944	0	NA	1	0.754143	0.685026
dyrk1ab	0.0414481	0.212317	-0.379931	0.304623	0	NA	0	1.06012	0.758383
bcas3	0	0.226772	0.201157	0.166422	0	NA	1	1.02204	0.767954
picalmb	0.0624067	0.742195	-0.0875081	0.266025	0	NA	0	1.22651	0.884378
myo18ab	0	0.354482	0.106546	0.115069	0	NA	1	1.29623	0.839429
wsb1	0	0.867357	0.0257184	0.153988	0	NA	1	1.26811	0.892856
cuedc1b	0.0244916	0.667557	-0.0825083	0.192101	0	NA	0	1.22004	0.874336
nf1b	0	0.413202	0.126783	0.15494	0	NA	1	1.08976	0.847511
jam3a	3.74e-15	0.1221	-0.306583	0.198305	0	NA	1	1.14397	0.685026
IGSF9B	0	0.941994	0.0194397	0.267161	0	NA	1	0.905019	0.899553
ENSAPEG00000007519	0.127397	0.459251	0.23494	0.317452	0	NA	0	1.18103	0.852871
cadm1b	0	0.188925	-0.206987	0.157552	0	NA	1	0.737397	0.751417
ncam1b	0.00248677	0.210219	0.187941	0.149997	0	NA	0	1.22242	0.757444
nlk2	0.0350651	0.831246	0.0646005	0.303141	0	NA	0	1.026	0.890946
vezf1b	0	0.0644433	0.51201	0.276897	0	NA	1	1.08079	0.653006
mrps23	0	0.0997275	0.426368	0.259005	0	NA	1	1.06328	0.685026
efhd1	1e-14	0.204431	-0.332534	0.262038	0	NA	1	1.02872	0.754505
fat3a	0	0.0358653	0.223971	0.106732	0	NA	1	1.65725	0.599446
ilk	0.0346389	0.808096	0.0786265	0.323721	0	NA	0	0.975311	0.890946
robo1	0	0.18638	0.222609	0.168469	0	NA	1	0.815685	0.748595
rtn4rl1b	0.394344	0.946225	0.0319821	0.47417	0	NA	0	0.241218	0.899553
robo2	0.122531	0.1743	0.449065	0.330556	0	NA	0	0.632938	0.740303
ENSAPEG00000009351	0	0.00478829	-1.01847	0.361039	0	NA	1	1.11437	0.234118
ENSAPEG00000009380	0	0.077012	0.28826	0.163016	0	NA	1	0.962168	0.667262
stard13b	0.164548	0.965225	-0.0158355	0.363218	0	NA	0	0.731202	0.901898
srsf1a	0	0.537829	0.136631	0.221767	0	NA	1	1.28205	0.859968
frem2b	0.0722277	0.446051	-0.222211	0.29161	0	NA	0	0.894697	0.85039
trim3a	0.232478	0.481878	-0.290442	0.412979	0	NA	0	0.95581	0.85298
ywhag2	0	0.279194	-0.167875	0.155134	0	NA	1	1.12558	0.806883
ppp1r37	0.0950953	0.382457	0.297843	0.341025	0	NA	0	0.969003	0.846667
ENSAPEG00000010897	0	0.103205	-0.403603	0.247683	0	NA	1	1.06549	0.685026
scaf4b	0	0.419009	0.173704	0.214943	0	NA	1	1.29667	0.847511
tiam1b	0.0450085	0.944594	-0.0191205	0.275129	0	NA	0	0.84346	0.899553
rhoub	0	0.505725	-0.16997	0.255398	0	NA	1	0.836799	0.85298
arhgap35a	0.00749998	0.507056	0.107667	0.162289	0	NA	0	0.957897	0.85298
npas1	0.0089971	0.205035	-0.244059	0.192577	0	NA	0	1.03008	0.754505
cadm2b	0	0.220841	-0.325072	0.265518	0	NA	1	0.82413	0.76549
egln2	0	0.238997	-0.43253	0.36733	0	NA	1	0.89475	0.778
gbe1a	0	0.800451	-0.0486292	0.192391	0	NA	1	0.838511	0.890946
ndufc2	0	0.390508	-0.375036	0.43675	0	NA	1	1.00659	0.846778
prcp	1.13e-15	0.864848	-0.0476075	0.279704	0	NA	1	0.977931	0.892278
tenm4	0	0.534683	0.108686	0.175053	0	NA	1	0.888991	0.859287
gab2	0.0666801	0.0278781	0.0791285	0.0359839	0	Model failed to converge with max|grad| = 0.002646	0	0.795095	0.599446
ENSAPEG00000012322	0	0.962776	0.008031	0.172078	0	NA	1	0.97271	0.901898
yap1	0.0175264	0.863889	-0.0318559	0.185829	0	NA	0	1.07464	0.892278
nectin1b	1.36e-13	0.977285	0.00693502	0.243567	0	NA	1	0.68707	0.902254
HEPACAM	0.169575	0.358077	-0.300319	0.326777	0	NA	0	1.01266	0.842674
arhgef12a	0.00676415	0.31982	0.197556	0.198583	0	NA	0	0.939752	0.812606
bcl9l	3.6e-15	0.85992	0.0367821	0.208426	0	NA	1	0.88496	0.891971
cdon	0.0516107	0.612332	0.114408	0.22577	0	NA	0	0.492166	0.866167
aplp2	0.0178578	0.520969	-0.102602	0.159853	0	NA	0	1.00014	0.855109
mcamb	0.000681962	0.0528288	0.387244	0.19999	0	NA	0	0.87192	0.635594
KMT2A	0	0.0953909	-0.453192	0.271759	0	NA	1	0.974726	0.685026
limk1a	0.159514	0.0125978	-0.954281	0.382486	0	NA	0	0.791075	0.418415
mnta	5.41e-17	0.725022	-0.0931979	0.264951	0	NA	1	0.883619	0.882982
PAFAH1B1	0	0.180669	-0.218015	0.162856	0	NA	1	1.32564	0.744115
HNRNPUL1	0.0461997	0.261838	0.293745	0.261791	0	NA	0	1.20036	0.790524
tlcd2	0	0.0288329	-0.47203	0.215957	0	NA	1	0.8526	0.599446
AXL	0	0.785163	0.0425515	0.156097	0	NA	1	1.16391	0.890187
gosr1	0	0.0981872	-0.531858	0.321616	0	NA	1	0.907081	0.685026
pde3a	0.110412	0.345698	-0.33066	0.350659	0	NA	0	0.740451	0.833098
FCHSD2	0	0.0628879	0.405331	0.217922	0	NA	1	0.885258	0.646508
eml2	0	0.0471032	0.487735	0.245665	0	NA	1	0.975855	0.622587
nova2	0.00131883	0.0838889	0.179222	0.103683	0	NA	0	1.43359	0.677981
MARK4	0.024887	0.451285	-0.164312	0.218131	0	NA	0	0.893965	0.852127
DYNC2H1	0	0.28818	0.23756	0.223665	0	NA	1	0.889555	0.811038
hif1al	0.0531631	0.627254	-0.140147	0.288608	0	NA	0	0.942001	0.867123
fzd4	0	0.563159	-0.132541	0.229248	0	NA	1	1.06715	0.861105
sae1	0.0720704	0.474692	0.275552	0.385459	0	NA	0	0.801093	0.85298
ENSAPEG00000017602	0	0.542584	0.083999	0.13795	0	NA	1	1.03196	0.859985
ARAP1	0.00464472	0.86897	-0.024713	0.149806	0	NA	0	1.06631	0.893136
slc8a2b	0	0.109402	0.394941	0.246702	0	NA	1	0.94575	0.685026
srsf7a	0	0.0240204	-0.600085	0.265901	0	NA	1	1.16201	0.561907
ENSAPEG00000017837	1.65e-17	0.0392804	-0.489263	0.237364	0	NA	1	1.26616	0.61003
ech1	0	0.067938	0.485273	0.265842	0	NA	1	1.08939	0.656755
flot2b	0.244642	0.777204	-0.129929	0.459171	0	NA	0	0.806925	0.889491
taf15	0	0.367061	0.162468	0.180122	0	NA	1	1.23002	0.842674
porb	0	0.488357	-0.175484	0.253252	0	NA	1	1.27082	0.85298
hip1	0	0.193521	0.141151	0.108558	0	NA	1	1.46741	0.751706
pak1	0	0.273189	0.350643	0.320004	0	NA	1	0.783919	0.798236
agfg1a	0	0.787379	0.0933277	0.346022	0	NA	1	0.752106	0.890946
masp1	0	0.943617	-0.0136612	0.19316	0	NA	1	0.920081	0.899553
scn2b	0.0360585	0.762865	-0.0761394	0.252351	0	NA	0	1.02311	0.887586
pgm2l1	0.00128117	0.445706	0.219898	0.288356	0	NA	0	0.975973	0.85039
ece2b	0	0.219869	0.279692	0.227971	0	NA	1	0.952353	0.76549
ENSAPEG00000019910	0.00463312	0.213959	-0.372566	0.299791	0	NA	0	0.927792	0.758383
veph1	0.0039427	0.417026	0.113816	0.140238	0	NA	0	1.03635	0.847511
ccnl1a	0	0.675839	-0.0942276	0.225345	0	NA	1	1.15509	0.874336
TIPARP	0	0.850547	0.057802	0.306771	0	NA	1	0.918229	0.891971
ENSAPEG00000020466	0	0.831766	-0.045616	0.214727	0	NA	1	1.02356	0.890946
sh3bgr	0.0010512	0.892927	-0.0296537	0.220307	0	NA	0	0.935041	0.895569
supt5h	0	0.316786	-0.25087	0.250599	0	NA	1	1.06139	0.812606
tnfrsf19	0.0739174	0.879977	0.037693	0.249625	0	NA	0	0.751518	0.894949
ENSAPEG00000021354	0	0.809791	0.0813279	0.337888	0	NA	1	1.12202	0.890946
zgc.162698	0.106407	0.606572	-0.159612	0.309942	0	NA	0	0.769872	0.866167
si.ch211.137a8.4	0.00475939	0.591967	0.0808012	0.150752	0	NA	0	0.871858	0.866167
gramd1bb	0	0.139753	-0.200872	0.136027	0	NA	1	1.26159	0.708949
KIRREL3	0.0390498	0.118775	0.307921	0.197393	0	NA	0	0.793671	0.685026
st3gal4	0	0.111098	-0.354978	0.222798	0	NA	1	0.924541	0.685026
LSAMP	0.0037367	0.484654	0.122216	0.174885	0	NA	0	0.693747	0.85298
clasrp	0	0.720019	0.0822539	0.229482	0	NA	1	1.33101	0.882982
itpkcb	0	0.198522	0.490423	0.381422	0	NA	1	0.818466	0.754454
cux1b	0	0.239324	-0.226307	0.192327	0	NA	1	1.40934	0.778
SH2B2	0	0.845962	-0.0472606	0.243269	0	NA	1	1.03893	0.891971
dab1b	0	0.425866	0.196953	0.247339	0	NA	1	0.842321	0.847511
abhd3	0	0.572393	0.0987873	0.17499	0	NA	1	1.197	0.864708
aqp1a.1	0.0313261	0.792004	-0.0837469	0.317573	0	NA	0	0.956002	0.890946
cyp7b1	0.074449	0.42409	0.254058	0.317832	0	NA	0	0.864818	0.847511
ENSAPEG00000002289	0	0.316905	-0.163566	0.163429	0	NA	1	1.41724	0.812606
scp2a	0.0284448	0.324601	-0.272382	0.276517	0	NA	0	1.09664	0.814062
dip2ca	0	0.769162	-0.0857749	0.292277	0	NA	1	1.2524	0.888125
LARP4B	0	0.0504399	-0.443886	0.226911	0	NA	1	1.06036	0.635594
ENSAPEG00000002526	0	0.195367	0.216238	0.166997	0	NA	1	0.693467	0.751706
ranbp9	0	0.847656	0.0486941	0.253469	0	NA	1	1.18755	0.891971
agap3	0	0.411451	0.146167	0.177961	0	NA	1	0.812943	0.847511
ENSAPEG00000002901	2.5e-15	0.493214	0.139102	0.203007	0	NA	1	1.09037	0.85298
WDR37	0.0163723	0.399096	0.223352	0.264874	0	NA	0	1.12728	0.846778
dtna	1.67e-16	0.281006	-0.248232	0.230258	0	NA	1	1.02021	0.807976
kcnq3	0	0.212953	0.172375	0.138399	0	NA	1	0.747616	0.758383
OC90	0	0.293013	-0.181716	0.17281	0	NA	1	0.499449	0.811038
efr3a	0	0.180475	0.285305	0.213026	0	NA	1	0.859428	0.744115
SRSF11	0.0619991	0.893698	-0.0367121	0.274736	0	NA	0	1.25523	0.895833
ENSAPEG00000003685	0	0.0982426	-0.502272	0.303775	0	NA	1	1.08524	0.685026
PFN2	0.0451478	0.257901	-0.448393	0.396329	0	NA	0	0.73774	0.786959
ENSAPEG00000003701	0	0.135652	-0.399154	0.267497	0	NA	1	0.99987	0.704975
adgrl2b.1	3.62e-16	0.168403	0.199451	0.144808	0	NA	1	0.933384	0.738406
tbl1xr1b	0	0.204467	0.407219	0.320916	0	NA	1	0.887165	0.754505
phlpp1	0.0377583	0.0487461	0.509694	0.258622	0	NA	0	0.777048	0.632617
TNS3.1	0.0455888	0.0348149	-0.472394	0.22383	0	NA	0	1.10438	0.599446
SLC22A23.1	0.090693	0.44223	0.242894	0.31609	0	NA	0	0.828582	0.849871
CDH2	0	0.241074	0.159098	0.135714	0	NA	1	1.26274	0.778
ptmab	0	0.414221	0.207442	0.254066	0	NA	1	1.07951	0.847511
ctnnd2b	0.00245692	0.251267	0.148942	0.129822	0	NA	0	1.07923	0.785994
ZNF521	0.0261484	0.986831	-0.00501049	0.303559	0	NA	0	0.757133	0.902409
dlg1l	0	0.170422	0.196825	0.143579	0	NA	1	1.01415	0.738406
rasal2	0	0.640876	0.0815329	0.174785	0	NA	1	0.853902	0.869857
vps4b	0.0569379	0.706235	-0.148907	0.395065	0	NA	0	0.915325	0.880665
kdsr	2.17e-15	0.313925	0.254001	0.252231	0	NA	1	1.28291	0.812455
bcl2b	1e-16	0.507829	0.130332	0.19681	0	NA	1	0.758187	0.85298
ENSAPEG00000006485	0	0.965425	-0.0121098	0.279367	0	NA	1	0.959279	0.901898
pbx1a	0.0181129	0.0694157	0.355724	0.195915	0	NA	0	0.827357	0.656755
glula	0.0850455	0.780545	-0.0676464	0.242801	0	NA	0	0.699168	0.889748
astn1	0.0629051	0.104493	-0.392337	0.241668	0	NA	0	0.466446	0.685026
brinp2	0.11496	0.309509	0.290762	0.286112	0	NA	0	0.479831	0.811038
ptch2	0	0.138666	-0.291718	0.197004	0	NA	1	0.923392	0.708949
ENSAPEG00000008641	0.0160451	0.138618	-0.362893	0.245039	0	NA	0	0.715193	0.708949
klhl20	0	0.830936	-0.0602393	0.28215	0	NA	1	0.983245	0.890946
CDH18	2.5e-15	0.667677	0.0657481	0.153138	0	NA	1	0.907983	0.874336
gpc5c	0.00351581	0.521091	0.0983541	0.15328	0	NA	0	1.07073	0.855109
gpc1b	0.0135929	0.879585	-0.0196006	0.129381	0	NA	0	1.39323	0.894949
cdh6	0	0.0337877	0.377642	0.177915	0	NA	1	0.900944	0.599446
ENSAPEG00000009016	0.0259351	0.360703	-0.170972	0.187054	0	NA	0	1.31532	0.842674
ttpa	0	0.57889	-0.103713	0.186867	0	NA	1	1.08824	0.865376
mbnl1	2.27e-17	0.806437	-0.053648	0.218949	0	NA	1	1.06408	0.890946
plppr4a	1.65e-16	0.1858	-0.213069	0.161037	0	NA	1	1.00541	0.748595
tox	5.49e-17	0.645325	-0.0584518	0.126996	0	NA	1	1.4104	0.871551
ca8	0.0473692	0.573847	-0.108349	0.192656	0	NA	0	1.25013	0.864708
rab2a	3.48e-16	0.827881	0.0377493	0.173624	0	NA	1	1.16069	0.890946
ENSAPEG00000010332	0	0.832755	-0.0387735	0.183613	0	NA	1	0.905881	0.890946
ptbp2b	1.7e-16	0.394229	-0.179336	0.210494	0	NA	1	1.17139	0.846778
camsap2b	0.0569506	0.691188	-0.0932609	0.234771	0	NA	0	1.23525	0.880212
prpf38b	0	0.427148	0.214281	0.269847	0	NA	1	1.07242	0.847511
depdc5	0.0247031	0.00220989	0.898849	0.293696	0	NA	0	1.08077	0.127223
rps8a	0.319751	0.430224	-0.338676	0.429351	0	NA	0	0.781045	0.847511
ENSAPEG00000011508	0	0.514263	-0.187655	0.28772	0	NA	1	1.10483	0.853474
ENSAPEG00000011552	0	0.848197	0.0246133	0.128583	0	NA	1	0.905329	0.891971
st6galnac3	0	0.161186	0.23241	0.165877	0	NA	1	0.892401	0.73318
esyt2a	0	0.421864	-0.121746	0.151578	0	NA	1	1.13126	0.847511
ak5	0.00188539	0.0694158	-0.312924	0.172343	0	NA	0	0.632892	0.656755
cirbpb	0	0.0299695	0.30523	0.140627	0	NA	1	1.49947	0.599446
zzz3	0	0.890869	0.0371704	0.270912	0	NA	1	1.09531	0.894997
fubp1	0	0.0588765	-0.514622	0.272414	0	NA	1	1.19029	0.638695
zfyve9a	0	0.192774	0.302431	0.232208	0	NA	1	1.06735	0.751706
TCF3	0.0475534	0.983789	-0.00507569	0.249798	0	NA	0	1.05337	0.902254
UNC13A	0	0.376232	0.267169	0.301934	0	NA	1	1.03724	0.842674
ENSAPEG00000012708	8.16e-16	0.0288645	-0.395984	0.181201	0	NA	1	0.923577	0.599446
rorcb	0.111409	0.956613	0.0143831	0.264376	0	NA	0	1.09557	0.899553
napgb	0	0.255425	0.27031	0.237682	0	NA	1	1.18874	0.785994
ankrd12	0.0414922	0.46265	-0.200725	0.273285	0	NA	0	0.883382	0.85298
ENSAPEG00000013550	0	0.499058	-0.255126	0.37742	0	NA	1	1.00471	0.85298
pkn2	0.0121299	0.495468	0.186312	0.273329	0	NA	0	1.27599	0.85298
wls	0.0887571	0.746126	-0.0845408	0.261128	0	unable to evaluate scaled gradient	0	0.821113	0.884645
pard3ab	0	0.320007	0.117325	0.117981	0	NA	1	1.30363	0.812606
epc1b	0	0.156503	0.317269	0.223912	0	NA	1	1.14487	0.724386
cntnap3.1	0.036485	0.7458	-0.0721445	0.222543	0	NA	0	0.829239	0.884645
st3gal3b	0	0.0542206	-0.411992	0.214014	0	NA	1	1.01002	0.635594
rps28	0	0.778842	-0.0680996	0.242496	0	NA	1	0.905489	0.889748
pik3r2	0	0.901962	0.0239111	0.19411	0	NA	1	0.999846	0.89651
slc25a36a.1	0	0.98016	0.00484361	0.194769	0	NA	1	1.19754	0.902254
kif5ba	0.0780712	3.29e-69	-0.191829	0.0109096	0	Model failed to converge with max|grad| = 0.006530	0	1.0124	4.49e-67
cntnap3.2	0.0153379	0.477274	0.117494	0.165322	0	NA	0	1.07638	0.85298
slc25a12	0	0.81812	0.0735858	0.319989	0	NA	1	0.959257	0.890946
epha4b	0.173837	0.559578	-0.194236	0.3329	0	NA	0	0.749629	0.861105
ENSAPEG00000018054	0.0152078	0.460569	0.14414	0.195336	0	NA	0	1.0651	0.85298
zeb1a	0	0.843061	-0.0289275	0.146113	0	NA	1	0.889207	0.891971
SVIL	0	0.744389	0.0587175	0.180089	0	NA	1	1.28286	0.884608
pip4p1a	0	0.23837	0.390125	0.330874	0	NA	1	0.850462	0.778
dad1	0	0.766241	-0.0966132	0.324973	0	NA	1	1.14566	0.887727
cadm3	0	0.660422	-0.0656082	0.149337	0	NA	1	1.05839	0.874336
cdh24b	1e-14	0.119381	0.42513	0.272979	0	NA	1	0.735255	0.685026
KCNJ10	0	0.609334	-0.0672085	0.131517	0	NA	1	0.941984	0.866167
tmem68	0.0312993	0.690689	0.0971965	0.244261	0	NA	0	0.881768	0.880141
XKR4	0.15142	0.305457	-0.432388	0.421924	0	NA	0	0.703256	0.811038
ENSAPEG00000019962	0	0.509407	0.150416	0.227985	0	NA	1	1.02289	0.85298
ENSAPEG00000020100	0.00758928	0.140497	-0.267903	0.181759	0	NA	0	1.17958	0.708949
nfatc4	1.94e-17	0.554488	0.131851	0.223079	0	NA	1	1.27308	0.86107
tesk2	0.0162581	0.621855	0.0964659	0.195583	0	NA	0	1.05561	0.866434
sdr16c5a	0	0.793073	-0.0592052	0.225696	0	NA	1	0.801584	0.890946
ctdsplb	0	0.110721	-0.578106	0.362458	0	NA	1	0.810442	0.685026
jph1b	0	0.0675627	-0.58147	0.318106	0	NA	1	0.93361	0.656755
sppl2	0	0.785091	0.0880895	0.323038	0	NA	1	1.15032	0.890187
zgc.171772	0.0573781	0.588481	-0.165603	0.306084	0	NA	0	0.858737	0.866167
insra	0	0.551846	0.11112	0.186758	0	NA	1	1.01845	0.86107
tmbim1a	0	0.322929	-0.258978	0.262003	0	NA	1	1.18301	0.812606
tlk1b	0	0.0509069	0.557949	0.285796	0	NA	1	1.0596	0.635594
ptprfb	0	0.931854	0.0126498	0.14793	0	NA	1	1.1058	0.899553
abi1b	0.058819	2e-08	0.0564388	0.0100572	0	Model failed to converge with max|grad| = 0.006906	0	0.837208	2.08e-06
yme1l1b	0.00830035	0.625701	-0.187896	0.385201	0	NA	0	1.02103	0.867083
tmem59	0	0.32095	0.342516	0.345102	0	NA	1	1.02594	0.812606
acvr2bb	0.104819	0.195504	0.590155	0.455905	0	NA	0	1.06009	0.751706
rheb	0	0.781897	0.0827012	0.298725	0	NA	1	1.2022	0.889748
epb41l3b	1.84e-16	0.396738	0.127315	0.150231	0	NA	1	1.1752	0.846778
vapal	0.00802284	0.372754	-0.358879	0.402635	0	NA	0	1.05093	0.842674
ENSAPEG00000023942	0	0.840694	0.0485692	0.241631	0	NA	1	1.28031	0.891971
lpin2	0	0.38313	0.16174	0.185451	0	NA	1	1.10007	0.846667
ENSAPEG00000024457	0	0.902229	-0.0481949	0.392322	0	NA	1	0.904601	0.89651
atp6v1h	0	0.00968296	0.778636	0.300986	0	NA	1	0.949137	0.364999
eef1da	0.0714572	0.352485	0.255559	0.27486	0	NA	0	1.27595	0.838308
b4galt2	0	0.116317	0.261328	0.166406	0	NA	1	0.719544	0.685026
egfra	0.0171257	0.0882111	0.476558	0.279521	0	NA	0	1.06459	0.678732
ENSAPEG00000000371	1.27e-15	0.76024	-0.0553209	0.181281	0	NA	1	1.04165	0.886767
myo6a	0.0106856	0.863827	0.0251908	0.146882	0	NA	0	1.04033	0.892278
SENP6	0	0.224448	0.279706	0.230252	0	NA	1	1.06177	0.76549
znf292b	0.223797	0.541207	0.26817	0.438912	0	NA	0	0.956593	0.859968
ppp1r13bb	0	0.898962	-0.0292385	0.230273	0	NA	1	1.00931	0.89651
ube2j1	0	0.0813584	0.39348	0.225767	0	NA	1	0.804479	0.676606
tmed10	0	0.78923	0.0719993	0.269346	0	NA	1	1.2996	0.890946
bach2b	0.0475271	0.81358	-0.0570593	0.241972	0	NA	0	0.487252	0.890946
map3k7	0	0.933384	-0.0203948	0.243991	0	NA	1	1.17182	0.899553
ylpm1	0	0.641708	-0.0743066	0.159692	0	NA	1	1.10578	0.870208
epha7	1e-14	0.640373	-0.0714465	0.152932	0	NA	1	0.658702	0.869857
snx17	0	0.300066	0.196151	0.189281	0	NA	1	1.00184	0.811038
znf513a	0.141925	0.218208	0.572984	0.465346	0	NA	0	1.07936	0.76549
ppp2r5a	0	0.179508	-0.245988	0.183262	0	NA	1	1.21075	0.74169
lpgat1	0	0.311186	-0.191117	0.188714	0	NA	1	0.910359	0.811038
sash1a	0	0.55802	0.083117	0.14189	0	NA	1	1.35164	0.861105
marcksa	0.0755556	0.89034	0.0380805	0.276199	0	NA	0	0.987818	0.894997
SAMD5	0	0.675028	0.126673	0.302137	0	NA	1	0.603586	0.874336
FYN	1.47e-15	0.0418256	0.360037	0.176901	0	NA	1	0.962957	0.61011
snx9b	0.00466068	0.0828	-0.448081	0.25831	0	NA	0	1.15569	0.676606
rev3l	0	0.547347	0.0955397	0.158772	0	NA	1	0.883591	0.860947
rps6kc1	0	0.0938097	0.620662	0.370404	0	NA	1	1.02928	0.685026
cdk19	0	0.0143328	0.461866	0.188608	0	NA	1	0.996621	0.447362
tab2	0	0.571525	-0.10498	0.18554	0	NA	1	1.18269	0.864519
ginm1	0.00519683	0.419127	-0.20367	0.252087	0	NA	0	1.17077	0.847511
enah	0	0.143099	-0.328227	0.224146	0	NA	1	0.948046	0.709895
ephx1	0	0.488667	-0.212399	0.306744	0	NA	1	0.989606	0.85298
cd2ap	0	0.455686	-0.119751	0.160531	0	NA	1	1.12566	0.852489
tnfrsf21	0.0149769	0.649924	-0.095359	0.210103	0	NA	0	1.04762	0.872742
nhsl1b	0	0.560494	0.0614794	0.105615	0	NA	1	1.30989	0.861105
ezrb	0	0.482808	-0.137878	0.196466	0	NA	1	1.13881	0.85298
dpysl5b	0	0.204899	0.333527	0.263093	0	NA	1	1.10411	0.754505
FIG4	0	0.300506	0.234397	0.226394	0	NA	1	1.03084	0.811038
wasf1	0	0.799831	0.0433538	0.170976	0	NA	1	1.04354	0.890946
dtnba	0	0.0124906	0.53277	0.213281	0	NA	1	0.970233	0.418415
rab10	0	0.477544	0.143973	0.202706	0	NA	1	1.08173	0.85298
hadhb	0	0.501975	0.230825	0.343805	0	NA	1	1.03494	0.85298
gareml	0	0.166876	-0.288795	0.208922	0	NA	1	1.13728	0.738406
heca	0.0016185	0.320302	0.291641	0.293449	0	NA	0	0.994012	0.812606
vegfab	0.0364324	0.730948	-0.0698914	0.203253	0	NA	0	0.886817	0.882982
wdr26b	0	0.965331	0.0093582	0.215304	0	NA	1	1.01685	0.901898
scg5	0	0.0914796	-0.527445	0.312534	0	NA	1	1.01877	0.683153
si.ch211.57i17.1	0	0.965143	-0.00696515	0.159385	0	NA	1	1.23853	0.901898
ENSAPEG00000007408	4e-14	0.676224	0.071511	0.171234	0	NA	1	1.24846	0.874336
srsf5b	0	0.898102	0.0240019	0.187429	0	NA	1	1.34878	0.89651
nbas	0	0.428825	0.141552	0.178907	0	NA	1	0.866684	0.847511
max	0.105202	0.292964	-0.321118	0.305349	0	NA	0	1.02873	0.811038
rab15	0.0361996	0.95612	-0.0154023	0.279922	0	NA	0	0.927795	0.899553
sipa1l1	0.0020993	0.970962	0.00858901	0.235952	0	NA	0	0.893642	0.902243
LAMA2	0	0.000639935	-0.648127	0.189839	0	NA	1	0.742931	0.0448066
hbs1l	0	0.0823714	0.421222	0.242487	0	NA	1	1.02458	0.676606
ptprk	0	0.533646	0.093462	0.150152	0	NA	1	0.986019	0.859287
SGK1	0.112978	0.391446	0.22886	0.267048	0	NA	0	0.90616	0.846778
slc35a1	9.12e-17	0.367737	-0.345005	0.383033	0	NA	1	0.989278	0.842674
rars2	1e-14	0.198655	-0.382338	0.297448	0	NA	1	1.04878	0.754454
rngtt	0	0.167252	0.217084	0.157183	0	NA	1	1.25105	0.738406
extl3	0.045472	0.118355	-0.457841	0.293165	0	NA	0	0.772972	0.685026
rps12	0.0954759	0.04307	-0.624726	0.308807	0	NA	0	0.896794	0.611232
sh3bgrl2	0	0.814939	-0.0441224	0.188509	0	NA	1	1.10449	0.890946
slc24a4b	0	0.047283	0.36581	0.184403	0	NA	1	1.01121	0.622587
gphnb	0	0.254964	0.114436	0.100525	0	NA	1	1.41541	0.785994
mpp5b	0	0.65615	-0.122272	0.274623	0	NA	1	1.07424	0.873509
rbm25b	0	0.669267	0.0917765	0.214856	0	NA	1	1.14672	0.874336
hsp90ab1	0	0.0570021	-0.369692	0.194238	0	NA	1	1.08117	0.637454
ENSAPEG00000010037	0	0.177171	0.383349	0.284064	0	NA	1	1.07759	0.740303
serinc1	0	0.193714	-0.217849	0.167619	0	NA	1	1.39835	0.751706
man1a1	0.0116969	0.707187	0.0653805	0.174052	0	NA	0	0.886277	0.880802
fam184a	0	0.00416036	0.499149	0.174178	0	NA	1	1.17402	0.21556
ncoa1	0	0.914309	-0.037297	0.346612	0	NA	1	0.946668	0.897384
afdna	0	0.52637	0.0824045	0.130067	0	NA	1	1.37819	0.856018
ENSAPEG00000012522	0	0.551651	-0.1989	0.334125	0	NA	1	1.17016	0.86107
msra	0	0.103084	0.278439	0.170813	0	NA	1	1.06057	0.685026
FABP7	0.0486443	0.100906	-0.327791	0.199815	0	NA	0	0.722281	0.685026
disp1.1	0	0.369664	-0.256816	0.286272	0	NA	1	1.09881	0.842674
rps7	0	0.0364877	-0.51062	0.244146	0	NA	1	1.09057	0.603819
elp3	0.0755579	0.964591	0.0126159	0.284183	0	NA	0	1.03338	0.901898
myt1la	0.29859	0.516282	0.277607	0.427688	0	NA	0	0.595351	0.854037
hivep2a	0.0555213	1.04e-85	0.288029	0.01468	0	Model failed to converge with max|grad| = 0.004858	0	0.705837	1.58e-83
snap25a	0	0.0245095	-0.326726	0.145273	0	NA	1	0.899956	0.561907
sccpdhb	0	0.0598479	-0.533207	0.283333	0	NA	1	1.17213	0.639133
cnstb	1e-14	0.706081	-0.106395	0.282123	0	NA	1	0.658881	0.880665
hnrnpub	0	0.593324	0.123557	0.231369	0	NA	1	1.07789	0.866167
cdc42bpab	0	0.194205	0.169065	0.130227	0	NA	1	1.35294	0.751706
fam49a	0	0.427524	0.169398	0.213499	0	NA	1	0.859716	0.847511
COX7A2	0	0.13092	-0.334393	0.221381	0	NA	1	1.22187	0.694483
afg1lb	0.0882394	6.72e-129	0.399037	0.0165203	0	Model failed to converge with max|grad| = 0.004189	0	0.748173	1.16e-126
foxo3b	0.0780885	0.305739	0.253489	0.247499	0	NA	0	0.74442	0.811038
sesn1	0.0244202	0.0565601	0.364247	0.191036	0	NA	0	0.616588	0.637454
brms1lb	0	0.231375	0.387937	0.324138	0	NA	1	1.04048	0.773143
calm1b	0.0230683	0.645972	-0.0950676	0.206954	0	NA	0	0.86015	0.871551
ches1	0.0325463	0.0190382	0.4977	0.212258	0	NA	0	0.754693	0.538391
sptlc2b	0.0319754	0.848436	0.0669007	0.350055	0	NA	0	1.06567	0.891971
syne1a	0	0.193901	0.274	0.210911	0	NA	1	1.12353	0.751706
ccdc85cb	0	0.134837	0.210887	0.141033	0	NA	1	1.06615	0.704975
phip	0	0.68569	0.10706	0.264534	0	NA	1	1.06816	0.878038
ENSAPEG00000016760	0	0.58769	-0.168343	0.310489	0	NA	1	0.981395	0.866167
hmgn3	0	0.883428	0.0401693	0.273961	0	NA	1	1.03231	0.894997
enpp5	0.0752021	0.228401	-0.472471	0.392259	0	NA	0	0.974085	0.771456
ENSAPEG00000016926	0	0.74318	0.0602978	0.184034	0	NA	1	0.958916	0.884378
C14orf132	0.0743351	0.0413076	-0.585092	0.28675	0	NA	0	0.801679	0.61003
atad2b	0	0.781494	-0.0729772	0.263101	0	NA	1	0.774611	0.889748
PLCB1	0.0244612	0.721456	0.0648758	0.181973	0	NA	0	1.02497	0.882982
ckbb	0.0378886	0.209496	-0.244965	0.195198	0	NA	0	0.966722	0.757444
pak7	0	0.428665	-0.120037	0.151661	0	NA	1	1	0.847511
yy1a	0	0.728947	-0.117999	0.340519	0	NA	1	1.12423	0.882982
ENSAPEG00000018240	0	0.0682758	-0.328731	0.180306	0	NA	1	0.711524	0.656755
itpkb	0	0.913011	0.0190995	0.174836	0	NA	1	0.946291	0.897384
COQ8A	0	0.905971	0.0277535	0.234956	0	NA	1	0.836632	0.896572
ENSAPEG00000018569	4e-14	0.777141	-0.0435917	0.154009	0	NA	1	0.872738	0.889491
kidins220b	0.0401442	0.539532	0.158968	0.259108	0	NA	0	1.04185	0.859968
arid1b	0.021252	0.859413	-0.0446011	0.251811	0	NA	0	0.919884	0.891971
laptm4a	0	0.113554	-0.2975	0.188004	0	NA	1	1.16933	0.685026
vta1	2.41e-16	0.107703	0.360444	0.224073	0	NA	1	0.827149	0.685026
syncrip	0	0.772124	0.11427	0.394581	0	NA	1	1.01594	0.888785
snx14	1e-14	0.124948	-0.351643	0.229183	0	NA	1	1.30137	0.686636
nt5e	0	0.0535952	-0.381182	0.197494	0	NA	1	1.07892	0.635594
wtap	0.088513	4.73e-205	-0.205621	0.00672935	0	Model failed to converge with max|grad| = 0.010304	0	1.01618	1.36e-202
ino80	0	0.0354801	-0.582956	0.277224	0	NA	1	1.05801	0.599446
hsp90aa1.2	0.0877866	0.297561	0.340158	0.326549	0	NA	0	1.0843	0.811038
ENSAPEG00000023282	0.0760438	0.127493	-0.433102	0.284175	0	NA	0	0.707809	0.686636
MDGA2	0.0117048	0.168238	0.252783	0.183457	0	NA	0	0.640825	0.738406
ankrd6b	0	0.675285	-0.0710885	0.169701	0	NA	1	0.967032	0.874336
slc49a4	0	0.508753	0.132273	0.200177	0	NA	1	0.926171	0.85298
fstl1b	1.29e-15	0.375039	-0.185207	0.208784	0	NA	1	1	0.842674
sema5ba	0	0.0507373	0.280979	0.143819	0	NA	1	0.893122	0.635594
adcy5	0.0206197	0.163297	0.303282	0.217552	0	NA	0	0.852843	0.73318
irs2b	0.121167	0.511603	0.206333	0.314367	0	NA	0	0.799432	0.85298
ankrd10b	0	0.690229	0.0846834	0.212482	0	NA	1	1.07582	0.880141
TBC1D8	0	0.743265	-0.0963154	0.294064	0	NA	1	0.895082	0.884378
si.ch1073.440b2.1	0.00454714	0.877873	-0.0287941	0.187381	0	NA	0	1.15526	0.894949
map4k4	0	0.433262	0.124836	0.159306	0	NA	1	0.683816	0.848993
wdfy2	0.00376078	0.775375	0.0635086	0.222563	0	NA	0	0.977374	0.889251
klf7b	0.21548	0.514099	-0.242854	0.372208	0	NA	0	0.479353	0.853474
sestd1	0.0098688	0.54513	-0.124559	0.205857	0	NA	0	1.13384	0.860596
ITPRID2	0.0278337	0.0647496	-0.416004	0.225234	0	NA	0	1.12603	0.653006
rpl8	0.342042	0.678364	-0.193883	0.46753	0	NA	0	0.781231	0.874829
usp9	0	0.453163	-0.199823	0.266377	0	NA	1	1.06744	0.852323
DACH1	0.315324	0.42175	0.347926	0.433072	0	NA	0	0.491085	0.847511
klf12b	0.0443408	0.495847	-0.141249	0.207402	0	NA	0	0.982403	0.85298
uchl3	0	0.374748	0.37193	0.419022	0	NA	1	0.983967	0.842674
tns1b	0	0.617538	-0.0824978	0.165213	0	NA	1	0.89546	0.866167
IGFBP5	0	0.674549	-0.114032	0.271562	0	NA	1	0.613052	0.874336
mycbp2	0	0.398422	0.163014	0.193043	0	NA	1	1.28668	0.846778
gulp1a	0	0.96559	0.00604572	0.140142	0	NA	1	1.05377	0.901898
katnal1	0.115581	0.369276	0.362489	0.403739	0	NA	0	1.01145	0.842674
ENSAPEG00000005276	0	0.0283371	-0.311101	0.141888	0	NA	1	1.15204	0.599446
si.dkey.100n23.5	0.0049341	0.657452	-0.139733	0.315116	0	NA	0	0.745254	0.873846
si.dkey.100n23.3	1.53e-16	0.00693697	-0.736007	0.27261	0	NA	1	0.745461	0.304597
ctdsp1	0.177861	0.694815	0.134375	0.342507	0	NA	0	1.07549	0.880212
il1rapl1a	0	0.554818	0.0944871	0.159997	0	NA	1	0.745243	0.86107
dnah7	0.0731445	0.213626	-0.389654	0.313314	0	NA	0	0.839043	0.758383
trim13	0	0.969439	-0.0097632	0.254833	0	NA	1	0.863413	0.902243
mcf2lb	0	0.178241	0.219541	0.163083	0	NA	1	1.19271	0.74169
ATP11A	0	0.773353	0.0693901	0.240945	0	NA	1	1.01581	0.888785
mgat4a	0	0.224215	0.227491	0.187174	0	NA	1	1.04219	0.76549
nck2a	0.00127212	0.819634	-0.0401217	0.17596	0	NA	0	0.910008	0.890946
uxs1	0	0.576212	0.111019	0.198629	0	NA	1	1.2282	0.864708
pou2f1b	0.00220951	0.0589229	0.383651	0.203122	0	NA	0	1.06888	0.638695
ildr2	0	0.368268	-0.186013	0.206745	0	NA	1	1.13539	0.842674
hdac4	0.0919361	0.914366	0.0296171	0.275421	0	NA	0	0.725341	0.897384
ENSAPEG00000007861	0	0.0679575	-0.687637	0.376728	0	NA	1	1.17857	0.656755
traf3ip1	0.0895529	0.233708	-0.401723	0.337339	0	NA	0	0.950651	0.775075
srpx	0	0.0327021	-0.261926	0.12264	0	NA	1	1.29545	0.599446
adarb1b	0	0.146679	0.221346	0.152509	0	NA	1	1.16029	0.709895
sytl5	0.109584	0.958359	-0.0158202	0.302997	0	NA	0	0.675938	0.899553
zgc.162780	0.0104369	0.922851	0.0146443	0.151216	0	NA	0	1.30182	0.899212
ptpn4a	0.0935757	0.849068	0.053146	0.279264	0	NA	0	0.855361	0.891971
ENSAPEG00000009513	0	0.261491	0.197232	0.17565	0	NA	1	0.955687	0.790524
RALB	0	0.868349	0.0442518	0.266971	0	NA	1	0.860829	0.893046
dars1	9.22e-17	0.95557	0.0177349	0.318321	0	NA	1	1.08243	0.899553
asic4b	0	0.507468	0.110834	0.167225	0	NA	1	0.601025	0.85298
pdxka	0.035403	0.584064	0.123933	0.226379	0	NA	0	1.32199	0.866167
agpat3	0.0360716	0.852663	0.0383028	0.206238	0	NA	0	1.17009	0.891971
sf3b1	0	0.103844	-0.177949	0.109406	0	NA	1	1.88925	0.685026
coq10b	0	0.500377	-0.168195	0.249585	0	NA	1	0.747594	0.85298
epha3	0	0.337127	0.11637	0.121237	0	NA	1	1.11408	0.827347
mob4	0	0.405509	-0.406628	0.48884	0	NA	1	1.02143	0.847511
rftn2	1.27e-15	0.784977	0.0478837	0.175502	0	NA	1	1.0943	0.890187
itgb5	0	0.753684	-0.0292236	0.0931323	0	NA	1	1.92515	0.884645
etv5a	0	0.804507	0.0538522	0.217568	0	NA	1	0.85987	0.890946
SH3RF3	0.0181489	0.0498476	0.378335	0.192903	0	NA	0	0.683493	0.633026
2024-09-10	0.0163849	0.75164	0.0674569	0.21315	0	NA	0	1.20135	0.884645
dgkg	0	0.779998	-0.0380142	0.136095	0	NA	1	1.15915	0.889748
ENSAPEG00000013690	0	0.89734	-0.0388513	0.30112	0	NA	1	0.730997	0.89651
RAPH1	0	0.882704	-0.0440673	0.298675	0	NA	1	0.875641	0.894997
parp4	0.00665406	0.207252	0.332284	0.263476	0	NA	0	0.794826	0.757444
tmem198a	0	0.902688	-0.0183666	0.150218	0	NA	1	0.940118	0.89651
bin1a	0	0.427305	-0.179408	0.226008	0	NA	1	1.14506	0.847511
snx4	0.0951865	0	-0.376929	0.00845214	0	Model failed to converge with max|grad| = 0.008308	0	0.920021	0
zgc.158316	0.0613693	0.486207	-0.235839	0.338677	0	NA	0	1.05161	0.85298
ENSAPEG00000016009	0.050586	0.979291	-0.00684826	0.263829	0	NA	0	1.10791	0.902254
fmnl2a	0	0.290331	0.188807	0.178559	0	NA	1	1.1005	0.811038
ENSAPEG00000017094	0.0311114	0.0230124	0.532302	0.234161	0	NA	0	1.05836	0.561907
PKP4	0	0.815471	-0.0398392	0.17071	0	NA	1	1.10225	0.890946
acvr2aa	0	0.695324	-0.114498	0.292354	0	NA	1	1.10867	0.880212
zeb2a	0	0.0357295	-0.385503	0.183573	0	NA	1	0.851963	0.599446
tanc1b	0	0.95666	0.0062641	0.115266	0	NA	1	1.36626	0.899553
pla1a.1	0	0.123089	-0.246213	0.159678	0	NA	1	0.912979	0.686636
gdap2	0	0.019805	0.651525	0.279622	0	NA	1	1.01456	0.540081
man1a2	0	0.172943	0.200077	0.146812	0	NA	1	1.02913	0.740303
itgav	0	0.802963	0.0450012	0.180355	0	NA	1	1.13618	0.890946
itm2bb	0	0.143908	-0.271117	0.18552	0	NA	1	1.0044	0.709895
sucla2	0	0.719403	-0.0970602	0.27017	0	NA	1	0.957522	0.882982
htr2aa	0.0729712	0.475542	0.17298	0.242442	0	NA	0	0.605845	0.85298
ddx3xa	0	0.680691	-0.0863541	0.209842	0	NA	1	1.36191	0.875584
caska	0.00213843	0.19478	-0.1831	0.141219	0	NA	0	0.918248	0.751706
mao	0.0154731	0.5378	-0.114898	0.18648	0	NA	0	0.825534	0.859968
ENSAPEG00000020645	1.33e-16	0.0320542	-0.701444	0.327206	0	NA	1	1.17957	0.599446
kdm6a	0	0.562151	-0.116943	0.201747	0	NA	1	0.988813	0.861105
rgcc	0.048513	0.747968	-0.0778414	0.242255	0	NA	0	0.946851	0.884645
tlk1a	5.02e-16	0.242353	0.58043	0.496465	0	NA	1	1.03025	0.778
SLC25A12	0	0.69985	0.0932314	0.241831	0	NA	1	1.119	0.880314
ppp1r9ala	0	0.124917	-0.360648	0.235033	0	NA	1	1.10431	0.686636
ENSAPEG00000022232	0	0.0800634	-0.318722	0.182093	0	NA	1	1.01881	0.676606
lnpa	0	0.928239	-0.0304457	0.338057	0	NA	1	0.989376	0.899553
ENSAPEG00000022449	0	0.407477	-0.185287	0.223685	0	NA	1	1.02323	0.847511
zmym2	0.00708309	0.927171	0.0302148	0.33056	0	NA	0	0.974968	0.899553
arglu1a	0	0.215823	0.197139	0.159277	0	NA	1	1.28566	0.761745
efnb2a	0	0.518544	-0.132111	0.204636	0	NA	1	0.567267	0.8551
gli2a	3.95e-15	0.120997	0.220865	0.142438	0	NA	1	0.993789	0.685026
FARP1	1.19e-15	0.690426	0.0873618	0.219349	0	NA	1	1.10113	0.880141
MBNL2	0	0.249303	-0.304245	0.264092	0	NA	1	1.19671	0.783925
clasp1a	0	0.918629	-0.0180585	0.176766	0	NA	1	0.886721	0.897384
uggt2	0.183707	0.502504	-0.256594	0.38266	0	NA	0	0.677581	0.85298
ENSAPEG00000023613	0	0.333874	-0.224586	0.232409	0	NA	1	0.794898	0.82376
ENSAPEG00000023720	0	0.462765	-0.239507	0.326169	0	NA	1	0.954421	0.85298
DBI	0	0.0545572	-0.404847	0.210596	0	NA	1	1.06375	0.636659
INSIG2	1.43e-16	0.539755	-0.190013	0.309879	0	NA	1	0.92674	0.859968
ccdc93	0	0.244347	0.161789	0.138972	0	NA	1	1.3703	0.780539
mid1	0	0.620806	0.071321	0.144168	0	NA	1	1.32698	0.866167
slc37a1	0.00705052	0.17394	0.303304	0.223075	0	NA	0	1.03554	0.740303
ENSAPEG00000024165	1e-14	0.330847	0.299263	0.307754	0	NA	1	1.2069	0.818141
gpm6bb	0.0120901	0.0437233	-0.213244	0.105737	0	NA	0	2.02572	0.611232
si.dkey.91i10.3	1e-14	0.540521	0.102473	0.167433	0	NA	1	1.20283	0.859968
slc15a2	0	0.692619	0.0726242	0.183717	0	NA	1	0.945993	0.880212
ANOS1	0.0330991	0.468947	0.244664	0.337844	0	NA	0	0.854453	0.85298
bcl9	0.101901	0.890369	0.0397665	0.288503	0	NA	0	0.917053	0.894997
rapgef2	0	0.38721	0.134329	0.15535	0	NA	1	1.04439	0.846667
fgf2	0.0328791	0.65119	0.141569	0.31313	0	NA	0	0.885574	0.872742
aga	0	0.317535	0.359417	0.359584	0	NA	1	0.766823	0.812606
ENSAPEG00000001228	0.0260197	0.381799	0.185696	0.212325	0	NA	0	0.436722	0.846667
ANKRD50	0	0.339139	0.187022	0.195657	0	NA	1	1.19914	0.82964
ctso	0.0281379	0.25786	-0.391679	0.34617	0	NA	0	0.956007	0.786959
gpm6aa	0	0.0313773	-0.39633	0.184146	0	NA	1	0.978861	0.599446
FAT4	0	0.269518	0.144862	0.131195	0	NA	1	0.939589	0.798236
hopx	0.121942	0.45093	0.265401	0.352054	0	NA	0	0.864754	0.852078
sec24b	0.0010249	0.245519	-0.34742	0.299164	0	NA	0	0.865472	0.781354
ppargc1b	0	0.162123	0.208233	0.148954	0	NA	1	0.694576	0.73318
cxcl14	0.0965392	0.898615	-0.042546	0.333928	0	NA	0	1.06955	0.89651
fam13b	0.03079	0.69605	-0.0828551	0.212091	0	NA	0	1.00611	0.880212
ENSAPEG00000002274	0	0.721603	-0.0609289	0.170996	0	NA	1	1.47337	0.882982
sparc	0	0.646393	0.0712207	0.15524	0	NA	1	0.985284	0.871551
slc25a48	0	0.671765	0.11926	0.281454	0	NA	1	1.26596	0.874336
tctn1	0	0.407741	0.333445	0.402773	0	NA	1	1.06778	0.847511
ENSAPEG00000003849	0	0.840446	0.0434139	0.215643	0	NA	1	1.06164	0.891971
ENSAPEG00000003941	0	0.939148	-0.0224088	0.293537	0	NA	1	1.1077	0.899553
ATP8A1	0.00227954	0.653595	0.0741011	0.165119	0	NA	0	1.30064	0.872804
mgat4b	0.00731306	0.638381	0.115846	0.246499	0	NA	0	0.79732	0.869857
ENSAPEG00000004142	0	0.803525	-0.0765119	0.307538	0	NA	1	1.07794	0.890946
sfxn5b	0	0.470743	0.147476	0.204467	0	NA	1	1.41552	0.85298
canx	0.0292854	0.091504	-0.359587	0.213086	0	NA	0	1.01507	0.683153
maml1	0	0.700784	-0.116208	0.302419	0	NA	1	0.95323	0.880314
emx3	0	0.483189	0.114477	0.163262	0	NA	1	0.741806	0.85298
tmed9	0	0.0614908	-0.574554	0.307256	0	NA	1	1.10621	0.639133
enox2	0	0.103883	0.420343	0.258464	0	NA	1	0.784551	0.685026
pcdh1b	0.118465	0.173945	-0.429577	0.31595	0	NA	0	0.55456	0.740303
ENSAPEG00000004696	0.074822	0.100126	-0.513487	0.312294	0	NA	0	0.927679	0.685026
RPL36A	0.275122	0.879588	0.0620982	0.409914	0	NA	0	0.900664	0.894949
diaph2	0	0.799004	0.0295573	0.116076	0	NA	1	1.34249	0.890946
pcdh19	0	0.708657	0.0569503	0.152412	0	NA	1	0.926165	0.881592
2024-09-06	0	0.356446	0.229146	0.248489	0	NA	1	1.11171	0.842459
atp1b4	0.0709167	0.312575	-0.206461	0.204451	0	NA	0	0.888288	0.812455
lamp2	0	0.317858	-0.208061	0.208296	0	NA	1	1.22011	0.812606
tspan7	0.0169952	0.999585	0.000126424	0.242809	0	NA	0	1.18209	0.906076
arhgef6	0.0413049	0.859498	0.0470408	0.265746	0	NA	0	0.992366	0.891971
zic6	0	0.96648	-0.0136448	0.324697	0	NA	1	1.08197	0.901947
sox3	0	0.619509	0.0714312	0.143856	0	NA	1	1.13238	0.866167
gdpd2	0	0.732882	-0.0530953	0.15557	0	NA	1	1.16128	0.882982
ENSAPEG00000008134	0.120111	0.979626	-0.00850201	0.332925	0	NA	0	0.751396	0.902254
dlg3	0	0.357492	0.153021	0.166299	0	NA	1	0.818365	0.842674
ctsf	0	0.440733	0.151266	0.196206	0	NA	1	0.960164	0.849871
psd2	0	0.813144	0.0505126	0.213699	0	NA	1	1.01039	0.890946
gpc4	0	0.00549871	0.552869	0.199141	0	NA	1	0.874498	0.259004
yif1a	0	0.369878	-0.294555	0.328487	0	NA	1	1.22479	0.842674
cfl1	1.94e-15	0.0572526	-0.38331	0.201596	0	NA	1	1.25105	0.637454
ubl3b	0.14324	0.207556	0.465328	0.369216	0	NA	0	1.01429	0.757444
ENSAPEG00000009043	0.0385231	0.936681	0.0218558	0.275117	0	NA	0	0.951591	0.899553
mbnl3	6.25e-16	0.879458	-0.036875	0.243148	0	NA	1	1.03126	0.894949
ENSAPEG00000009429	0.000753557	0.224858	0.288343	0.237571	0	NA	0	0.821493	0.76549
ITM2A	0	0.00164525	-0.456413	0.144996	0	NA	1	0.867957	0.0991224
zgc.153681	0.0711377	0.829532	-0.0676689	0.314298	0	NA	0	1.25038	0.890946
macrod1	1.8e-16	0.615935	0.0997986	0.198953	0	NA	1	0.738108	0.866167
tenm1	0.0432077	0.0148941	0.636848	0.261545	0	NA	0	0.796349	0.45935
rarres3l	0.0874511	0.24192	-0.401303	0.342935	0	NA	0	1.19048	0.778
efnb1	0	0.382175	0.118101	0.135143	0	NA	1	0.87256	0.846667
stag2b	0	0.551024	0.207662	0.348294	0	NA	1	0.993928	0.86107
cyfip2	0	0.118812	0.207317	0.132914	0	NA	1	1.14238	0.685026
mid2	0	0.946729	0.00970127	0.145196	0	NA	1	0.97561	0.899553
gria1a	0.115806	0.442393	-0.248078	0.322952	0	NA	0	0.490543	0.849871
pcdh11	0.0893891	0.705555	0.111041	0.293889	0	NA	0	0.740516	0.880665
ppp2r2ca.1	0	0.363793	-0.166681	0.183537	0	NA	1	0.805499	0.842674
rpl26	0.222408	0.654738	-0.17168	0.383908	0	NA	0	0.904356	0.872804
ENSAPEG00000011894	0	0.0234781	-0.779768	0.344183	0	NA	1	1.16369	0.561907
faf2	0	0.249644	-0.490996	0.426503	0	NA	1	1.10096	0.783925
ctnna1	0	0.0758628	0.266941	0.150371	0	NA	1	1.38448	0.665089
DIAPH1	0	0.650273	-0.0923495	0.20369	0	NA	1	0.824155	0.872742
pcdh1g31	0	0.0694619	-0.230509	0.126974	0	NA	1	1.07209	0.656755
pcdh1g31.1	0.207389	0.640598	0.189037	0.404908	0	NA	0	0.912317	0.869857
pdlim7	0	0.0949204	0.443301	0.265451	0	NA	1	1.05701	0.685026
ENSAPEG00000013339	0	0.204716	0.213983	0.168726	0	NA	1	0.884415	0.754505
gria3b	0	0.0318139	0.475745	0.221613	0	NA	1	0.843985	0.599446
nlgn3a	0	0.426545	0.118661	0.149236	0	NA	1	0.791076	0.847511
pcdh2ac	0	0.804578	0.0507521	0.20512	0	NA	1	0.801196	0.890946
ogt.1	0	0.0455605	0.25797	0.129021	0	NA	1	1.42966	0.622587
LONRF3	0.0301785	0.79641	0.0630906	0.244541	0	NA	0	0.883657	0.890946
il1rapl2	0	0.0581248	0.34906	0.184224	0	NA	1	0.638308	0.637454
frmpd1b	0.0652488	0.225242	-0.318736	0.26283	0	NA	0	1.18275	0.76549
pdgfrb	0	0.37388	-0.126295	0.142027	0	NA	1	1.04726	0.842674
slitrk4	0	0.105299	0.551722	0.340635	0	NA	1	1.10206	0.685026
cep162	0	0.321631	0.343601	0.346683	0	NA	1	0.94188	0.812606
fbxo38	0	0.933245	0.0210843	0.251714	0	NA	1	1.20993	0.899553
ndst1a	0	0.8603	0.0335372	0.190561	0	NA	1	1.21989	0.891971
csnk1a1	0.00369527	0.786621	-0.0414414	0.153089	0	NA	0	1.11486	0.890946
STOX2	0.00880925	0.025365	0.451142	0.201781	0	NA	0	0.859592	0.576418
cnot6b	0.037327	0.10364	0.46807	0.287609	0	NA	0	1.19074	0.685026
sh3rf2	0.0030307	0.545613	-0.121449	0.20096	0	NA	0	0.873688	0.860705
kif3a	0	0.692842	-0.130226	0.329686	0	NA	1	1.13124	0.880212
atrx	0.0175116	0.0346281	-0.389267	0.184252	0	NA	0	1.16817	0.599446
RASGEF1C	0.00128789	0.198087	0.281208	0.218495	0	NA	0	1.00348	0.754454
clk4a	0	0.420733	-0.100652	0.12501	0	NA	1	1.6072	0.847511
ENSAPEG00000017613	4e-14	0.330965	-0.184105	0.189375	0	NA	1	0.833867	0.818141
immt	0	0.902351	0.0247301	0.201563	0	NA	1	1.15712	0.89651
rnf103	0	0.854323	0.0310214	0.168957	0	NA	1	1.28392	0.891971
kdm3b	0	0.706737	0.109863	0.292001	0	NA	1	1.04172	0.880665
abhd18	0	0.000671873	0.454015	0.133502	0	NA	1	1.46175	0.0458048
pcdh10b	0.0448237	0.48255	-0.169692	0.241656	0	NA	0	0.889582	0.85298
REEP2	0	0.350513	-0.176813	0.189389	0	NA	1	1.17023	0.834777
pcdh18b	0	0.437359	-0.242002	0.311592	0	NA	1	1.02689	0.849479
adra1bb	0	0.359918	-0.211176	0.230662	0	NA	1	0.853245	0.842674
ENSAPEG00000018123	0.179129	0.736544	0.136551	0.405879	0	NA	0	1.10217	0.882982
arap3	0	0.0874454	0.582772	0.340996	0	NA	1	0.93664	0.678732
gabrb2a	0	0.888671	-0.0227553	0.162554	0	NA	1	0.909215	0.894997
sept8b	0	0.56946	-0.141792	0.249261	0	NA	1	0.923307	0.864245
nr3c1	0	0.885017	0.0338125	0.233816	0	NA	1	1.20954	0.894997
limch1b	0	0.444059	-0.15398	0.201188	0	NA	1	0.877224	0.85039
ENSAPEG00000000495	0	0.385762	0.269487	0.310709	0	NA	1	1.17029	0.846667
sp100.1	7.11e-16	0.836668	0.0551334	0.267433	0	NA	1	0.952305	0.890946
gfap	0	0.27938	0.233016	0.215414	0	NA	1	1.16546	0.806883
ddx42	0	0.659341	0.08939	0.20278	0	NA	1	1.1006	0.873846
strada	0.0629775	0.60021	-0.145539	0.277695	0	NA	0	1.06715	0.866167
NDUFA4	0	0.837894	-0.0630912	0.308382	0	NA	1	1.02608	0.890946
ngfra	0.040632	0.798612	0.05455	0.213801	0	NA	0	0.694629	0.890946
ubtf	0	0.750035	-0.0810133	0.254284	0	NA	1	0.991609	0.884645
LLGL1	0	0.573188	0.0703032	0.124792	0	NA	1	1.34471	0.864708
mpp3a	0	0.919528	-0.0239028	0.236597	0	NA	1	0.917443	0.897384
smg1	0	0.106058	-0.250136	0.154771	0	NA	1	1.20587	0.685026
tmem98	0	0.754721	-0.075357	0.241204	0	NA	1	1.09307	0.885111
fbxl16	0	0.326603	-0.189389	0.193061	0	NA	1	0.921857	0.816855
prr12b	0.00822038	0.0571903	0.380596	0.200119	0	NA	0	0.956991	0.637454
rras	0	0.29451	-0.319886	0.305154	0	NA	1	0.807977	0.811038
si.ch211.195b15.8	0.266657	0.891153	-0.0627972	0.458893	0	NA	0	1.12267	0.894997
ap2a1	0	0.446211	0.121541	0.159555	0	NA	1	1.26905	0.85039
plcd3a	0.0313674	0.280405	-0.246033	0.227933	0	NA	0	0.976732	0.807144
arhgap23a	0.0479652	0.742497	0.0897711	0.273236	0	NA	0	0.670397	0.884378
abat	0	0.271615	0.162336	0.147666	0	NA	1	1.25796	0.798236
mettl22	0.0264042	0.602509	0.11324	0.217437	0	NA	0	1.19836	0.866167
lasp1	0	0.126617	0.192699	0.126147	0	NA	1	1.12746	0.686636
ENSAPEG00000002888	0	0.547228	-0.21431	0.356044	0	NA	1	1.04006	0.860947
SOX8	0	0.10192	0.333452	0.203869	0	NA	1	1.27978	0.685026
ENSAPEG00000003065	1.32e-16	0.736685	0.0970388	0.288594	0	NA	1	1.23296	0.882982
usp22	0	0.346684	-0.209706	0.222844	0	NA	1	1.04366	0.833922
RPL19	0.0435039	0.82565	-0.0785783	0.356713	0	NA	0	0.934374	0.890946
st8sia6.3	0	0.78761	-0.0678683	0.25191	0	NA	1	0.944517	0.890946
vat1	0.105444	0.749958	0.102383	0.321258	0	NA	0	0.785866	0.884645
rnd2	0	0.427824	-0.146901	0.185266	0	NA	1	0.560298	0.847511
cyth1a	0	0.25264	-0.239044	0.208962	0	NA	1	0.994828	0.785994
bahcc1a	0.128694	5.48e-176	-0.307382	0.0108678	0	Model failed to converge with max|grad| = 0.006303	0	0.999469	1.42e-173
fbxl20	0	0.736886	0.060461	0.179954	0	NA	1	0.981428	0.882982
ACLY	0.0623819	0.405337	-0.200564	0.241026	0	NA	0	1.09494	0.847511
sdk2a	0	0.192349	0.293356	0.225025	0	NA	1	0.839946	0.751706
si.ch211.210g13.5	0	0.592123	0.104483	0.195017	0	NA	1	0.577888	0.866167
xylt1.1	0.0533213	0.984067	0.00497384	0.249057	0	NA	0	0.872253	0.902254
wipi1	0.0198126	0.287473	0.379336	0.356626	0	NA	0	0.999862	0.811038
taok2a	0	0.819424	-0.0920139	0.403065	0	NA	1	1.04685	0.890946
zgc.153426	0	0.262184	-0.327287	0.291897	0	NA	1	1.15957	0.790524
snrnp70	0	0.722597	0.0813006	0.229022	0	NA	1	1.37868	0.882982
lin7b	0.0125019	0.487711	-0.190434	0.274418	0	NA	0	1.20533	0.85298
fus	0	0.385191	0.135003	0.155467	0	NA	1	1.14504	0.846667
arl6ip1	0.0370479	0.631651	-0.139994	0.292017	0	NA	0	0.888204	0.869311
si.dkey.16l2.16	0.0579612	0.752843	-0.0995571	0.316161	0	NA	0	1.09838	0.884645
dnm2a	0	0.808985	-0.0586627	0.242673	0	NA	1	1.29077	0.890946
ppap2d.1	0	0.839861	-0.0239916	0.118728	0	NA	1	1.28143	0.891971
coro7	0	0.0122343	0.682414	0.272387	0	NA	1	0.823988	0.417034
slc27a1a	0	0.715545	0.108915	0.298873	0	NA	1	1.19721	0.882982
CASKIN2	0	0.576368	0.118252	0.211656	0	NA	1	0.985427	0.864708
pbx4	1.3e-16	0.116409	0.212338	0.135245	0	NA	1	1.24028	0.685026
lpar2a	0.0264259	0.51691	0.205703	0.317387	0	NA	0	1.03272	0.854037
wipf2b	0	0.476581	0.264777	0.371976	0	NA	1	1.01467	0.85298
spag9a	0	0.724297	-0.0860676	0.24401	0	NA	1	1.2858	0.882982
ENSAPEG00000008744	0	0.991023	0.00162765	0.144671	0	NA	1	1.4164	0.904646
ENSAPEG00000009261	0.0140115	0.299101	-0.265097	0.255303	0	NA	0	0.813383	0.811038
rai1	0	0.475162	0.20822	0.291582	0	NA	1	0.693788	0.85298
srebf1	0	0.0808639	-0.313577	0.179629	0	NA	1	1.24255	0.676606
notch3	0	0.0939952	0.215309	0.128567	0	NA	1	1.27811	0.685026
glyr1	0	0.109488	-0.427092	0.26685	0	NA	1	1.16433	0.685026
col5a3a	0	0.859106	-0.0574807	0.323812	0	NA	1	0.97579	0.891971
olfm2a	0	0.500053	0.157843	0.234047	0	NA	1	0.914621	0.85298
gps1	0	0.246742	-0.351738	0.303668	0	NA	1	1.08337	0.781354
ENSAPEG00000010691	9.48e-16	0.11067	0.248751	0.155939	0	NA	1	1.1109	0.685026
pde4a	0	0.733821	0.0970429	0.28538	0	NA	1	0.941049	0.882982
actb1	0.0113672	0.115891	-0.256319	0.163027	0	NA	0	0.997315	0.685026
tnrc18	0	0.186266	0.197639	0.149533	0	NA	1	1.26764	0.748595
cep112	0.0120459	0.136253	0.361415	0.242578	0	NA	0	0.460949	0.704975
cbx7a	0	0.432497	0.164174	0.209159	0	NA	1	0.990726	0.848179
prkcab	0.0507242	0.400325	0.215258	0.255943	0	NA	0	0.542295	0.847511
phf3	0	0.268465	0.369845	0.334216	0	NA	1	1.02067	0.797588
adgrb3	0	0.0426701	0.196255	0.0968241	0	NA	1	1.65021	0.611232
lmbrd1	1.64e-16	0.118992	-0.281547	0.180592	0	NA	1	1	0.685026
proza	0.0219249	0.149221	-0.283013	0.196225	0	NA	0	0.94775	0.710621
gprc5ba	0	0.532829	-0.0691096	0.110807	0	NA	1	1.34441	0.859287
sun1	0.0458163	0.0473433	0.519328	0.261862	0	NA	0	0.824469	0.622587
ENSAPEG00000012817	0.0200228	0.810316	0.0911117	0.379603	0	NA	0	1.11556	0.890946
tmem184bb	0.112508	0.826609	-0.0832035	0.379833	0	NA	0	1.06504	0.890946
ENSAPEG00000012868	0	0.0772638	0.2366	0.133915	0	NA	1	1.73574	0.667262
fam135a	0	0.546529	0.241137	0.399915	0	NA	1	1.13396	0.860705
clcn7	0.0342701	0.230508	-0.383362	0.319721	0	NA	0	1.0967	0.772679
usp7	0	0.761376	-0.0715486	0.235609	0	NA	1	1.23237	0.887349
tnrc6a	0	0.701522	0.0708545	0.18487	0	NA	1	1.46036	0.88052
ENSAPEG00000013365	0	0.267731	0.203387	0.183512	0	NA	1	1.40121	0.796499
clec16a	0	0.817734	0.0557905	0.242082	0	NA	1	1.0694	0.890946
nrxn1b	4.62e-16	0.944084	-0.0119608	0.170534	0	NA	1	1.0522	0.899553
GRIN2B	0	0.209348	0.257454	0.205084	0	NA	1	0.64202	0.757444
tcf20	4e-14	0.0878931	0.380793	0.223127	0	NA	1	1.05043	0.678732
ENSAPEG00000013863	0.152739	0.247619	-0.414224	0.358278	0	NA	0	0.91108	0.781354
ENSAPEG00000013905	0	0.0389367	0.504587	0.244369	0	NA	1	0.870539	0.61003
FOXN2	0	0.556463	0.139092	0.23651	0	NA	1	1.02345	0.86107
epn2	0	0.0746261	-0.442554	0.248241	0	NA	1	1.15166	0.665089
PRPSAP1	4e-14	0.328074	-0.297971	0.304674	0	NA	1	0.920304	0.817604
ENSAPEG00000014366	0	0.31116	0.232217	0.229284	0	NA	1	1.02031	0.811038
ENSAPEG00000014496	0	0.514136	0.100842	0.154568	0	NA	1	1.0838	0.853474
alyref	0	0.147245	0.525654	0.362687	0	NA	1	1.0413	0.709895
recql5	0.0431607	0.752318	-0.10888	0.345009	0	NA	0	1.02146	0.884645
si.ch211.120g10.1	0.0146499	0.638534	-0.0846944	0.180297	0	NA	0	1.18688	0.869857
smurf2	0.000456109	0.519805	-0.130576	0.202869	0	NA	0	0.705491	0.855109
slc9a3r1b	0	0.0387864	0.342461	0.165725	0	NA	1	0.933541	0.61003
grb2b	0	0.205003	-0.320431	0.252821	0	NA	1	0.91251	0.754505
mapk3	0	0.692217	0.0954934	0.241237	0	NA	1	1.09701	0.880212
ENSAPEG00000015011	0.0110287	0.510481	-0.0994653	0.151143	0	NA	0	1.51033	0.85298
ntn1b	4e-14	0.133465	-0.324936	0.216541	0	NA	1	0.362963	0.704193
mapk8ip3	0	0.672981	-0.0688493	0.163127	0	NA	1	1.28814	0.874336
micu1	0	0.50948	0.10956	0.166088	0	NA	1	1.33409	0.85298
psap	0	0.000187776	-0.656345	0.175732	0	NA	1	1.08409	0.0173617
unc5b	0	0.723743	0.0823164	0.232887	0	NA	1	0.876044	0.882982
hook2	0	0.106654	0.433396	0.26862	0	NA	1	0.919653	0.685026
ENSAPEG00000015912	0	0.00819846	-0.724468	0.274027	0	NA	1	0.777849	0.337131
rpsa	0.0737287	1.49e-126	-0.30885	0.0129064	0	Model failed to converge with max|grad| = 0.005411	0	0.937021	2.41e-124
myh9b	0	0.544486	0.163872	0.270397	0	NA	1	0.951522	0.860596
ttyh3a	0	0.75578	0.0384261	0.123546	0	NA	1	1.39306	0.885735
lfng	0	0.831975	-0.0285371	0.134502	0	NA	1	1.27973	0.890946
si.dkey.159f12.2	0	0.23511	-0.335394	0.282486	0	NA	1	0.872835	0.775075
ENSAPEG00000016738	0.0126772	0.128282	-0.53381	0.35098	0	NA	0	1.03872	0.686636
gpatch8	0	0.469217	0.0779185	0.107659	0	NA	1	1.62357	0.85298
SRCIN1	0.0816883	0.879233	0.0400109	0.26333	0	NA	0	0.776126	0.894949
si.ch211.106h11.1	0.00834818	0.492602	-0.153069	0.223075	0	NA	0	1.11913	0.85298
pkn1b	0	0.902925	-0.0254609	0.208753	0	NA	1	1.07136	0.89651
ENSAPEG00000017539	0.00646133	0.807526	0.0548678	0.22522	0	NA	0	1.10744	0.890946
si.ch211.194b1.1	0	0.310831	0.163281	0.161109	0	NA	1	1.20022	0.811038
ilf3b	0	0.348941	-0.183051	0.195433	0	NA	1	1.29315	0.834702
SLC44A2	0	0.896558	0.0389997	0.299973	0	NA	1	0.689448	0.896434
plppr2a	0	0.000837219	-0.860271	0.257552	0	NA	1	1.04544	0.0542234
nfixb	0	0.051394	0.165526	0.0849647	0	NA	1	2.03289	0.635594
stat3	8.62e-15	0.0819772	0.430886	0.247731	0	NA	1	0.911199	0.676606
ppp1r9ba	0	0.487438	0.213553	0.307541	0	NA	1	0.899387	0.85298
traf7	0.0132707	0.365428	-0.296903	0.328044	0	NA	0	1.09344	0.842674
stat5a	3.15e-15	0.309827	0.156762	0.154356	0	NA	1	0.841194	0.811038
tmem104	0	0.463743	0.162461	0.221731	0	NA	1	0.965045	0.85298
fthl31	0	0.197253	-0.427954	0.331897	0	NA	1	1.08458	0.754454
cbx2	0	0.136606	0.494372	0.332116	0	NA	1	1.13994	0.704975
ENSAPEG00000019324	0.0377718	0.370862	-0.191705	0.214229	0	NA	0	1.21766	0.842674
map2k4b	2.89e-16	0.874597	-0.0437741	0.277363	0	NA	1	1.1803	0.894852
rpain	4.9e-15	0.901634	0.0343803	0.278165	0	NA	1	1.11296	0.89651
mprip	0	0.416582	0.143628	0.176802	0	NA	1	0.916545	0.847511
unm.sa1261	0.00715895	0.67112	0.126403	0.297691	0	NA	0	0.884347	0.874336
eif3d	0	0.851124	-0.0881368	0.469602	0	NA	1	0.701314	0.891971
bcat2	0.0758364	0	0.606767	0.0129332	0	Model failed to converge with max|grad| = 0.005572	0	0.956729	0
rpl23	0	0.115275	-0.406994	0.258422	0	NA	1	1.11824	0.685026
carm1	0	0.395256	-0.309088	0.363579	0	NA	1	0.849842	0.846778
ENSAPEG00000021598	0.00674275	0.623235	-0.145341	0.295847	0	NA	0	1.12753	0.867083
ENSAPEG00000021697	0	0.310163	-0.309301	0.304766	0	NA	1	1.11759	0.811038
copz2	0	0.379059	0.283472	0.322263	0	NA	1	0.883596	0.8451
nfe2l1a	0	0.84586	0.058389	0.300349	0	NA	1	0.806507	0.891971
PPP2CA	8.26e-17	0.375907	0.247088	0.27905	0	NA	1	1.18492	0.842674
tcf7	0.0494911	0.0600519	-0.607528	0.323082	0	NA	0	0.499044	0.639133
slc25a5	0.0619884	0.348812	-0.288125	0.307532	0	NA	0	1.09494	0.834702
zbtb20	0	0.15265	-0.235069	0.164357	0	NA	1	0.96967	0.721458
cadm1a	0.064027	0.113046	-0.339363	0.214157	0	Model failed to converge with max|grad| = 0.002975	0	0.796564	0.685026
ephb4a	1.81e-16	0.153911	0.311493	0.218461	0	NA	1	0.858166	0.722332
ncam1a	0	0.188022	-0.156554	0.118921	0	NA	1	1.07336	0.751417
zbtb16a	0.00442814	0.620248	0.0799507	0.161354	0	NA	0	0.729408	0.866167
klf8	0	0.00972151	0.453943	0.175567	0	NA	1	0.709098	0.364999
zgc.123105	1e-14	0.723506	0.106189	0.300157	0	NA	1	1.11031	0.882982
ttc1	0.141505	0.708842	-0.118423	0.317139	0	NA	0	1.27903	0.881592
mink1	0	0.113795	0.400571	0.253307	0	NA	1	1.15044	0.685026
pld2	0	0.556124	0.144704	0.24584	0	NA	1	1.1001	0.86107
srrt	0	0.437127	0.198118	0.25496	0	NA	1	1.27875	0.849479
ik	0.0801385	0.58536	0.182839	0.335133	0	NA	0	1.2192	0.866167
cnksr2b	0	0.0313049	-0.410039	0.190435	0	NA	1	0.973552	0.599446
thoc2	0.0495635	0.859077	-0.0425687	0.239757	0	NA	0	1.16312	0.891971
stag2a	0	0.729235	0.0953824	0.275557	0	NA	1	1.15048	0.882982
sap30l	0	0.520903	0.217132	0.338235	0	NA	1	0.912798	0.855109
GALNT10	2.09e-15	0.96608	-0.00767081	0.180384	0	NA	1	0.934019	0.901898
sgcd	0.120454	0.7361	0.105474	0.312958	0	NA	0	0.501924	0.882982
dbn1.1	0	0.593832	0.0834455	0.156473	0	NA	1	0.625326	0.866167
npas2	2.69e-16	0.669598	-0.0808734	0.189532	0	NA	1	1.10989	0.874336
msi2b	0	0.170447	0.221823	0.161824	0	NA	1	0.639075	0.738406
acaca	2.43e-16	0.094959	-0.427551	0.256049	0	NA	1	1.25969	0.685026
pcdh1a	1.08e-15	0.0257391	0.521278	0.233744	0	NA	1	0.701191	0.578306
mpp1	0	0.0422299	0.791625	0.389723	0	NA	1	0.970474	0.611187
TMEM164	0	0.20298	-0.379895	0.2984	0	NA	1	1.00401	0.754505
ammecr1	0	0.975189	0.00743485	0.239051	0	NA	1	0.97235	0.902243
tmem120a	0.110453	0.670279	0.175161	0.411403	0	NA	0	1.17342	0.874336
mcama	0.0243541	0.28844	0.199573	0.188002	0	NA	0	0.733717	0.811038
frmd8	0	0.221534	-0.382643	0.313011	0	NA	1	0.856368	0.76549
bckdk	0.0631262	0.2129	0.292765	0.235033	0	NA	0	0.988336	0.758383
ABR	0.00393891	0.349501	-0.186105	0.198925	0	NA	0	0.795447	0.834777
orai2	0.110666	0.587232	0.182061	0.335379	0	NA	0	0.855015	0.866167
clip2	0.0403192	0.952589	0.0133822	0.225077	0	NA	0	0.859875	0.899553
gtf2ird1	0.0169055	0.725918	0.0895874	0.255555	0	NA	0	0.928019	0.882982
map6a	0.0161677	0.53252	-0.26847	0.430128	0	NA	0	1.09611	0.859287
uvrag	0	0.254306	0.199775	0.175249	0	NA	1	1.05053	0.785994
tmem132e	0	0.571203	-0.073895	0.130492	0	NA	1	0.842797	0.864519
castor2	0.060271	0.127513	0.418448	0.274576	0	NA	0	0.914001	0.686636
CUL5.1	0	0.388479	-0.28211	0.32713	0	NA	1	0.893424	0.846667
rsf1b.1	0.00838425	0.406329	0.246715	0.297114	0	NA	0	0.85687	0.847511
ENSAPEG00000011205	0	0.00743478	0.458688	0.171362	0	NA	1	1.10305	0.310659
si.ch211.284f22.3	0	0.383461	0.284862	0.32685	0	NA	1	0.847715	0.846667
rabep1	0.0528009	0.671238	0.121828	0.287027	0	NA	0	1.02693	0.874336
mpzl1l	0	0.476301	-0.247316	0.347225	0	NA	1	0.883106	0.85298
gria4b	0.0471219	0.192504	0.413528	0.317316	0	NA	0	0.311833	0.751706
ywhae1	8e-16	0.560074	-0.175333	0.300882	0	NA	1	1.01719	0.861105
tlcd3a	0.0928174	0.296457	-0.320576	0.307047	0	NA	0	0.888342	0.811038
usp25	0	0.435867	-0.201197	0.258213	0	NA	1	1.11693	0.849479
wscd1b	0.0227129	0.275725	0.332055	0.304645	0	NA	0	0.935353	0.80259
ENSAPEG00000012139	0	0.380415	-0.245169	0.279513	0	NA	1	1.15779	0.846667
amot	0	0.728651	0.0520405	0.150007	0	NA	1	1.27904	0.882982
mark4a	0	0.453848	0.170928	0.228203	0	NA	1	1.05275	0.852323
hlcs	0	0.126293	0.271477	0.177566	0	NA	1	0.984628	0.686636
capns1a	0.0163215	0.427136	0.196801	0.247829	0	NA	0	1.24498	0.847511
akt2l	0	0.327084	0.15044	0.153509	0	NA	1	1.3657	0.816855
arhgap32b	0	0.755991	0.0402605	0.129559	0	NA	1	1.10616	0.885735
cblb	0	0.148658	0.178684	0.123717	0	NA	1	1.22887	0.709895
ENSAPEG00000013140	1.04e-15	0.233419	0.181359	0.152198	0	NA	1	0.929736	0.775075
ENSAPEG00000013189	0.0432733	0.944594	-0.0171868	0.247303	0	NA	0	1.16378	0.899553
igsf9bb	0.0073749	0.17662	-0.241555	0.178766	0	NA	0	1.03765	0.740303
fez1	0	0.223712	-0.339457	0.278994	0	NA	1	0.974441	0.76549
esama	0	0.282185	-0.285284	0.265275	0	NA	1	0.563956	0.808673
camkk1a	0	0.0556034	0.303781	0.158704	0	NA	1	1.09906	0.637454
pknox2	0	0.956486	-0.0163088	0.298893	0	NA	1	0.692101	0.899553
opcml	0	0.502796	0.0719271	0.107338	0	NA	1	1.25839	0.85298
ntm	0	0.773978	0.0523793	0.182395	0	NA	1	0.571569	0.888785
SPNS2	0	0.885604	-0.0304299	0.211511	0	NA	1	0.960844	0.894997
VMP1	0.00362667	0.372794	-0.139832	0.156894	0	NA	0	0.948266	0.842674
dlg2	0.031693	0.69996	0.0702127	0.182194	0	NA	0	0.831476	0.880314
med13a	0.0534453	0.112258	0.427872	0.26942	0	NA	0	0.928026	0.685026
picalma	0.0214404	0.840458	-0.0518327	0.25748	0	NA	0	0.873616	0.891971
auts2a	0.00311845	0.567474	0.0885105	0.154799	0	NA	0	0.755232	0.862242
flot2a	0.0319675	0.346456	0.220168	0.233851	0	NA	0	1.28305	0.833922
cxadr	0	0.507843	-0.190344	0.287442	0	NA	1	0.908471	0.85298
ncor1	7.3e-18	0.669315	0.0790241	0.18503	0	NA	1	1.13965	0.874336
rnf145b	0	0.791073	-0.0792869	0.29929	0	NA	1	0.973594	0.890946
snx12	0	0.972396	0.0101183	0.292406	0	NA	1	1.02953	0.902243
cluhb	0	0.832775	0.0414017	0.196083	0	NA	1	0.938224	0.890946
pafah1b1b	0	0.360691	-0.243036	0.265889	0	NA	1	0.997143	0.842674
cpeb4a	2.43e-15	0.392599	0.183597	0.214754	0	NA	1	0.972449	0.846778
rad50	0	0.909513	-0.0282952	0.248961	0	NA	1	1.2308	0.897159
NR3C1	0	0.668628	-0.0683249	0.159626	0	NA	1	1.05423	0.874336
ndfip1l	0.0262906	0.85889	0.0589778	0.331733	0	NA	0	0.931288	0.891971
aff4	0	0.455618	-0.167443	0.22443	0	NA	1	1.00069	0.852489
nf2b	0	0.630351	-0.158828	0.330045	0	NA	1	1.11008	0.868979
sept8a	0	0.209136	-0.260271	0.207231	0	NA	1	1.20737	0.757444
sh3pxd2b	0	0.672516	-0.0779793	0.18448	0	NA	1	1.20141	0.874336
smg6	0.00539655	0.327292	0.303454	0.309778	0	NA	0	0.843333	0.816855
dpysl3	0	0.935574	0.0107454	0.132931	0	NA	1	1.42932	0.899553
jakmip2	0	0.511812	-0.141313	0.21541	0	NA	1	1.06626	0.85298
ubl3a	0	0.0727792	0.347738	0.193811	0	NA	1	0.877579	0.6641
hmgb1a	0	0.757262	-0.0708593	0.22926	0	NA	1	1.18945	0.885912
pdlim4	0	0.0274021	0.60736	0.275354	0	NA	1	0.943893	0.599446
pds5b	0	0.72449	-0.088737	0.251762	0	NA	1	1.00064	0.882982
nbeaa	0	0.768088	0.0551778	0.187122	0	NA	1	1.00828	0.888125
trim3b	0	0.844397	-0.032375	0.164949	0	NA	1	1.08308	0.891971
arfip2b	0	0.524033	0.211712	0.332284	0	NA	1	1.00985	0.855109
alg8	0.0469134	0.0958125	-0.500558	0.300544	0	NA	0	0.738552	0.685026
synj1	0	0.411604	0.248681	0.302873	0	NA	1	0.998781	0.847511
ap2b1	6.72e-16	0.557024	-0.144067	0.245318	0	NA	1	1.04235	0.86107
ppm1e	0.00625655	0.000219558	0.764204	0.2068	0	NA	0	0.68175	0.0177749
ttc3	0.102727	0.988917	0.00454351	0.327086	0	NA	0	0.936979	0.903679
fgfr4	0.0838038	0.370446	0.296813	0.331399	0	NA	0	0.688912	0.842674
larp1	0	0.406053	-0.172627	0.207769	0	NA	1	0.985709	0.847511
macroh2a1	0	0.348237	0.21761	0.23199	0	NA	1	0.917547	0.834702
paxbp1	0	0.431444	0.177868	0.226087	0	NA	1	1.24645	0.847511
ddx46	0	0.84636	0.0646773	0.333792	0	NA	1	0.81318	0.891971
cadm2a	0	0.895249	0.0240722	0.182828	0	NA	1	0.987588	0.896054
sar1b	0	0.299434	-0.348626	0.335978	0	NA	1	1.08811	0.811038
jade2	0	0.729424	-0.0429704	0.124231	0	NA	1	1.08096	0.882982
ube2b	0	0.0941915	0.521434	0.311547	0	NA	1	0.74384	0.685026
slc47a1	0	0.204318	-0.301745	0.237717	0	NA	1	1.3639	0.754505
aldocb	0.0234289	0.147484	-0.319163	0.220344	0	NA	0	0.970925	0.709895
ENSAPEG00000023500	0	0.939535	0.0180612	0.238103	0	NA	1	0.9289	0.899553
DIXDC1	0	0.920024	-0.0236917	0.235963	0	NA	1	1.24219	0.897384
NRXN2	0.105146	0.0217041	0.783465	0.341304	0	NA	0	0.895117	0.561907
cxxc5a	0	0.784873	0.0645016	0.236292	0	NA	1	1.07909	0.890187
ENSAPEG00000024464	0	0.663322	0.0985794	0.226447	0	NA	1	1.14798	0.874336
ENSAPEG00000024509	0	0.413307	0.261454	0.319591	0	NA	1	1.18667	0.847511
zgc.153704	0.0230044	0.000382077	-0.883674	0.248771	0	NA	0	0.866529	0.0282807
ythdc1	0	0.942562	0.0215452	0.299033	0	NA	1	1.20943	0.899553
arhgef28a	0.000505829	0.174788	-0.201035	0.148149	0	NA	0	1.05433	0.740303
fcho2	0	0.715891	0.0647537	0.177916	0	NA	1	1.18605	0.882982
unc5da	0	0.240462	-0.248171	0.21142	0	NA	1	0.652908	0.778
tnfrsfa	0	0.0759913	-0.366138	0.206341	0	NA	1	0.994075	0.665089
mmp17a	0	0.609426	-0.0889611	0.174129	0	NA	1	0.786608	0.866167
erbin	0	0.750515	-0.0615925	0.193711	0	NA	1	1.16913	0.884645
ENSAPEG00000002218	0	0.761767	-0.0718409	0.236972	0	NA	1	1.18654	0.887349
ENSAPEG00000002288	0.0906823	0.819043	-0.0726145	0.317405	0	NA	0	0.771757	0.890946
MAST4	0.0831653	0.620038	-0.167877	0.3386	0	NA	0	0.756549	0.866167
pik3r1	0	0.780375	0.0556711	0.19966	0	NA	1	1.24687	0.889748
TNKS	0	0.836107	0.0288217	0.139319	0	NA	1	1.00829	0.890946
paqr3b	0	0.300696	0.320738	0.30991	0	NA	1	0.950083	0.811038
tia1	0	0.0732287	-0.499306	0.278723	0	NA	1	1.17549	0.6641
HOMER1	0.153084	0.619327	0.16225	0.326587	0	NA	0	0.81053	0.866167
plppr1	0	0.728104	0.0566152	0.162852	0	NA	1	1.20568	0.882982
bhmt.1	0	0.0391706	0.382612	0.185518	0	NA	1	1.03806	0.61003
dmgdh	0.0337011	0.761619	0.0684253	0.225562	0	NA	0	0.915992	0.887349
lhfpl2a	0	0.231922	0.176575	0.147709	0	NA	1	0.944498	0.773263
ap3b1a	0	0.964556	0.00982754	0.221155	0	NA	1	0.901054	0.901898
galt	0	0.427834	-0.250682	0.316157	0	NA	1	0.911838	0.847511
[truncated: 9,290 more rows]

## Sheet: n_degs_by_rg_subcluster
rg_subcluster	n_sig_degs	n_cells	n_genes_tested	p_value	odds_ratio	confidence_low	confidence_high	q
0	17	358	2824	0.0146486	2.29873	1.14423	4.54055	0.0439457
1	8	325	1425	0.14746	1.77392	0.703088	3.95497	0.265427
2	0	267	2545	6.54e-05	0	0	0.336068	0.000588538
3	9	203	1083	0.0105612	2.81635	1.17296	6.10549	0.0439457
4	2	183	852	0.766485	0.655511	0.0764121	2.5489	0.862296
5	2	162	501	0.693418	1.15462	0.13442	4.49829	0.862296
6	0	140	607	0.272251	0	0	1.72969	0.408377
7	1	85	335	1	0.852831	0.0209827	5.08011	1
8	0	65	1025	0.0463025	0	0	0.982624	0.104181

## Sheet: radial_glia_goodness_of_fit_sex
rg_subcluster	n_sig_degs_female_up	cluster	n_sig_degs_male_up	cluster_temp	n_cells	n_genes_tested	statistic_sex_bias	df_sex_bias	p_sex_bias	q_sex_bias
0	12	0	5	0	358	2824	2.88235	1	0.0895551	0.286742
1	4	1	4	1	325	1425	0	1	1	1
2	0	2	0	2	267	2545	NA	NA	NA	NA
3	2	3	7	3	203	1083	2.77778	1	0.0955807	0.286742
4	1	4	1	4	183	852	0	1	1	1
5	1	5	1	5	162	501	0	1	1	1
6	0	6	0	6	140	607	NA	NA	NA	NA
7	1	7	0	7	85	335	1	1	0.317311	0.634621
8	0	8	0	8	65	1025	NA	NA	NA	NA
